# Supplementary material for: The inactive X chromosome drives sex differences in microglial inflammatory activity in human glioblastoma
Source: bioRxiv. 2025 May 19:2024.06.06.597433. Originally published 2024 Jun 6. Preprint. [Version 2] doi: 10.1101/2024.06.06.597433 (PMC11185629; doi:10.1101/2024.06.06.597433)
Supplement: Supplement 3 [file media-3.xlsx]

## Sheet: Autosomal genes
	Control													Grade II					Grade III						GBM
	A17	A27	A41	ex5	ex7	ex21	ex17	ex11	F_P80	F_P83	ex8	ex19	M_P41	A07	A11	A16	A36	A18	A14	A47	A19	A45	A20	A65	A78	A86	A93	A64	A85	A80	A73	A54-P21	A10	A06	A22	A40	A59	A94	A82	A81
ADRB2	87.4083	102.573	136.281	118.146	106.127	108.24	89.9105	105.995	68.8494	152.226	130.668	118.974	131.071	83.4869	47.7152	108.213	74.4796	140.5	41.5521	30.7713	84.4418	30.1308	78.6925	44.5389	10.0126	21.5123	26.6837	6.38345	24.7237	44.4265	64.0029	34.8751	53.6908	26.2966	69.0764	16.5755	17.7643	53.6208	9.40828	10.9599
ITIH5	7.73798	4.74723	6.28956	10.0694	7.99849	8.87004	9.3401	11.0827	2.5958	10.9399	9.6236	9.51169	9.07604	5.53932	2.61729	8.84957	9.63426	3.11591	3.38371	0.261913	2.18489	1.91101	2.44746	0.739788	1.10792	0.532945	1.48652	0.930219	0	0.161167	2.35769	2.03187	2.31253	1.85663	3.61869	0.390814	1.94791	2.08172	1.00201	0.337217
ZNF853	12.2555	9.118	10.6456	15.2899	8.84765	7.54275	7.02568	9.74993	6.45287	9.91218	11.149	10.0512	8.53687	12.6627	6.19214	9.80205	7.93308	11.1509	3.59785	1.28423	3.98067	9.12869	7.78234	3.84638	0.34049	2.35404	1.98965	0.814444	0	0	3.66603	4.08795	3.24296	1.03006	6.70584	1.64829	1.66855	3.63551	0.583651	0.345805
ZFYVE9	10.9781	8.76387	4.97897	6.70477	6.80596	6.95121	8.40135	12.5182	7.02218	6.88871	6.95431	10.7746	9.42987	6.48872	6.2903	11.7718	6.36545	10.0704	3.49884	3.29404	4.75897	3.96851	8.99405	5.1568	0	2.02308	3.50016	0.56536	0	0	3.35765	3.26541	2.343	2.22623	3.65765	0.176129	0	2.50332	0.558888	0.180563
FRMD4A	232.081	211.488	149.479	233.711	244.988	236.73	215.172	310.669	157.811	157.224	165.495	319.588	257.509	97.019	115.554	205.012	182.491	210.492	65.9706	44.2153	99.1706	78.2155	142.988	69.954	53.7978	48.6649	79.9997	56.5719	31.809	83.3175	131.978	102.887	86.4156	76.3714	151.728	56.2173	56.939	86.3235	56.4613	49.3216
ITM2C	396.59	461.217	424.409	490.336	340.88	344.604	213.81	316.132	512.654	347.543	383.521	499.066	560.445	377.45	264.513	572.457	289.282	281.467	182.691	139.731	264.245	331.472	135.141	243.54	9.60653	34.2147	62.1011	36.3521	16.2229	278.547	107.36	163.749	82.693	89.4603	149.881	144.21	247.452	209.346	8.54144	15.5485
P3H2	57.5308	51.0802	48.482	62.5601	55.7754	51.241	50.0745	42.5226	85.9019	49.6376	66.6484	66.8942	89.0461	35.4145	49.3997	62.9519	46.7269	41.1178	36.2042	14.453	18.6712	41.475	37.5685	31.1221	14.2647	20.1266	19.4259	29.5312	11.1775	42.7028	23.0346	29.2629	21.307	15.5108	43.0573	12.1123	13.6829	25.8241	20.5373	15.6668
CCDC109B	12.6306	14.201	12.8299	4.88729	9.21223	13.7574	9.49122	13.6041	9.37474	13.38	8.98509	4.11884	4.66977	14.4532	25.5014	14.3585	7.72463	8.71208	22.4449	29.836	16.6481	28.7182	19.7699	11.6598	27.769	30.5184	39.1214	25.9237	29.1109	32.5881	30.792	20.5873	31.6804	11.8854	29.8063	40.2263	23.3616	29.4626	33.6772	31.8938
GGT7	92.8958	49.7675	73.7282	107.809	94.5126	103.563	52.3752	124.018	66.5997	66.938	71.5629	92.4477	99.8872	34.5811	22.9962	41.6199	76.9436	51.1909	22.2283	16.4973	45.6051	17.1463	49.0355	33.1411	12.9787	7.21819	29.2316	9.27861	4.73288	0	44.1689	24.3202	25.7364	29.2107	54.9002	14.2563	20.7452	29.752	10.6784	15.9233
PLVAP	196.81	126.402	169.58	285.904	231.44	167.625	172.824	161.234	261.109	109.425	179.132	235.025	259.376	129.017	221.519	200.306	229.738	63.1971	40.0071	92.9324	78.2932	153.33	93.539	47.2465	21.0017	29.5294	52.1999	77.7144	11.71	105.939	66.6027	68.9275	40.0067	52.0328	122.174	62.9781	46.5188	34.6738	7.47961	9.24435
FAM198A	14.6932	7.01747	8.61068	11.6221	10.8405	12.1256	5.80599	9.6074	12.8064	9.0672	5.32816	15.1707	14.6789	8.7317	8.01476	10.1619	4.34511	11.4514	3.36572	2.92947	5.11537	4.68963	3.79204	3.61776	0.325064	0	4.11649	1.92034	6.02725	0	2.00173	3.42976	1.61006	3.16344	4.17443	1.12025	2.2689	5.79923	3.8204	4.90833
PIP5K1B	46.3669	30.5857	18.0279	28.7358	39.2487	18.6659	19.1846	36.7913	28.7971	35.1403	33.108	33.634	32.6159	33.607	17.3711	34.218	21.206	42.9844	12.243	4.60551	16.9147	17.5938	24.3525	17.1038	4.64085	14.8097	10.8542	1.26568	0	6.5938	15.2348	10.6986	8.07784	12.3351	16.7373	6.86484	2.40413	7.52707	8.72379	5.28903
C16orf58	57.3988	83.2442	75.6418	88.6163	72.6109	74.9828	68.3113	79.0661	74.3328	76.1731	65.4597	97.3499	111.507	59.2686	44.3765	52.4105	61.3738	67.7844	38.27	56.1788	56.2868	42.6579	42.0329	46.8144	39.3678	33.6714	43.0985	42.939	11.2235	18.3871	50.6685	47.6992	50.2488	42.0614	59.4037	36.8933	40.2752	50.7203	38.3276	39.9855
C10orf128	172.171	174.568	105.023	112.652	104.974	101.279	102.395	121.833	212.464	136.912	103.106	155.652	213.019	68.1667	98.7315	111.871	136.053	139.802	52.9411	21.0454	69.6197	62.4932	92.9045	86.5878	15.3252	41.215	78.6071	11.3737	0	17.3655	88.6877	47.4319	38.3239	27.583	86.5353	51.9827	44.8346	60.0503	19.6718	21.4332
NRF1	18.8535	20.7941	19.8959	27.187	23.5353	30.7056	22.2159	28.5314	14.9333	19.8012	19.7034	32.166	32.8297	18.7718	15.5659	21.1137	18.204	24.0766	10.747	9.67972	17.6514	8.97354	17.3599	9.65078	7.71752	7.41184	12.2189	10.2832	0	0	12.2982	13.2492	15.8385	14.7792	8.38041	7.74556	13.5248	11.7678	7.38975	8.19016
MEST	84.2727	69.623	52.6844	66.3231	73.7898	56.7449	73.5471	67.8093	126.768	98.5683	80.0286	90.6797	95.5254	70.5236	37.737	81.7451	53.9516	61.2356	47.2597	22.0273	44.7435	49.2955	50.9546	44.2439	18.4604	19.7536	27.8289	11.7344	0	66.6527	35.8737	41.4637	26.3212	18.4093	55.4083	11.9177	14.3777	43.7738	19.5275	14.9171
BDH1	16.804	13.8773	17.5749	28.5557	23.0581	24.6575	17.5889	20.9236	12.9604	14.2462	19.3316	24.7721	28.8452	8.08954	8.49116	11.7507	9.78547	15.439	6.97812	7.7714	10.3851	11.3795	9.31802	11.4777	5.37019	4.07278	8.04601	2.47853	10.4969	7.92094	8.86281	9.46073	6.21846	4.72641	13.5785	5.28161	5.32618	10.1698	4.26595	5.08568
ERCC3	67.9781	66.3984	57.3545	76.9811	86.3563	85.9265	73.0447	85.4516	59.1493	76.8043	78.5271	90.1371	81.936	50.6086	50.2828	56.2025	59.3773	49.0546	33.197	26.1216	75.2937	27.4315	48.225	44.2676	22.1914	25.466	49.7721	31.9442	22.9988	15.7422	54.4312	49.5464	47.4822	38.5853	49.7518	27.849	35.7451	50.7913	30.9674	34.9666
ZNF34	11.4587	11.6397	12.819	16.243	11.2763	12.5978	13.9131	14.3961	9.94943	12.1391	15.6003	12.028	15.5257	8.22534	6.28068	9.96362	5.72721	13.3479	4.7381	2.43523	7.32381	3.72745	11.6827	6.25124	5.58858	2.83189	7.33109	4.34757	0	0	7.78743	8.6403	7.18228	3.88066	7.21585	5.20078	3.95507	7.33565	0.961509	4.98707
KIAA0040	8.54034	12.5022	11.7447	3.64198	2.13379	3.87397	3.56321	3.12685	0.185587	4.27572	3.29258	0.878488	3.8592	6.99359	4.65633	5.59993	8.29427	13.3943	9.22548	7.8698	20.7901	13.2837	7.94614	11.7017	26.6281	11.8725	12.4865	13.745	16.2688	17.8544	13.0037	12.7463	16.6562	19.035	14.0679	23.8765	18.5451	15.9802	21.6345	21.1586
TSPAN5	7.1079	5.81342	5.41677	4.90094	5.54354	4.58211	1.3186	4.43639	6.89168	5.16081	8.54756	8.38956	5.34139	4.51775	3.17712	5.30634	6.3971	4.00952	2.78318	1.06821	1.63967	1.84731	4.41723	3.40026	0	0	4.16382	0.397317	0	0	3.63292	2.09619	1.73384	2.03694	2.29842	0.156722	0.849113	1.75138	0	0.357275
TGIF2	54.4457	58.9709	50.3644	69.397	60.5697	58.6149	51.9184	68.9512	43.0387	54.3155	50.1445	90.1934	76.196	43.5611	36.8865	51.3603	70.5336	67.8779	17.3104	11.3656	27.2451	37.3852	41.7925	25.6994	26.766	22.4046	25.294	21.7988	7.68527	19.3917	35.8443	33.1812	28.8787	17.9541	54.0443	22.5627	22.2328	32.0049	15.8146	16.5196
ELAVL4	18.2861	16.4677	18.6557	22.8033	17.1036	19.1413	13.6361	14.7552	32.3466	38.5674	22.6516	31.9132	27.6363	1.59044	8.54543	6.70204	10.9441	19.9668	5.9562	11.439	3.10811	2.21843	15.9669	3.29432	4.04934	3.46976	2.21028	5.65808	2.18617	0	6.89158	4.95329	5.76566	5.15877	9.97233	2.0962	0.0886055	6.94542	1.02473	2.51015
SLC2A8	44.565	73.4995	38.455	76.858	62.5165	67.7207	44.4694	69.7757	71.9641	57.2916	41.327	76.3273	86.2419	72.1051	58.3614	73.4218	69.0753	57.5422	30.6594	21.8244	53.2514	45.0845	29.8938	29.392	12.5565	13.5116	34.2477	28.0798	18.7056	18.2908	22.5348	25.4246	30.7636	28.0209	34.2323	37.1034	28.0417	37.0652	35.6179	35.7852
ACSS2	25.7182	22.9217	21.5049	29.7152	26.3407	27.9014	28.95	29.2912	21.4212	24.1025	28.8493	29.2475	32.0289	25.14	15.4771	19.5862	31.5707	24.2318	17.2722	14.6001	17.8813	8.99122	20.6622	12.6957	12.3514	11.9548	14.9985	9.73035	8.85854	0.396776	19.3825	17.2132	15.8446	20.7863	16.3034	10.4989	13.5076	17.6441	14.256	16.5265
CSF1R	3824.76	3281.79	2316.27	3536.21	2781.13	3131.08	3245.65	3381.55	3101.33	2826.19	2760.15	4026.74	4762.39	3743.16	1746.7	3833.42	3533.65	4958.71	1081.83	762.002	2181.78	2067.37	2230.04	1859.5	763.343	549.913	967.474	918.622	715.115	1063.1	1676.64	1902.7	1406.73	1569.58	2741.88	1092.43	1494.15	1371.14	1035.11	1233.01
CARD14	12.4431	11.0883	8.13308	26.0592	18.4719	17.4848	2.55401	19.5187	10.7163	6.28776	8.40459	15.3344	21.1671	3.25465	5.65065	13.2174	11.4859	2.08552	2.48757	0.344649	0.89204	2.01835	2.64429	1.34679	0	0	0.839644	1.54881	0	0	1.6897	1.47304	0.932383	1.87281	2.87607	0.597595	0.329642	1.1393	0.366677	0.194276
ZNF662	19.2806	24.8732	17.1823	28.4565	27.9656	25.9786	23.6359	23.6135	14.6524	13.6221	16.8553	33.3725	32.7682	3.74878	6.11425	14.9315	13.1858	25.9379	8.53176	3.46572	10.946	7.22929	12.5659	8.97748	4.61394	6.5895	7.32653	2.59576	0.408952	1.00292	14.4317	4.59764	6.76449	11.2286	16.8112	2.21139	1.65019	5.50114	1.04923	0.250095
SLC27A3	15.8555	18.0249	22.0602	33.0934	23.4823	24.5984	28.1955	26.9595	21.5651	28.0349	26.2865	39.0791	32.8207	19.9341	13.7635	20.9201	31.9675	18.9322	8.52989	9.23673	8.67008	13.1418	20.0728	8.90778	5.25384	3.81752	10.458	10.4922	0	0	12.6338	14.3932	21.5189	9.2681	14.914	12.9879	5.53731	11.2922	7.72333	10.3016
WLS	139.688	84.1441	60.1964	113.603	109.923	69.5485	59.4818	83.0526	168.292	97.0561	109.604	167.792	151.441	82.991	92.2049	112.549	79.9447	82.9862	69.4311	23.021	32.626	46.026	37.6405	40.3096	12.7032	15.5671	18.1228	28.1084	32.4021	31.188	28.099	18.8049	17.8311	26.1826	71.3427	21.8396	78.3375	29.9797	46.4576	56.7544
SLC43A1	11.429	11.0708	13.2274	14.3253	12.1885	15.9725	8.3077	11.4418	13.3781	8.53596	19.3031	21.2598	16.7067	12.152	8.37659	12.7815	12.7255	9.37684	5.90522	4.67493	12.8957	5.29378	5.26028	11.2942	4.84094	3.04956	5.87212	2.29105	3.81865	0	7.75412	5.9278	5.16033	7.02625	3.50873	1.10032	5.61846	4.51883	10.245	5.54197
PAQR7	49.1667	49.0276	34.9709	47.2856	40.0075	41.7437	38.7208	55.1241	54.1576	41.4933	47.938	69.7986	78.5072	38.6544	27.4601	42.5659	47.3845	38.2251	24.2432	13.8071	29.6818	24.6364	27.5584	30.3488	9.21645	13.9667	20.0245	10.3482	22.4113	35.408	30.4518	31.6842	14.6574	26.6422	36.9879	13.37	29.4697	24.5672	8.66793	12.4347
TESC	15.9339	14.2537	28.4945	30.1045	12.6522	13.0973	18.0341	14.1669	23.0457	20.1847	19.8128	12.7122	15.4881	12.5159	5.86908	4.32249	24.4854	13.7489	16.1265	10.2951	11.2832	4.47174	10.6107	5.79667	2.31555	0	6.11085	0	0	0	10.9698	5.77909	1.28769	8.1214	2.5807	8.69967	1.32114	6.72842	0	0.567127
PELO	6.76305	5.07482	6.663	10.3082	7.34747	5.44522	12.608	5.95441	9.88772	10.8987	8.75062	10.5175	10.5472	6.35409	2.85086	5.7609	5.50539	5.12808	2.65776	7.13061	4.04492	1.44269	4.57491	2.27268	0.43736	0.962394	3.00409	2.68955	4.91919	0	2.45706	4.10016	3.52353	2.81693	3.6459	5.2013	2.92572	3.45923	3.12746	1.96402
SELPLG	1835.86	1939.35	1116.55	1668.3	1060.14	837.05	664.164	1059.2	1254.04	1500.86	1703.3	1636.06	2091.11	1842.51	514.97	1288.76	1166.86	1693.11	429.532	52.8017	540.473	441.881	990.011	804.58	227.613	239.783	307.448	475.867	104.15	417.053	665.454	983.937	401.776	262.209	658.579	403.012	282.5	342.253	345.244	456.901
SMO	3.99697	2.12363	7.64085	6.33026	3.68339	4.23484	4.12667	4.06063	6.01376	3.24647	4.6948	9.88145	7.57133	2.77043	2.37617	1.6074	2.35243	6.30206	1.94647	1.02161	2.36315	0.599425	1.37655	1.67466	0.342816	0	0.266588	0.571913	1.28581	0	1.69185	0.998967	1.18061	1.43288	1.91261	0.647864	2.62564	0.583913	0.348278	1.4767
ITGAM	219.672	226.685	212.528	236.112	237.325	243.647	335.651	228.771	237.087	231.258	298.894	388.89	425.596	224.266	123.413	212.958	254.173	229.724	102.86	100.412	114.784	129.962	175.143	109.387	121.354	89.3301	119.029	104.141	95.4977	148.209	123.085	146.798	150.695	129.704	231.184	80.6059	79.7993	126.008	144.083	117.534
RBM19	53.7043	30.3091	47.4809	57.9471	67.932	77.1344	60.0166	89.847	55.9443	45.2176	53.5696	101.51	104.634	19.8349	14.7669	24.8902	43.576	34.5449	15.2019	20.284	27.0076	15.2773	35.6602	14.8199	12.8356	9.32514	20.8435	14.5061	8.95742	14.8847	32.2568	27.9749	19.7962	16.437	31.7247	10.2472	10.4001	22.579	12.9248	12.3873
LITAF	57.9003	137.199	104.5	46.776	53.0339	53.1271	46.1214	52.3612	94.1924	53.7105	58.9085	44.1676	58.6703	101.06	173.305	90.0132	117.845	88.0519	149.424	227.896	111.043	228.989	117.132	135.777	295.814	212.216	221.392	443.775	474.796	227.69	169.457	215.04	229.004	280.03	128.441	204.323	434.894	269.003	488.123	373.119
TTYH2	84.7697	93.812	80.2289	77.3442	57.549	77.3098	65.7329	67.6452	83.2781	67.117	81.7734	120.49	121.107	70.3606	61.7431	82.9393	93.5391	72.1448	39.0543	31.8808	55.107	51.0729	61.4425	53.7505	30.5972	27.1449	44.5393	35.1671	47.1468	59.0727	53.2216	61.7712	51.6791	30.2978	58.6673	38.2687	45.1534	46.6515	22.2904	31.8152
RPS6KL1	11.9057	10.7472	19.5763	29.6372	17.8117	20.7292	20.7299	19.2033	19.0958	15.7592	15.5254	29.8112	27.0151	7.26695	7.01729	6.38285	7.60396	7.66674	8.09496	7.09747	8.93032	7.95496	7.10407	6.29907	1.71128	0.952992	8.57786	7.61505	12.5696	0	4.68926	8.16703	6.36634	5.85829	6.17329	6.9642	5.36903	7.31327	3.05323	4.93293
VILL	12.6781	13.8745	14.8884	23.9279	23.6801	21.1752	28.8429	23.8352	13.7506	17.9583	21.3028	25.0958	31.6883	12.6981	9.61083	6.02886	12.1819	14.1369	5.22371	5.9628	15.3469	3.98117	13.4811	7.14143	4.45537	5.40616	7.33366	7.5561	0	0	6.1685	13.3406	11.1197	7.55147	13.2248	7.63326	5.63915	7.03974	3.21494	5.6314
PHYHD1	8.68752	4.01189	8.66973	10.5403	8.94583	12.5639	9.83892	12.6644	13.3221	13.3891	11.7338	15.0106	12.1886	6.52503	4.67458	4.10755	6.50238	5.78902	7.00955	1.35127	5.87168	2.27065	5.90018	3.92768	3.41869	1.06298	2.92327	1.61075	0	0	7.65277	5.89768	6.07701	4.25702	7.42718	3.72001	1.35428	4.16291	2.43912	1.53879
SHE	5.40723	1.02977	6.63206	6.76821	6.21219	5.94943	7.94792	6.78879	6.56784	6.44132	7.09761	9.49131	10.7049	0.345049	1.69246	3.22477	4.02525	2.1039	2.57264	2.21039	1.09016	0.65847	5.45804	0.821413	0.419272	1.72758	1.16722	0.255266	0.312714	0	1.85133	0.839887	0.782222	1.67875	2.29784	0.290964	5.11931	0.938625	0.330272	0.21801
KLHL18	46.8684	48.4345	39.5104	46.9137	40.8061	49.103	55.8919	64.1133	52.7218	60.6604	48.8126	87.7156	68.2323	24.8846	26.7373	35.7166	37.4517	46.4459	22.6322	15.9667	26.1609	22.0841	40.9292	20.7321	12.0884	15.7278	20.2773	17.2026	6.66871	32.6154	38.6148	31.2342	25.1228	20.1293	43.4215	13.7217	14.3424	30.248	22.0028	16.521
DPYD	2.27947	12.7813	6.85529	0.210714	0.449137	1.21773	0.383223	2.10933	0.334522	4.95286	0.808006	0.485292	0.510043	20.8616	37.2584	7.96585	1.02399	11.5976	46.51	26.5877	57.6166	24.7413	26.5207	43.2591	146.979	140.069	82.2669	105.511	102.924	0.619815	44.7683	50.8747	72.4989	74.8632	32.3644	32.8622	83.8596	69.53	135.022	110.3
ZNF202	16.4345	19.7784	12.666	15.4096	16.6537	16.6426	23.7523	20.3414	12.3009	18.0402	13.4343	21.3939	19.0836	10.0268	10.8652	13.975	13.8076	22.7625	7.80101	10.6126	13.1635	8.40023	9.94213	9.94656	6.16613	7.29537	9.99636	6.90344	1.95326	10.4106	11.4566	8.69557	12.8388	8.25365	12.4434	4.93259	2.2789	11.9032	6.03691	7.8954
SPNS2	153.729	216.878	147.876	262.894	125.934	181.809	110.877	161.681	157.265	175.932	210.349	268.957	211.821	166.62	99.2684	136.815	224.597	234.027	46.4933	15.9703	58.6533	88.1566	171.78	100.298	49.7901	28.173	60.7873	44.7139	9.1241	74.3929	104.162	150.78	93.0345	19.9075	81.9446	65.1133	19.4031	90.9306	37.4251	33.975
NXN	24.1233	19.1016	24.4443	31.6124	19.0927	29.5934	19.8242	20.4981	19.1235	18.5713	25.5813	34.1491	37.8471	14.8969	9.9784	14.8068	24.5108	13.3712	9.12241	6.50321	16.3876	8.94163	13.6854	8.14474	4.7697	2.59044	7.41603	1.3916	3.87449	27.4246	10.6041	12.051	9.08417	4.87884	16.3834	5.42532	3.39625	9.07887	2.50404	1.89663
IQGAP1	3.74325	15.4429	15.6023	2.08207	0.930709	4.87664	10.3306	2.00227	3.19532	11.9657	2.14345	1.39332	1.39909	15.3574	63.6808	26.0256	26.0536	38.7001	50.5456	90.5898	64.8498	32.2399	42.4532	45.8152	150.938	109.906	100.178	100.644	125.367	37.2556	63.0079	58.3357	88.2119	78.0993	27.305	48.5924	86.1333	61.7557	194.384	171.891
GSTM4	135.02	144.462	114.865	203.857	114.448	163.152	128.473	183.577	113.705	92.7783	98.7879	112.999	200.292	152.08	48.6909	142.21	98.6109	148.044	71.9584	62.2606	141.242	70.3306	73.6669	54.2177	26.8912	47.4872	71.5956	18.295	38.4672	36.738	121.239	64.2296	50.6482	78.9877	75.2648	43.3129	20.2202	54.7331	19.6754	17.8486
C1QTNF3	10.0526	9.85004	9.977	19.1745	14.4634	15.2684	23.3885	13.8129	18.3815	21.0895	10.1363	19.9276	20.6258	4.80191	5.92037	8.42453	6.64058	6.17932	9.62348	2.97885	15.0289	0.10188	7.12888	3.89648	0.0609695	4.96247	3.63078	2.39534	7.07388	0	8.6868	3.34295	3.98082	5.81869	7.11277	2.44635	2.27123	5.55447	2.05306	2.52264
DPP4	17.3542	5.05669	11.9764	13.459	12.9399	13.6338	5.774	7.22428	29.3181	20.4915	8.73141	24.7567	18.1856	4.33806	3.46937	10.6054	1.12195	6.65211	8.00819	0.972976	0.406772	2.81055	7.36402	0.527426	0.313893	0.385481	0.713935	0.128388	0	0	0.639482	0.46938	0.304778	1.18021	2.38069	0.0457068	6.05061	0.182247	0	0.0388209
WDFY2	47.7713	45.8532	36.1043	47.4415	51.9216	51.6889	43.3079	72.6571	42.2927	40.8973	42.4471	55.7939	68.9115	20.6902	26.9439	34.2305	43.69	60.1571	28.7615	9.00743	30.9545	17.5716	41.4434	20.8664	13.5014	14.4507	17.8075	11.1513	8.40221	11.7801	40.562	21.5402	24.3893	28.6413	42.0156	10.7455	12.1745	26.5033	12.4435	13.2172
LRRC4	76.1017	81.4292	58.8564	70.7663	71.084	71.4008	76.2868	80.7257	69.3868	86.9289	79.3063	136.614	117.335	67.3707	33.6311	87.5541	57.1471	77.2559	50.9634	7.02009	38.8601	34.3729	36.319	25.36	4.36175	11.9131	28.7455	8.36193	0	30.9048	52.8352	42.5018	59.9692	26.4448	32.6055	19.8515	8.51816	78.6796	23.7474	12.0878
SDCBP	282.54	185.672	144.19	151.92	207.652	125.054	195.055	169.139	191.371	181.595	181.36	135.465	123.708	211.662	299.111	370.807	180.619	238.87	471.173	298.247	323.375	385.103	253.587	224.564	499.247	553.771	404.399	496.47	696.375	374.745	265.708	254.472	332.66	422.338	347.36	287.217	559.97	379.361	632.803	516.843
GAREML	2.46771	4.78279	7.45756	4.98769	3.86388	7.1629	5.07626	6.42016	3.83086	7.20986	4.3136	7.06254	7.32555	2.39636	1.64195	2.36253	4.92532	4.34299	0.972466	1.5341	3.25534	1.65939	3.81299	1.13942	1.10987	0.747417	1.8273	0.518716	0	0	3.21795	2.33211	1.87923	3.00682	4.4214	0.559051	1.66275	2.05712	0.776168	0.511883
MSR1	53.9525	250.926	185.239	92.7998	170.81	136.315	138.304	112.549	225.981	222.065	76.3227	106.875	87.4369	140.369	293.782	300.926	171.576	186.385	580.073	832.003	505.826	257.725	226.659	512.964	654.89	515.852	508.741	848.845	874.683	284.594	389.953	274.402	566.106	969.867	341.041	533.343	752.824	418.52	597.19	707.214
ACKR2	49.3585	42.1462	33.7396	40.3481	33.742	33.2798	26.4881	49.7012	18.8713	35.0114	24.6165	39.3743	56.8966	31.9841	10.7516	30.3565	36.3516	35.3113	16.2683	4.97738	13.8364	8.0373	29.7454	12.2122	8.71843	6.69737	12.3895	3.0671	1.21174	5.90724	37.0513	14.1391	11.0219	17.5649	25.6181	8.82493	3.98156	14.199	3.26514	3.08877
RNF216	42.1339	50.2666	35.5719	44.553	38.341	49.1942	54.5333	63.1552	37.1705	43.1052	34.9444	57.2975	57.3934	30.0175	27.1231	40.833	40.3111	51.7153	16.3375	24.1832	31.7022	27.0086	38.9756	27.991	18.5031	18.5868	32.0182	20.1115	10.1992	30.4958	31.9804	28.3336	32.7537	25.8201	34.2716	15.847	20.0597	32.8609	14.3415	20.3273
TNKS1BP1	6.70464	5.36427	6.96257	9.40693	4.57629	5.15205	6.1382	8.94212	3.98916	3.27939	3.61719	6.88074	3.7977	7.05874	2.41318	5.44867	5.86888	4.88915	1.01287	3.23878	2.59501	2.72049	5.07221	2.43077	1.01004	0.33607	2.33223	1.23304	0	2.17567	3.68998	2.27274	3.04371	1.88239	3.03002	2.14577	1.66728	2.34476	0.64959	1.26054
APBA1	22.3981	32.0969	26.8924	22.7702	23.1586	29.4112	11.6451	31.9589	18.9933	14.5166	16.3416	35.2341	33.2333	14.006	19.3222	19.4471	21.2528	23.0512	14.6501	6.8494	17.0082	13.9238	18.1101	10.2575	5.39886	5.41554	11.6078	4.39168	0	11.8082	14.1782	12.244	14.3201	13.5519	16.1613	2.13765	9.43327	14.1163	8.79413	7.23677
CEP72	2.19953	3.04381	3.6948	3.09947	3.73085	4.97962	3.25547	3.90148	2.48108	1.79889	3.93016	3.76826	4.18112	2.13279	2.58761	1.91431	0.226827	3.3148	1.91396	2.27583	2.4979	1.70109	2.26658	1.28828	0.717461	0.620548	0.9286	1.76836	0	0	1.21227	0.930383	2.42336	2.39571	0.684425	1.45206	1.60146	0.918599	1.6124	0.666577
CPPED1	18.9447	26.1676	16.2549	7.81968	5.13649	11.2221	12.0527	13.8896	8.29906	14.1811	6.95165	10.3396	13.391	17.4523	16.0663	17.2143	13.4199	25.0315	16.558	37.0509	19.1251	26.2605	33.803	22.0747	51.7634	48.3232	35.3787	34.2611	30.2733	28.128	21.2486	22.09	40.191	48.2456	21.279	26.875	23.6905	36.0407	45.2022	29.2144
PRKRIP1	25.0708	30.898	28.8584	40.2714	39.1393	38.5424	26.5554	31.7311	19.2578	21.427	39.3014	45.83	40.7287	17.8959	14.1654	16.1821	20.6928	23.1998	13.4975	16.449	23.4234	11.3438	20.5747	13.1145	6.66939	6.3478	15.8977	17.5153	2.47682	0	14.2618	19.7484	22.5427	16.4324	21.8068	18.3816	9.09423	10.3764	11.5993	12.5679
SHF	6.70387	9.06697	16.7871	7.23203	8.37946	9.11777	7.65712	10.3506	4.93925	10.112	14.9798	13.0931	13.0116	4.46589	3.66471	4.40475	4.18463	10.4065	1.30523	2.00735	4.36505	9.27677	7.78169	7.38178	1.58837	1.83247	0.835419	1.23375	0	0	5.88759	5.23293	4.49067	3.25769	2.96024	0.802017	1.93648	3.43953	0.497478	1.77647
CACTIN	9.41423	14.0236	15.3393	25.5721	19.1263	18.3543	21.2102	20.9492	11.0351	12.6086	18.915	23.7369	18.8385	11.7463	8.2469	8.96684	17.5802	12.2298	4.0632	8.3737	10.4694	10.4087	9.21875	4.89367	1.27762	6.59507	7.20793	8.89005	7.27625	0	6.18466	11.7915	12.9207	8.94538	5.36076	8.39403	5.81417	8.81288	7.02302	5.75216
FCER1G	736.125	1055.49	858.651	531.172	434.778	383.05	645.919	256.886	1036.24	918.391	620.325	358.291	562.91	1425.96	1857.08	1153.27	960.971	666.714	1413.17	2609.39	1315.07	1499.2	1120	1291.31	1969.28	2368.58	1981.28	2297.13	2661.83	1220.52	1154.55	1143.28	1369.4	2264.91	1036.9	2376.52	1866.71	1500.42	2236.63	2363.57
JAG1	27.7183	13.0001	17.411	36.7214	35.5146	27.8626	14.5845	32.824	53.8411	24.2143	13.4016	52.9637	50.9225	32.6542	12.7478	22.2116	23.6093	19.8379	8.50355	1.30649	8.72108	9.32611	13.5429	6.07396	2.23304	1.7317	8.86689	3.66672	1.39573	8.8503	19.7863	2.76777	4.7897	3.09006	14.7921	5.20378	1.35242	5.88062	5.29406	1.1882
EGFL7	39.843	8.39372	58.6864	70.9274	51.2814	22.7357	68.1454	19.7359	88.222	45.2879	44.8156	94.8074	67.9823	27.1096	14.9843	11.9468	4.94487	0.12797	21.9049	36.6018	16.2643	7.6753	5.07235	11.8083	0	0	0.803546	0.0696544	0	0	1.10308	6.53791	0.719885	3.37069	11.5433	0.144875	4.98091	2.35257	2.35875	1.13111
NCOA5	51.8724	53.3864	43.6679	68.2635	70.1614	58.5548	47.0156	65.6927	49.5939	74.2389	75.8566	98.917	88.2681	44.53	41.6943	53.5237	71.5124	59.6184	24.9523	20.5309	38.6712	35.3752	58.2328	30.5352	16.4866	26.1941	21.3807	24.3837	19.5265	7.72278	49.877	34.7806	37.6621	30.6361	59.9087	15.5792	18.6145	38.5845	21.2869	17.2075
DAGLB	414.709	264.118	178.083	675.021	473.74	454.892	288.765	614.489	249.087	242.776	243.072	349.368	315.452	354.664	148.747	360.74	337.284	340.484	73.0377	46.7243	220.123	140.578	200.861	139.859	83.9425	64.976	119.646	67.6805	30.819	98.3527	190.406	150.144	111.973	96.5413	200.237	147.188	72.8972	114.294	72.864	69.9699
PID1	18.7405	7.1852	15.2558	9.3468	13.2194	7.66586	7.59281	10.3235	2.21585	5.22357	10.9866	9.48193	13.41	3.3889	9.57447	4.4297	8.41737	5.51508	5.79659	2.81831	2.02212	6.14767	2.96251	6.01606	0	1.29655	5.11707	0.235701	0	0	2.20612	5.29753	0.723347	1.72172	3.02007	0.190163	5.0612	2.26214	3.27044	1.6774
NPR2	4.16517	3.95563	3.4128	5.67998	8.58843	4.29565	5.01182	9.29551	5.31884	3.73027	5.9756	8.57798	6.71358	1.65691	1.74263	4.66048	3.62597	4.973	0.834656	0.544591	0.893289	0.586128	1.43301	1.17583	0.273219	1.90552	2.57368	0.465008	2.7661	1.24263	2.0599	2.26017	0.942986	1.60554	2.99256	0.514453	1.00125	1.97349	2.45021	1.08223
ENC1	68.0891	28.0527	23.2992	42.2165	27.4963	52.6556	18.1433	65.595	56.2424	47.9669	39.5547	67.4734	61.7349	36.7983	7.29188	22.7417	22.2646	19.0728	24.5927	2.83567	9.72638	16.2499	32.0167	10.585	9.18693	18.9478	15.3142	5.96183	17.1506	19.9957	15.3	15.0173	7.44769	7.78859	12.8006	6.01107	8.02031	11.8823	8.94454	4.8018
EMILIN1	17.657	8.94418	27.3795	44.3061	27.2067	27.0147	36.4984	19.4962	24.285	15.0906	28.4644	38.9031	26.9453	22.8663	5.94355	15.1173	29.2164	3.13739	5.1369	30.5258	8.15742	7.90717	10.6568	2.9041	0.939937	0.866425	4.50108	4.06676	7.87754	0	4.44291	10.4368	4.94814	11.6604	9.02127	5.42407	5.53703	1.82587	2.15945	3.38387
ASTN1	30.749	5.50375	22.0707	23.6836	15.6131	17.993	12.3294	19.7119	13.4778	16.3293	9.43259	32.6369	32.8472	7.5642	1.37224	20.6152	22.1516	0.93331	5.0743	0.835877	0.825133	0.0476434	9.87111	0.357153	0.102138	0	1.044	0.179263	0	8.26558	4.63638	3.81584	1.39744	2.45353	7.75395	0.210791	0.0478144	0.112923	0	0
LCAT	14.1398	14.4578	13.8689	32.897	26.3593	29.8181	17.7473	31.2544	15.4045	24.3303	32.8122	36.3246	37.7787	14.6195	7.64029	7.31088	27.7816	9.15007	3.67574	2.50597	16.0343	2.83206	13.8591	3.95833	6.36698	1.81474	5.55973	4.87848	0	0	10.1317	9.68433	10.8363	10.9047	12.3745	5.6411	3.67532	6.5617	2.33846	6.46035
FAM73B	33.8976	28.9955	36.7697	83.7021	69.8299	79.3429	50.1358	83.6115	44.9134	33.8739	49.6921	68.5474	67.4486	34.2911	17.244	33.3497	68.8317	35.7749	12.6788	13.4472	48.6657	20.5907	32.1931	18.0927	8.47228	7.76172	23.0659	9.8187	8.76028	20.8594	32.1092	24.5777	25.6789	18.4422	27.6461	14.8123	8.41036	16.784	7.31515	10.3339
ANKLE2	49.563	43.6387	46.2188	62.5932	64.1459	60.8132	72.7324	85.5842	53.0647	41.5611	51.9696	61.3113	57.2862	40.8782	46.1161	54.3963	54.0453	58.1205	22.8246	33.4556	39.1908	46.168	46.3367	33.4588	27.2396	18.3654	35.545	23.371	33.6727	14.0956	45.8124	38.852	41.3436	34.0311	48.6818	16.7454	21.4574	38.9511	26.1971	27.5463
SIPA1L2	98.122	68.6953	73.9607	92.3439	132.459	106.09	188.936	155.69	137	89.5862	77.6003	139.582	141.829	51.5794	55.5128	69.4578	84.1259	50.8691	26.5537	31.9831	60.8404	48.0277	93.3504	39.6822	19.0619	26.2246	45.049	25.8442	15.2894	57.4165	65.6601	52.7475	54.3597	36.3809	85.1704	25.4384	31.4689	45.7835	25.7515	23.3232
DDR1	21.73	27.2024	35.6972	50.4547	54.261	52.2899	29.2719	59.6436	41.6353	45.5822	49.4677	62.8329	71.4597	28.3147	29.976	26.7292	34.4928	29.4543	21.5018	12.1948	24.3528	43.6516	23.098	15.1835	6.09197	9.51478	20.8271	12.1835	14.0503	11.4033	23.0538	22.1887	22.8651	20.2942	38.5925	9.14491	17.4774	23.7415	5.96906	10.2465
MAPK12	3.53211	4.59568	11.8339	10.3373	16.4193	19.3941	12.7494	16.1326	14.6842	6.09244	17.2374	29.4283	11.4617	4.81025	5.63753	3.51063	7.84861	1.73086	3.31703	1.8533	3.34748	1.809	2.11798	0.669372	0	1.25235	1.27736	3.44345	0	0	2.4264	2.20823	0.683698	1.21195	4.00686	0.503115	0	3.4069	0	0.850422
HNRNPDL	452.724	351.089	322.728	618.653	722.439	489.88	655.542	556.402	494.906	522.471	644.598	516.35	422.964	180.252	335.509	383.628	293.856	490.454	259.59	267.054	378.161	296.271	355.171	287.051	287.745	337.063	326.869	224.81	248.822	231.653	336.956	271.594	282.095	234.373	326.853	208.419	191.113	335.443	215.568	255.108
PTPN22	1.38672	2.01153	4.7916	0.547039	0.574417	0.566546	0.422304	1.04846	0.413148	0.916283	0.236628	0.525243	0.121356	0.128661	1.57262	0.471256	2.21247	1.48693	11.3074	3.13517	3.10741	0.322575	4.87011	9.62705	32.5069	32.2662	16.1076	16.7887	26.9095	28.5794	8.83267	6.11288	11.2062	25.3759	8.41052	13.2474	11.5174	11.1045	26.6316	21.9284
RASSF10	20.713	8.52755	7.2777	16.7581	9.52872	10.3752	4.69422	12.991	9.50957	14.8952	18.6101	28.0563	13.7984	2.36776	0.87561	12.9884	10.911	27.3234	0.396696	0.0958635	3.09993	0.695353	5.2094	0.0360416	0	0	0.194227	0	0	0	1.12659	1.45732	0	0	2.90937	0.130825	0	0.0407463	0	0
SCARF1	43.5399	39.1932	66.1106	60.0774	50.2856	53.4256	76.3898	47.5487	68.1452	43.2856	62.3064	92.1076	89.6738	21.2836	38.9928	40.5599	67.3318	24.0243	24.1498	30.7004	22.84	38.1513	27.0527	35.7169	17.8705	6.74179	23.4293	14.0744	10.3929	3.04752	38.544	36.0903	20.2074	34.4958	34.6086	29.8367	28.5226	20.3869	30.4391	29.8307
ISYNA1	15.5032	16.0303	41.2557	46.4558	30.3053	29.8773	20.5284	37.9422	35.9442	29.5309	47.8062	38.1581	43.8015	22.8553	15.6384	15.1627	30.5976	22.8301	11.438	8.6351	17.8438	17.089	23.6824	24.9018	8.36147	2.34479	12.417	6.98302	10.1277	8.33332	20.2728	20.0617	19.5464	8.41775	19.4609	13.1907	8.91737	18.9282	8.39205	9.14347
ZSCAN9	34.6873	42.6154	22.2232	40.5914	45.027	43.116	36.1201	44.6517	36.9205	51.5443	47.4905	51.7836	51.7257	24.5341	26.4363	32.5559	41.1901	40.4417	26.7638	13.1494	34.6982	21.847	24.9816	23.8729	10.802	19.8461	23.0276	12.495	20.1503	1.55007	45.215	24.2682	25.3341	24.631	26.6134	13.6982	13.0853	27.4842	13.2903	17.1023
ZNF623	27.277	27.9655	14.2273	21.5106	23.3664	26.3432	29.5934	29.5802	17.3255	23.4146	19.5339	30.7846	31.1183	15.2896	12.1391	19.2309	15.9002	28.2413	12.312	10.6887	19.4043	7.33023	15.0523	11.9571	10.5407	10.3003	14.2813	11.1599	6.03355	4.30347	19.7249	11.783	17.5748	13.957	15.9609	8.92643	8.38186	17.6986	9.65291	10.0851
MTMR4	55.7772	58.2474	34.7952	48.3023	48.1806	48.2536	53.6033	79.6411	31.9021	36.6569	34.5928	58.8184	67.008	35.0303	29.2909	48.7244	41.6062	54.2127	28.4991	17.3095	42.7031	21.613	38.6506	16.2242	14.4104	19.3858	26.1217	15.4821	7.22615	7.85114	34.5845	24.319	30.4055	31.4027	41.5276	18.6283	12.1582	26.9649	17.9643	17.2571
CHRNA10	1.66759	1.60387	1.00949	3.07523	2.97419	1.68258	3.76243	4.39227	1.80038	2.21113	2.45856	3.39603	4.6706	0.984487	1.23485	1.64103	2.84665	1.68803	0	0.795569	1.43517	1.52662	1.36151	1.16022	0	0	0.744795	0.557004	0	0	0.753488	1.35834	1.30203	0.395774	1.8055	0.181093	0	0.73686	0	1.007
ZNF783	19.9889	23.1165	19.3016	35.3018	26.5519	33.8628	32.111	37.7658	17.3264	17.144	21.6408	33.7154	36.3859	14.2169	14.3314	16.0457	25.9333	24.981	10.6882	10.8587	17.7058	10.463	18.5361	10.6964	10.2933	9.98948	12.8027	8.76778	2.02816	13.43	20.5844	10.8661	14.9886	15.1469	21.3268	8.18678	7.83879	13.4768	7.05405	7.77163
BAIAP2	26.1835	27.3887	27.4201	45.2708	37.2627	33.2423	22.7841	48.61	19.4768	26.0677	51.7601	48.5212	45.6626	30.869	19.239	27.5805	33.0532	54.5527	15.887	10.1819	15.4763	21.5489	29.6751	22.0565	2.86449	6.39619	10.4049	10.6879	14.2555	0	14.7245	27.3868	12.0057	18.8621	14.5089	9.93817	14.3476	17.216	14.0457	13.9143
PPP1R3G	7.30756	8.25271	7.10768	7.82681	8.19859	9.21004	3.11259	5.5586	4.70696	8.65683	12.6805	8.44492	10.066	6.19366	2.43239	3.36783	4.89153	10.1952	3.44628	1.31101	4.13168	1.95824	5.98309	5.1549	0.538332	1.14918	2.68664	0.433935	0	1.21838	4.24475	3.91161	3.1053	6.00445	0.561209	2.53756	3.02547	4.71395	0.956656	1.10158
THUMPD2	25.1006	23.1189	18.5757	24.0791	26.2468	24.2348	30.0154	23.1045	32.6771	38.9293	31.4032	34.5262	25.5039	8.56636	22.9194	27.3631	20.4908	19.0051	19.1537	11.5468	21.0767	12.5354	22.4747	13.7757	12.1533	9.55719	12.6215	6.6289	14.8993	0	25.1072	13.0104	17.9102	13.172	21.0827	5.76883	9.01107	14.281	13.8038	7.52552
NPC2	491.42	533.87	606.28	321.127	289.592	380.646	228.021	185.643	455.493	490.428	334.508	220.433	278.978	1155.19	1237.9	813.955	547.062	353.641	698.274	920.169	1110.86	875.705	509.734	1243.78	1866.3	2009.71	1293.11	1886.67	1795.11	466.505	722.024	807.989	1441.12	1547.61	597.54	2304.51	1953.32	1068.43	1834.25	2211.99
UNK	25.1523	35.6124	35.3038	38.8475	36.7205	42.2103	40.3199	46.3536	24.461	26.3545	35.3088	53.6248	54.1882	20.0143	14.9658	18.908	32.3274	28.1559	16.514	12.0027	24.0813	17.7188	21.2886	15.6033	12.105	9.98648	15.7678	14.0168	2.08017	6.56148	25.8313	24.4687	22.1703	21.1149	30.1432	15.4312	18.1384	19.1207	12.2647	11.3074
PMEPA1	121.849	76.2571	105.822	146.359	164.27	140.676	64.4467	193.167	181.878	86.2181	86.3068	254.119	199.753	138.401	51.562	126.535	84.3612	97.5228	53.5147	13.3862	47.6181	119.127	78.923	34.9433	29.7705	34.8601	34.4123	26.2997	30.5695	22.0189	62.0845	74.026	50.6077	25.4862	85.6132	56.2739	39.3627	43.6556	16.3514	11.1207
GAS7	6.45654	17.8962	19.3243	4.89482	3.9709	13.3824	5.77681	5.95347	7.4	3.74147	2.06054	5.99556	4.04276	15.3997	15.2101	10.3071	16.8905	5.06443	21.2763	26.7946	16.9758	6.13975	24.7915	8.58965	18.1231	20.8894	20.3898	24.2008	30.2825	26.6411	29.3684	15.3881	42.9001	31.337	14.4233	14.7725	27.9169	37.5949	35.1035	28.0784
ANKS6	7.6028	6.55275	8.16525	9.26092	8.24439	12.9466	8.39727	9.95468	4.68824	9.45792	10.4363	16.7047	14.4098	5.42447	3.93115	3.5298	4.24499	8.18872	3.73041	2.74418	6.50875	4.95066	5.04435	5.20746	4.03115	1.95783	3.92022	1.57235	0	0	5.95919	4.10485	3.99281	6.02058	3.8881	2.14324	1.14546	6.45268	1.75372	1.70014
POFUT2	19.209	23.3106	29.169	46.1613	41.882	39.5343	31.0969	44.8143	24.6624	27.3472	32.7704	39.8569	45.287	13.4319	16.5049	16.6139	40.4247	23.2115	10.5281	15.7637	20.5399	16.7678	18.5241	15.7556	13.2576	6.40466	13.2912	10.375	11.3954	27.1055	22.7715	18.3799	16.8404	16.0334	17.8135	9.49352	8.8483	16.7121	9.66069	12.4974
FOXO1	37.9146	23.9242	10.9824	20.1218	27.1171	17.4859	13.3032	39.9689	15.3606	12.332	16.6656	27.9645	26.3584	22.475	10.7725	26.206	14.8422	31.085	11.1383	1.35676	7.17176	7.19701	18.4776	5.48254	3.1538	4.80939	6.92183	1.7943	1.29755	7.75719	8.70719	8.67722	5.56417	6.067	14.5386	3.04197	3.87527	6.59755	3.85624	2.37717
ZNF799	27.6177	25.6945	17.6913	17.7248	21.4108	28.641	23.1552	30.213	10.5005	27.2309	20.6783	31.1136	27.4785	7.14559	18.2234	18.3932	15.0301	26.2638	22.4992	6.75995	21.9096	10.2151	15.0227	6.63467	8.46965	4.42474	10.5098	7.30388	6.35303	0	18.0545	7.70545	13.0007	15.6921	13.3948	8.94703	2.57088	13.8844	4.16626	5.43357
TDRD10	6.40235	0.691631	8.69527	11.3345	15.6262	12.0893	4.18396	12.7483	6.78582	8.28527	21.8005	14.3188	18.1664	0.0565949	2.15377	1.01103	5.34959	1.54173	0.667513	2.1896	1.56432	0	4.16594	0.286759	0	0.910938	0.708958	0.0968057	0	0	1.07191	0.189247	0.146404	2.12199	0.39723	0.207347	0.507166	0	0	0.134239
ZNF394	27.1706	29.6569	33.3992	50.8727	42.9617	47.5375	33.7495	41.4788	30.7183	23.6139	38.2347	45.002	43.7619	28.7979	30.3361	28.5859	30.4039	24.8002	20.5971	15.1476	27.1431	17.4797	32.906	18.8914	19.7385	14.939	19.7863	18.6111	17.2768	0	26.7184	22.4164	22.4797	18.5784	34.5115	16.9044	20.3364	23.6074	12.0319	18.0783
DCAF15	34.8295	46.1382	54.2646	75.5149	54.0717	50.7104	52.8143	58.5337	59.867	63.6825	49.0946	60.0615	68.2715	41.8028	30.762	34.2312	62.1932	51.6392	14.9019	22.4217	39.6335	22.1436	38.2068	30.0849	26.1592	21.3447	32.122	20.6706	11.9764	6.58897	38.0367	43.0293	40.5302	27.3247	50.7407	29.9618	21.0199	31.5029	18.553	24.2841
SRGAP2	517.059	569.312	398.789	608.489	658.908	815.21	585.787	1134.46	453.552	429.363	456.991	975.4	1110.22	404.996	258.966	484.93	466.797	732.139	154.653	109.925	312.971	307.473	463.369	225.353	176.677	117.282	213.292	64.8953	50.97	351.085	371.972	361.284	254.897	209.514	473.813	135.564	58.7179	260.453	66.7894	84.1198
C11orf95	5.94018	6.68565	6.2232	9.43849	5.61259	8.00466	5.19668	9.11052	4.93846	6.927	7.07989	13.956	8.34583	5.68417	3.42581	5.36482	9.36075	8.0374	2.05681	0.980178	5.81039	3.91795	7.31692	2.58924	1.51786	0.494241	2.31663	1.08384	2.49339	1.61963	3.70289	4.64967	4.50657	4.45263	3.51363	1.98046	0.859678	3.64262	2.02607	2.33803
RTKN	18.2083	19.5768	28.8952	40.4476	22.7151	28.8842	26.3201	30.7664	42.2882	35.4598	33.8553	42.0557	29.5233	17.9534	8.83839	12.1077	28.3053	11.2509	12.9726	8.71499	14.5257	6.97068	20.94	11.2554	6.6084	14.5593	11.8776	5.90369	0	23.8255	17.4303	16.2541	13.8612	11.5155	21.0367	6.61886	5.81748	11.1773	1.56216	3.61704
PLCL2	71.7432	51.9101	32.9907	46.398	58.0354	38.6702	48.7787	57.0261	71.3317	67.616	47.134	70.2298	45.5991	20.6349	43.8665	70.4053	29.231	55.6301	28.9105	15.7583	32.0763	35.8961	42.509	32.2495	21.6605	23.2979	24.7257	19.5944	33.1126	17.0427	34.6914	31.1006	26.1289	22.5986	44.4776	17.9004	20.606	33.3386	24.4888	20.4304
PPM1J	3.47391	3.30905	4.60613	8.89034	6.05231	5.03215	1.27369	7.27293	3.14481	10.4578	6.5748	5.25749	6.96964	2.54779	1.44895	2.47698	1.90343	3.09711	0.671422	1.27964	1.73718	1.15905	2.852	1.11398	0.32948	1.53957	0.940798	0.322783	0	0	1.85624	3.31053	3.5975	0.532951	0	1.5495	0	1.23588	0.439986	0.384307
CDK9	88.9398	84.4675	88.0234	198.037	166.532	145.348	78.5333	190.667	101.845	114.084	157.545	208.304	230.221	77.4426	67.3304	70.0135	113.716	105.757	46.9136	36.003	81.2563	48.8719	89.5817	53.8948	40.4684	40.9594	50.4582	38.037	31.8587	28.5822	84.9038	75.6987	68.8087	77.0472	72.509	30.6242	48.3976	52.7657	42.1798	44.7271
INPP5D	303.209	345.594	259.709	365.127	288.33	447.939	296.181	450.962	232.566	237.173	315.546	533.838	489.553	302.65	188.262	285.637	373.48	327.543	103.539	73.415	225.902	167.972	261.609	175.811	130.972	119.393	172.179	156.139	101.733	171.909	233.656	238.318	250.769	172.082	212.099	169.581	143.297	174.403	145.008	128.353
BATF3	46.1624	28.8938	36.9451	93.8595	79.4878	43.1581	128.679	87.4589	58.9192	40.3321	76.4856	45.0043	60.5716	45.5373	36.029	41.5089	46.342	65.2331	10.4004	43.1074	21.5625	38.8517	28.5282	23.2007	10.8061	8.03547	17.7013	15.4618	0	43.2038	24.5369	35.2846	17.2531	5.354	18.2343	32.4279	6.41122	23.5491	1.21261	8.43241
MAST3	89.8636	88.0044	80.1915	166.622	133.276	161.986	191.073	206.686	70.6755	69.906	103.545	200.805	154.846	110.488	41.9851	87.0375	133.01	135.091	29.0284	16.6312	88.8819	47.5912	72.5719	41.3679	24.4143	15.741	43.7319	26.5079	26.9434	47.0008	68.4967	75.3084	62.8818	68.4084	70.7515	36.612	30.8829	50.8305	22.2716	20.5366
ARHGEF3	4.00896	13.2126	9.0107	0.86557	0.748707	1.94244	1.74112	2.54265	0.399954	7.63628	3.56307	0.669417	1.04926	7.8815	3.08956	4.82602	2.87081	5.20739	12.3019	3.35368	14.6667	0.369405	8.13493	7.69146	36.6993	29.9763	22.7506	24.9803	12.4023	9.78746	13.9689	23.1808	24.0052	12.2649	13.5508	33.4465	17.534	9.60862	23.8857	31.6714
SLC37A3	8.48305	4.58404	3.25452	9.31512	7.19361	5.65875	9.54064	12.009	6.34023	8.57923	9.54267	11.4801	7.60009	3.20011	4.45501	9.53827	5.44983	9.28851	1.727	3.40484	3.64528	2.45863	4.0503	1.7754	0.730529	1.13783	5.1468	0.0570161	0	0	4.89137	2.19322	3.13208	2.18776	8.66025	1.29034	1.16965	1.48665	2.89275	2.14967
DOCK6	10.4373	13.5209	19.7376	30.8857	21.2624	20.6895	27.3038	39.8329	17.4655	12.8793	18.1436	64.0635	33.6472	8.30763	3.03496	7.80824	15.963	6.2971	4.85252	2.10521	1.82098	5.26961	9.13549	2.80581	0	0.308828	2.08508	0.0726075	0	0	4.41726	1.32731	3.40597	1.70783	9.24107	2.35367	0.00887535	2.28285	0.672795	0.388015
CCDC130	49.6285	60.2306	92.9555	138.69	103.931	98.1781	69.4398	89.5277	60.7056	67.2907	77.1092	105.17	115.995	44.3093	40.9192	40.7007	78.8037	65.3824	16.0144	38.3479	61.795	44.206	46.7833	54.5779	25.7504	20.9229	38.2846	33.213	46.4014	35.841	51.2124	58.833	55.9634	32.2467	48.5962	30.7643	31.4644	44.3726	16.5414	28.7958
CHD7	38.2996	39.5543	40.7107	50.1894	44.517	67.7429	74.8112	62.6155	39.6168	38.23	42.6582	75.5846	79.014	12.8532	24.6337	32.8769	37.0295	62.298	27.5928	13.559	33.56	19.059	38.1559	17.1345	12.8045	13.9753	16.0619	13.1636	19.2956	16.9963	36.3043	21.3144	22.2912	21.3534	46.5336	8.23023	13.3406	25.2681	11.2232	10.7658
FUS	181.277	163.92	161.653	345.712	288.811	223.241	364.148	254.968	184.631	209.316	245.203	273.441	289.908	144.953	149.232	153.573	169.19	180.718	138.981	140.463	149.993	136.788	160.72	61.2439	91.7823	90.0677	117.581	121.423	65.7021	79.2716	133.587	115.57	160.717	130.977	246.897	70.5123	86.9937	143.476	88.4138	89.6645
TLN2	68.4628	49.1925	59.823	64.529	51.4967	88.985	92.1885	99.0679	57.1187	46.1984	49.1836	101.033	88.9903	34.17	32.4512	56.1486	86.7544	54.0062	11.4415	14.0543	38.2697	24.7221	74.8	24.1887	19.3191	10.4006	35.9455	4.25114	6.46192	35.8282	43.4823	43.4035	27.6336	36.0808	50.2222	14.7598	4.8428	24.9693	12.2094	8.62229
SFSWAP	35.5356	41.1645	36.3987	57.0237	50.1832	63.7834	55.5335	59.4614	34.8012	49.4646	53.0811	54.8768	61.9832	20.2604	24.8482	34.844	51.3052	51.0964	22.4555	24.071	40.7532	22.6325	35.5967	21.7796	17.9301	18.2145	29.4869	19.366	21.3474	16.7521	29.7248	32.4287	32.0609	25.8314	50.4738	17.7868	15.5156	30.0393	23.2514	20.0422
STON2	16.0912	15.9806	5.8238	5.85672	8.89222	9.26094	9.73323	14.8859	13.23	5.41447	6.49816	21.9581	23.0901	3.74539	4.47633	7.69413	3.84422	12.7259	5.2632	0.856244	2.65966	5.50886	3.29133	4.4582	0.995565	1.62905	1.80608	2.4041	0	0	4.25579	4.60352	0.767444	1.63583	7.68623	1.52951	1.23914	1.89648	0.901341	1.26881
DLC1	13.9637	6.33907	4.65435	14.2232	18.5734	12.9122	18.5097	20.441	11.3421	5.91099	7.60063	20.6671	13.1735	8.61014	3.89506	11.6908	7.08283	6.55205	4.58647	1.98121	2.52225	5.63546	13.0051	1.03425	0.742293	0.629106	3.19111	0.271064	0	10.3916	5.5243	3.31548	1.95642	1.77947	7.3495	0.229211	0.406015	3.18333	0.467153	0.354742
CCS	29.6446	32.3438	51.1596	94.4453	87.2118	67.0809	36.2362	68.183	51.7536	56.9739	57.236	63.5636	78.512	46.3064	39.9792	29.2893	45.3222	56.7656	17.6352	21.8522	44.9991	22.1714	33.5162	35.7564	13.2905	13.7497	19.984	32.5927	11.017	0	30.1083	46.0815	33.2569	22.9346	17.0217	31.3879	29.655	26.2546	20.2899	33.1731
APPL2	190.571	155.054	181.525	268.867	243.635	223.753	142.401	264.538	293.075	235.179	242.278	376.461	328.289	78.7163	161.983	201.015	162.629	142.77	143.624	29.439	113.667	121.618	187.093	88.2779	70.7631	105.11	86.1965	65.0402	39.1943	113.03	164.139	87.827	111.608	103.459	217.368	37.0174	58.9822	158.015	70.3203	84.825
S100A11	345.035	378.061	458.531	388.03	350.637	284.587	627.938	346.911	259.769	479.326	416.035	199.903	309.419	932.245	530.81	445.465	589.277	435.95	398.019	1368.52	571.209	696.836	623.736	455.21	1275.66	1208.27	1131.61	1436.38	1180.38	457.58	642.992	906.189	1165.94	946.04	541.236	1435.67	650.674	918.996	1219.57	980.369
ZNF337	20.466	26.5906	29.2292	45.711	49.6474	47.346	32.5067	57.0718	22.3063	27.1019	42.5806	44.9721	53.5497	13.4543	16.9986	18.6264	27.1928	27.498	17.4635	9.18961	22.6613	9.51521	15.9019	13.1844	13.5489	13.0463	18.4911	11.6425	1.43371	4.71932	26.3244	20.5733	16.7144	14.7657	26.1661	8.2358	13.0612	15.4807	11.4488	13.3416
ZNF23	16.4579	22.3274	13.689	22.6096	23.3514	19.3365	17.8245	21.7809	14.4229	19.4814	14.8904	27.7478	30.3976	2.61463	14.2037	14.306	14.9845	16.7518	14.791	7.67163	14.6576	4.32208	12.5195	5.9075	10.9117	12.3384	11.0106	5.40008	0.0967848	0	11.1032	9.3836	8.29951	14.1184	10.9161	6.79827	5.11939	8.99656	9.34451	8.49448
HSD17B6	4.95301	2.97938	4.4406	6.08016	7.3946	5.79622	2.72292	3.70576	6.07755	8.15604	5.25537	4.65964	6.49296	4.8458	1.02244	3.50048	2.38053	0.687689	3.08594	1.11254	2.19743	0.0429481	2.33468	0.958104	0.53292	1.27755	3.75145	0.72056	0	0	2.31741	2.36014	1.74062	2.4804	0.790979	4.02335	0	0.955407	0.592837	1.4273
JAM2	53.3486	50.737	45.005	51.0255	60.2508	68.2338	29.7456	57.0429	66.2058	80.0535	74.8502	74.7813	77.4207	56.9534	38.9066	60.6769	44.8032	52.0417	31.7887	5.50039	30.0482	34.9687	58.2099	33.2829	21.0436	25.6948	22.6457	24.0803	15.545	32.4479	45.9504	39.5268	44.8622	17.7939	50.9087	9.62511	28.4657	37.2408	19.0979	18.167
ZNF30	9.35152	8.99209	6.39192	7.22672	7.79334	7.48622	10.1775	5.85041	6.47928	11.1818	9.84447	12.8773	10.7248	3.90535	4.72228	7.40682	5.47203	8.80802	5.3907	2.63163	8.37489	2.40573	5.42305	4.64199	4.37946	4.0536	6.28824	4.21696	0	0	5.8702	5.02943	5.37023	3.75125	0.685939	4.49413	3.3491	3.48261	3.05392	5.022
EPOR	31.0789	27.5314	53.5742	88.429	72.0825	54.4742	44.833	65.8883	75.4645	40.2292	65.3225	107.851	90.0645	24.815	17.5938	22.6521	30.086	15.9438	25.3844	7.61526	35.4309	16.0594	23.4425	24.3312	10.7152	2.91436	15.8838	4.54869	15.5318	22.8822	27.0658	21.6072	19.5887	19.1697	40.2007	13.4587	15.6863	19.4635	14.2049	11.3388
NAA40	92.396	99.3611	74.9447	161.802	152.564	152.006	102.521	200.983	69.076	68.4414	78.1041	128.036	131.278	66.5795	42.9754	74.4026	87.2616	97.3073	33.0785	21.562	79.6651	39.3689	65.199	42.2489	30.066	23.9478	52.7052	29.0339	72.8927	22.7468	83.8483	51.0241	45.206	37.0211	63.181	38.0845	18.1811	57.4856	25.3267	22.4177
NKAPL	4.39925	1.20285	2.69995	6.75676	6.41725	4.72542	5.37359	3.51202	3.32088	5.91097	3.59503	8.4274	6.79835	1.08151	3.15451	2.61642	1.78709	3.90423	2.56216	1.13134	2.74729	4.94581	3.13319	4.54952	0	0.469828	1.00291	1.26056	1.2739	0	0.478009	2.02125	1.54905	0.545138	1.51687	2.52513	0.666345	1.27923	1.07596	1.09905
ANK1	48.0898	44.6852	63.5857	94.4295	97.7016	50.4515	27.7713	87.6435	41.4713	42.6722	37.1463	82.618	63.049	58.887	20.4256	54.0839	45.8277	40.1556	16.1682	1.11223	21.9394	17.7325	35.031	14.832	2.31282	2.61332	9.68685	4.2385	10.1642	69.8807	27.1886	20.2854	8.31433	2.26854	35.0872	6.57941	0.416437	24.5527	1.44167	0.576402
ANKRD16	7.28437	12.8736	6.01161	8.46158	6.07501	8.13594	7.47326	5.4234	6.37078	6.51125	7.38138	13.2968	9.18604	6.04215	3.1767	6.12394	3.6866	8.58678	2.13551	2.19429	4.6294	5.50355	4.27277	5.96856	4.56622	2.8622	3.6503	3.47913	0	0	2.86914	4.81048	3.6476	3.10893	4.95281	3.31977	0.994447	3.53906	4.48238	3.90225
PPP6R2	55.9088	65.6838	93.4392	151.189	96.1532	141.729	95.5499	127.998	70.1102	78.7204	104.18	138.502	169.469	50.7835	47.5637	53.496	108.777	54.1073	25.0775	29.6433	68.317	41.7161	58.6021	43.2597	22.0818	28.4933	41.0233	32.6788	17.0011	19.3816	41.4965	62.2516	66.5765	63.1347	71.2469	29.96	26.3449	52.1223	29.2256	28.7199
CRELD1	19.7943	16.8029	35.698	34.3754	47.8546	29.7794	37.0963	42.294	33.6583	30.0331	40.7679	56.0828	55.376	24.1187	14.917	16.5847	25.4536	20.8617	13.8154	17.2468	30.391	19.2262	16.2315	19.6948	13.3975	12.2358	20.2882	20.5916	4.81274	11.6532	15.4708	26.5048	15.6684	15.2309	16.4711	14.6674	19.5223	10.766	10.1174	14.9715
RASGEF1C	171.009	187.125	226.945	181.628	262.287	318.951	96.8081	321.267	129.23	324.922	165.226	286.125	453.361	178.191	30.6733	115.429	157.934	191.233	38.8961	14.2991	124.774	54.6294	167.134	74.8035	13.6803	22.0636	35.2216	4.02815	0	139.947	104.877	143.444	78.3823	11.661	186.891	33.5561	8.64043	40.7127	0	1.81487
ORAOV1	25.6462	36.0596	34.893	47.7581	36.6474	46.6445	37.2641	52.1794	22.9701	29.114	36.4246	51.419	59.2716	17.8137	22.1148	24.7864	33.2453	37.0862	17.0709	15.2292	35.613	12.2699	24.0252	17.1001	11.8281	7.73475	18.3242	13.8113	0	0	33.4587	21.6377	22.3022	23.9763	30.1432	11.069	12.6694	20.2058	13.3174	10.3761
FGR	10.9787	42.4581	22.4755	15.7352	8.82042	6.49805	11.7566	22.1826	5.24146	1.10754	4.36168	1.43549	3.2903	53.6992	20.9747	26.0143	34.1307	39.5474	7.45401	87.337	12.0033	35.0197	53.2709	29.1078	116.063	38.6203	105.998	58.6478	98.1284	24.0557	54.3427	47.3244	64.8197	108.294	40.7895	61.9146	49.9175	82.7328	88.594	64.0759
NUMA1	152.224	170.773	142.059	177.635	152.104	182.6	115.52	232.146	104.408	133.539	159.457	222.854	247.682	137.342	95.4391	122.626	196.22	184.719	66.5961	43.3873	122.701	71.7931	137.513	79.5564	54.6023	49.9163	63.1631	63.6939	33.9903	77.0389	121.446	130.818	121.598	90.6408	121.553	80.3657	69.6086	89.5849	56.7179	57.5333
SALL1	101.596	121.149	110.726	152.055	165.831	149.226	96.8172	173.754	179.598	166.685	206.168	317.795	246.576	93.3891	106.586	113.066	204.453	152.474	59.4872	15.1286	74.4044	84.431	130.502	63.9599	14.8548	30.5023	37.7757	3.86404	29.6584	71.3615	128.165	75.5568	124.207	57.8721	107.397	14.439	5.11387	87.0209	3.74277	4.19425
ZNF212	11.5491	10.6482	9.67579	19.5045	16.0234	16.1402	8.42825	12.7745	6.78733	13.0646	14.2625	16.067	15.8018	13.1006	8.51979	10.6456	11.2208	12.0451	8.40132	4.60282	10.1368	3.04874	9.25913	6.33026	1.24262	4.3263	7.38272	4.47373	8.78548	0	8.08375	7.41768	10.999	7.1608	8.96079	6.4885	4.47364	6.43814	4.14973	5.41307
SRGAP2B	398.973	408.216	259.503	332.757	432.528	603.944	301.1	627.246	337.306	324.968	261.913	370.158	532.838	115.237	188.09	360.027	244.398	454.793	132.171	81.4996	200.041	210.138	244.459	182.701	130.27	99.0661	147.527	39.7303	47.096	323.357	237.018	279.469	118.624	95.3727	311.263	69.5291	47.4187	170.002	52.333	66.0285
SGSH	40.5741	57.1136	60.1842	67.615	53.319	82.3716	25.1103	89.7323	53.4413	37.2009	40.4401	85.2935	90.5219	39.7058	38.1797	41.3297	47.6087	29.8247	21.264	12.999	29.7013	22.3542	35.0017	21.4256	8.19395	9.73111	22.2691	15.4513	29.1812	28.4411	36.5554	31.0729	32.181	34.3318	24.9486	17.0133	35.9662	27.0706	14.8588	17.8744
SETBP1	12.462	11.1023	8.36831	12.8018	15.3205	14.18	12.3033	13.2938	11.1206	10.8223	11.848	20.9536	17.6685	6.39476	5.83492	6.22298	4.07211	15.857	4.2101	3.34519	11.9784	2.86227	9.20656	2.33691	2.04037	2.45281	2.34321	4.27328	2.87916	7.68202	4.54699	4.80894	6.09138	3.89017	15.3853	1.82124	2.34264	2.88798	0.37801	0.455395
BRD1	22.611	21.0624	21.6131	31.5819	30.6028	32.6089	29.5746	43.4167	12.4027	18.3734	26.7968	37.2878	30.3121	22.1475	15.5841	22.4588	25.8114	25.9955	10.5186	9.86749	19.8954	16.5148	21.3456	9.28847	7.1287	7.54599	12.4076	10.3543	6.37083	24.9412	15.9403	18.1626	15.9073	16.0152	15.6226	8.13316	10.3457	14.9405	10.3112	8.52753
BCAR3	33.5221	27.8748	46.2822	50.1145	45.5764	39.3494	40.9825	40.0481	38.4244	75.8769	61.0276	53.3626	56.9334	19.4749	20.2061	26.3998	42.1404	37.8439	15.142	28.6751	20.27	20.7595	49.8112	19.0131	7.52957	15.0979	12.9123	6.85311	0	6.42222	34.313	31.1933	27.7134	19.2254	43.1763	3.86886	6.25768	23.4682	7.20155	4.06192
CHERP	21.6673	25.2808	22.7005	35.7419	35.4543	37.4243	42.2401	44.3456	14.3749	20.9679	24.3366	48.5002	44.4452	25.7172	19.6147	20.1824	37.0002	31.4563	10.5585	15.036	20.6351	20.4932	18.1814	10.8048	6.88488	2.67728	13.1986	12.7972	3.36721	9.05239	17.8587	20.7622	20.6675	18.9672	21.8445	15.2719	9.14941	17.1331	10.6491	9.32184
EGFL8	10.0147	8.30437	16.5638	26.9799	15.0117	13.2194	9.82996	17.1692	12.1557	9.8401	16.2031	20.5701	18.6946	5.32137	7.02331	4.37921	5.05518	12.3198	2.9992	1.67822	10.1176	8.18631	4.92102	10.2405	3.37468	1.37774	0.949059	1.98572	0	5.18351	1.85931	10.6528	6.95108	8.46652	3.23595	1.69016	3.997	6.1697	7.45658	4.62438
SRSF2	216.9	200.733	246.102	512.471	468.064	319.295	473.35	419.099	331.39	365.472	377.627	363.297	328.451	183.805	221.695	275.781	332.016	284.991	157.662	204.484	222.77	266.364	221.736	163.214	155.197	174.456	224.554	131.138	186.542	170.533	242.514	188.216	218.281	120.821	282.402	126.917	102.435	268.58	166.569	160.029
ZNF514	23.8832	26.7635	19.9302	34.2724	50.3205	39.8462	33.7307	38.7109	20.1443	20.8242	33.2718	58.2879	51.4378	5.60349	15.6438	12.924	22.8356	17.5505	24.1384	5.80913	23.1996	7.7299	14.2069	7.86238	9.77753	7.53469	13.4147	4.34539	0	0	27.5327	10.5604	13.1182	13.906	19.0501	2.3653	8.1521	9.72767	4.56307	4.61554
KCTD7	38.5729	58.0384	23.3808	42.5325	42.2018	58.9155	18.7328	69.835	35.1466	48.8249	17.88	63.0521	72.8327	21.7869	22.8554	21.4784	39.9952	27.796	30.7537	7.26688	17.5198	16.217	23.0685	12.4304	5.82042	9.35999	15.6486	7.00297	5.23598	14.0155	31.1381	21.7675	20.604	9.4752	31.1103	4.37068	9.56245	15.667	10.5442	8.26922
TAL1	125.083	159.505	117.613	194.441	236.488	165.631	216.573	276.72	175.177	152.629	146.466	321.736	212.955	159.749	91.8687	203.756	225.405	198.474	69.383	21.1532	56.4387	185.324	149.82	58.005	40.1041	41.2813	76.5769	6.99879	14.8208	131.411	102.612	77.2145	64.5174	53.3672	197.093	26.1449	8.26456	102.551	6.47846	8.6623
RP9	16.7715	18.1066	15.9587	23.0279	15.3231	13.8418	15.8847	10.9707	10.7167	19.6962	16.0005	19.0719	15.5148	11.4389	11.6631	14.9171	18.4679	15.2241	3.32194	13.6755	14.4495	7.00443	7.2814	9.79988	7.5157	8.69662	11.8572	9.81529	0	0	10.9277	13.002	9.90735	9.03096	6.49233	11.6583	7.37365	6.02335	6.01752	6.27875
LRIG1	35.1039	28.0633	31.409	40.1519	30.4074	41.7329	23.5738	44.1581	34.3723	41.7965	28.1558	51.7108	47.3803	33.6992	8.24565	34.371	35.791	46.1527	14.6882	6.17651	22.1849	14.9529	33.2739	16.1369	9.38328	11.463	14.6068	7.44926	1.11375	28.9873	24.2908	19.1449	26.4989	11.5248	31.8967	7.9004	5.25696	15.1698	1.25797	1.03938
PTPN7	3.51015	16.3216	16.8675	4.46077	1.414	1.76371	1.26684	3.85047	1.68572	7.54572	1.56102	0.47741	4.71332	3.90715	20.1451	9.08195	11.8722	19.4946	3.63438	52.8877	8.77588	28.6751	13.8758	19.549	42.6679	36.8173	34.9558	37.5374	24.4221	3.85432	19.009	33.006	41.5435	41.9333	37.9039	27.4938	8.16231	34.6396	34.4889	27.8406
CLIC4	11.9808	10.8874	9.85761	1.68917	3.14896	2.46466	18.8373	2.30677	3.35766	8.28038	4.65226	1.47279	1.33684	7.51074	21.674	16.2194	7.46121	22.4605	30.9471	53.2524	17.6953	17.2199	18.6211	13.5654	49.6043	43.7209	44.7305	46.2441	57.0843	18.9687	17.6959	18.0163	29.6131	22.0402	24.7719	31.5934	39.1739	14.3433	71.2446	44.483
IPPK	15.4468	18.8101	5.96674	13.4383	16.5507	12.5478	24.8345	17.1117	16.8906	11.9311	12.276	18.4879	14.877	8.89531	13.7401	12.906	10.3361	14.3249	10.2267	8.88776	11.6558	10.0062	12.2536	8.06195	5.63645	7.56912	12.7633	8.89719	7.10034	7.02913	6.44418	4.42272	9.1598	10.5403	3.74291	9.10525	4.98796	11.6727	3.20602	6.23801
GARNL3	23.6159	19.7638	12.243	18.6199	24.1721	28.5379	15.3662	34.7994	9.31207	13.3056	24.5204	21.6763	32.7307	10.8829	8.0501	15.7796	27.3952	26.8798	9.69022	2.10049	10.6737	6.56221	19.3484	12.3655	3.87649	4.18489	11.6258	1.48811	0	0	13.3949	10.0087	5.72115	4.78219	18.8226	2.13642	3.56275	6.67478	2.11926	4.29547
ARHGAP18	13.6206	23.179	17.9697	8.42787	11.8677	9.00715	15.0177	11.5823	18.8977	22.8761	7.7133	10.2601	11.5134	13.2795	30.9996	38.4515	10.5858	17.8873	48.4731	45.5399	32.3895	29.3393	18.9796	29.7935	93.2134	91.0714	82.5029	95.4943	79.7109	14.7983	34.8657	30.5918	46.5612	52.3287	28.3175	63.8259	85.2407	42.9856	121.643	103.065
RAB42	3.61022	7.65717	8.92404	2.71218	2.85497	10.2102	2.63254	4.22096	2.65208	2.16518	2.27613	3.9931	5.32496	5.51671	6.63493	2.54833	8.00964	2.5014	10.6152	8.12114	6.06408	4.98307	19.3659	5.29582	18.0267	11.1736	32.705	22.0752	19.2572	17.4945	18.1171	14.9369	31.0578	18.2618	3.71556	11.5583	24.9753	36.0778	26.9568	16.1171
SUN1	42.3929	34.0678	33.9658	56.3984	70.3994	62.3701	49.1113	73.659	44.3639	46.9734	50.8654	71.3792	63.5085	29.7341	32.7991	36.9953	45.573	43.4027	35.9675	15.7859	43.0695	28.7837	40.8458	25.4002	15.3706	15.5581	26.9396	14.0059	13.1667	53.1649	33.3499	22.1839	33.9317	31.1609	42.2484	11.9922	17.9184	23.0541	25.4179	22.9544
ZNF823	10.9895	9.34075	7.88984	9.11696	10.5929	7.25439	12.4161	8.26159	8.44203	14.074	10.2097	15.4441	9.0191	3.28014	4.0101	9.50468	7.11902	11.9187	7.203	1.85793	8.20663	2.1709	3.46519	4.26978	6.68653	3.07487	7.62206	3.41647	0	0	6.9278	4.03231	5.35374	4.13962	5.34153	4.41146	2.9795	6.1272	2.12104	1.99346
NEK3	55.2467	40.8127	42.27	63.908	48.2933	55.3836	36.2206	64.5861	63.8028	63.568	45.898	69.556	66.8131	13.4954	31.552	50.2939	35.2675	41.3382	37.0894	11.4732	51.8684	18.7884	32.0136	20.0418	27.9884	40.8485	12.816	13.9763	10.3977	34.8028	36.435	26.187	18.6151	21.6279	50.6797	16.2561	24.9637	23.6717	11.7824	13.2675
PLPP7	16.3854	10.036	23.18	27.751	15.8073	25.066	8.14133	16.7163	17.4829	24.2294	18.3923	28.7227	31.7265	19.9005	5.23858	11.6104	15.0576	6.40332	7.08102	3.2305	10.5096	4.43665	14.0704	8.60636	4.45402	4.39764	11.2008	5.20411	0.92652	8.98661	12.7376	10.2252	6.91307	2.97084	13.633	7.11254	5.32582	6.98525	2.86883	2.65173
ITGB5	113.845	78.9558	100.009	97.629	79.2256	84.1438	52.5961	85.8935	71.0363	75.0511	119.402	92.4278	125.265	103.73	65.1205	98.7924	98.0554	52.1089	37.1186	79.4391	38.3008	60.6715	48.7122	31.9786	28.9214	31.4091	26.1726	56.2976	29.532	60.0947	27.5372	50.8024	50.2685	70.2619	58.6616	33.1011	68.121	24.2057	56.2944	65.8808
PLCG1	12.7505	15.0053	21.2583	21.933	16.3192	23.3779	21.9486	24.8992	14.7276	14.7938	17.4771	29.4807	23.0908	16.0247	11.4933	12.0815	17.4963	13.7213	10.1328	6.46019	13.6523	8.63074	13.6442	9.32747	7.48532	3.21595	13.9899	7.19894	12.5517	16.0033	11.2422	11.54	17.1445	10.0981	9.50791	7.91151	4.15177	10.963	6.41964	6.578
CLCN2	2.49577	2.85697	4.58348	3.85079	2.96786	3.6872	1.99044	2.74979	2.92854	2.74939	4.1937	5.76067	4.03195	2.75491	1.70462	2.2158	2.47785	2.10813	1.7212	1.30035	2.08232	1.37464	2.83335	0.77305	0.754214	1.72405	1.37199	1.21628	0	0	1.26036	1.80131	2.37552	3.21855	1.83774	1.11519	0.755441	1.82676	1.46881	1.37523
BRD3	25.4446	24.9504	20.07	27.5776	25.0047	29.7102	21.3781	31.8767	17.4109	18.5887	30.1021	41.8069	30.2043	20.0801	12.8009	20.5451	25.2406	31.8049	7.76051	4.69251	14.6211	9.81116	20.2939	13.7563	11.4098	8.05203	15.4302	12.1715	4.66655	8.90019	13.8374	22.9049	13.3083	13.2129	15.0288	15.7747	12.5225	13.8786	15.4631	13.2606
ATP8B2	6.29895	5.84326	14.1959	11.9018	10.4234	11.6778	13.9261	13.1325	7.40143	8.20379	9.24899	16.8956	13.547	5.8443	4.63613	7.3224	11.4732	10.6498	2.75135	5.39875	5.13743	5.93271	7.63444	3.59517	2.9652	2.21773	5.38412	1.97727	3.24861	0	8.75941	6.04729	5.44241	3.65564	11.0692	3.02403	1.8734	4.86848	2.48835	2.14868
MSANTD2	26.4201	28.061	24.1062	22.9337	42.8598	27.0443	35.6983	35.3532	16.1248	22.3292	29.3226	43.1839	34.4573	7.44802	14.789	19.7352	31.6019	25.3788	18.9103	9.91051	21.2006	8.15237	19.0727	8.0397	9.26066	15.8222	12.2795	7.28822	15.1888	13.1391	19.6421	13.3995	16.1138	12.3372	26.1011	7.79321	9.11018	13.7121	4.18359	6.84023
NAV2	9.4169	8.7852	8.24865	8.09366	11.0768	13.4407	6.31454	14.5911	4.09509	7.23115	5.05072	15.7654	22.2745	5.28204	4.78856	7.63193	2.37567	8.97063	5.22806	0.316865	5.37553	5.92344	5.21413	1.50181	0.365372	0.692021	3.03416	0.566189	3.5306	3.10221	2.69818	3.43856	2.96245	1.82976	6.53413	0.464025	0.391393	3.96825	0.200589	0.492137
GALT	30.0857	31.8961	50.0276	49.212	45.2387	49.0655	36.1229	55.934	35.153	41.4109	47.5398	60.8656	69.3647	33.9359	20.4027	17.2852	49.7234	24.2127	14.3098	14.9147	36.2223	19.31	22.9566	29.8597	15.9574	18.2147	26.99	24.108	5.63023	18.4781	25.859	29.8774	32.1015	22.6513	22.704	17.5934	23.2954	25.1178	20.1146	21.5639
PIAS3	18.14	26.5857	27.0492	35.0991	32.0195	35.4629	35.7182	36.1023	25.6045	30.9098	29.2605	43.7173	48.6094	18.7728	12.7949	15.6696	32.9494	28.8037	13.7714	11.4874	19.6315	8.58307	19.2447	11.4868	12.8024	10.7953	16.5887	9.12909	12.4772	22.7194	15.2891	16.7785	16.7345	21.3225	30.6171	8.56267	6.24452	17.0323	13.906	11.5744
RASSF1	52.9933	58.7517	52.8345	98.6443	95.2181	76.7832	44.6235	88.2556	40.7089	53.2092	78.1347	86.7326	96.7118	72.4854	50.2474	58.0245	61.9606	60.8413	32.9833	42.9513	57.1404	39.9812	52.9801	41.5505	25.4108	28.7532	40.2035	48.7775	5.77505	20.6958	38.986	57.3146	45.8924	40.6303	33.6915	28.2778	34.3749	43.52	44.7804	37.5661
RILPL1	7.45454	10.918	10.3713	26.0967	18.8023	22.0177	17.795	18.7482	9.93354	13.6825	11.1521	25.9392	14.9463	5.03943	3.92748	5.37229	10.6828	4.261	13.6302	3.92286	8.54833	2.10633	9.33476	3.25356	4.36707	3.25657	3.72548	1.60223	0.0688512	0	8.43038	6.80732	6.37688	7.29191	4.53704	3.90671	3.21216	5.99421	2.48698	2.52146
SEMA7A	72.27	63.3781	55.8857	90.7655	65.6215	39.1978	61.8789	112.098	79.594	53.6884	35.4128	46.4299	58.1787	63.5652	32.812	44.2127	88.6552	60.0821	21.1516	28.6473	14.6465	49.2034	56.4492	21.976	8.81875	8.90022	22.5863	9.80348	13.2344	14.9751	54.2709	35.7925	44.959	16.1786	30.3534	31.6748	14.396	40.7262	5.99497	4.3357
CLSTN1	139.883	117.701	100.609	146.368	113.867	132.741	117.284	149.941	89.3522	80.3484	121.507	169.619	142.333	197.888	51.7282	119.18	152.967	116.025	39.2027	37.111	84.4984	42.6304	99.7782	69.429	33.193	28.5291	48.2229	52.7256	32.2532	60.5235	83.6178	85.7587	74.2966	81.037	83.3923	54.3514	62.6749	53.9828	66.7239	48.1453
FGD2	307.662	350.669	261.775	520.513	550.444	467.202	635.635	676.034	271.371	211.186	336.721	533.154	505.43	203.707	208.051	230.76	474.816	369.899	99.5664	160.492	288.499	225.913	261.678	165.316	174.192	62.3017	215.216	183.25	62.8606	169.062	279.598	264.106	190.623	142.358	237.871	149.606	150.174	257.501	95.3555	110.586
DIP2A	119.393	79.995	58.7393	113.431	163.668	164.16	110.587	282.294	123.723	59.4033	143.446	241.412	208.426	34.2854	80.1725	66.8403	106.211	98.2589	46.7849	14.3221	46.3374	68.2458	77.1446	42.3928	16.1847	10.801	35.0319	14.9217	8.32129	49.6749	62.5445	53.6047	28.279	47.1489	112.909	9.32628	29.3814	33.6073	14.8916	17.2947
C3orf33	10.9334	10.2942	8.54085	10.5902	9.03767	10.8736	9.93443	15.6484	7.07551	11.304	10.2411	13.0834	13.379	3.09521	5.21621	8.14876	9.72795	6.00755	6.5921	4.85484	7.17754	4.76148	8.39631	3.58327	2.04849	2.66349	5.51538	2.56858	10.877	0	6.79544	3.89272	6.88609	5.99641	5.55122	4.50085	5.85738	6.84757	1.20162	3.279
F2R	11.5369	6.15018	7.60863	15.7776	8.50952	12.58	7.12618	7.12926	13.0984	20.3629	8.65549	20.4987	14.5153	2.14455	3.95991	2.70312	5.9898	3.08933	1.14447	1.0169	2.98427	0.650411	7.39232	2.41054	0.687205	1.18713	0.675077	0.283329	0	0	1.80028	1.58608	1.9352	1.49669	14.0731	1.03296	0.564577	2.21873	0.836952	0.27502
GIMAP8	96.2402	79.1251	35.634	73.8578	112.642	71.3641	68.6238	104.727	57.3617	44.9333	94.1464	150.468	154.555	42.837	41.8043	77.0187	44.0442	77.9879	31.6215	9.82351	40.7388	16.0844	35.7564	32.3608	23.9531	28.4351	24.1483	27.1004	17.3331	0	36.395	39.3521	22.5109	41.4334	37.4755	33.3181	47.0725	21.0345	39.7663	42.8935
SLC37A1	27.1196	26.3451	17.732	36.6799	23.6758	26.2457	44.4677	37.5065	23.6266	24.1246	20.2253	28.6578	26.8352	20.9137	10.9303	18.1585	26.6109	32.9679	7.34493	13.2843	17.1761	7.77466	22.259	14.7234	10.0843	4.48162	14.5753	10.8644	7.9793	14.2573	18.2238	16.3226	11.3351	10.9625	26.5595	16.8273	7.44373	14.5615	8.52251	10.6904
ZNF133	11.693	9.12659	16.1734	24.4279	18.1223	23.9084	16.8378	17.8442	14.3525	14.5791	22.4734	25.1759	26.0367	9.3117	9.26955	6.67843	7.45935	9.11085	9.44883	6.22839	13.5233	6.79939	8.20315	10.7959	4.16419	6.89662	9.74488	8.10655	6.26535	0	7.65722	8.78395	9.74053	9.49128	14.3425	7.27821	6.25278	7.62012	3.56486	8.2621
RHOT2	45.0942	61.4199	103.455	135.746	100.072	105.532	85.7914	114.821	76.5112	84.3113	89.1967	103.797	118.825	44.2788	45.8641	36.7482	106.606	62.5166	25.6966	47.3746	72.9414	44.6672	52.259	43.553	39.4371	31.5601	58.1653	41.2429	31.5688	21.7042	54.8819	55.2065	65.0445	49.2958	52.5067	37.5511	46.2177	54.1923	38.5221	41.4242
LSM11	5.43076	5.03919	2.32754	2.93814	5.79733	5.38805	5.41316	5.05678	3.00043	4.08649	3.30132	5.56413	4.666	3.83951	3.6182	4.69679	4.43066	4.78714	3.38658	1.40305	3.73734	1.3834	3.43829	1.93996	2.54101	1.99776	2.78619	1.49208	3.66402	0	2.60127	2.20419	3.07935	3.08999	2.77207	1.622	1.20261	2.25325	2.06175	1.94388
VPS13D	21.537	20.209	15.8883	27.4777	32.7625	34.9621	24.5115	40.1753	14.1067	14.2481	27.4981	35.6328	34.1734	15.4556	14.8329	19.9494	22.2203	26.2972	13.2759	8.71017	19.192	14.1534	18.129	10.1576	10.1201	9.75004	9.34991	8.85593	10.9283	8.46479	16.8888	14.9691	17.5398	17.9212	18.931	5.56128	11.8689	13.5079	9.31435	7.2599
CDYL	47.6893	46.2112	29.977	39.907	36.0651	37.4747	43.9149	44.7724	26.6956	29.6868	25.2896	36.6632	34.0575	40.9907	26.5232	49.5229	29.92	57.5907	14.4267	14.516	32.7012	26.092	33.5288	20.8239	15.96	13.9359	21.8814	12.0828	9.56266	16.1816	29.3973	25.6704	25.2496	17.7478	25.6909	15.37	14.2898	22.4821	15.2477	11.3248
RASAL3	64.9188	59.4811	84.2929	154.229	122.487	132.038	137.995	162.669	91.2053	105.726	136.073	202.89	149.461	78.2668	54.2886	54.6739	160.604	79.822	31.7429	34.3994	61.6667	43.3083	71.3754	51.827	30.601	20.9617	42.7236	59.3682	38.1772	58.2519	76.2018	79.4144	70.0051	54.2677	66.0995	48.2772	36.2415	49.9397	31.1433	32.281
ZNF555	8.82326	9.83618	3.58719	6.68012	10.3122	6.64809	8.1975	7.30164	9.07277	12.4102	5.5714	9.2832	6.2402	7.9767	3.47387	7.76309	6.13162	12.8093	3.85154	2.68619	8.72481	5.21565	3.94784	3.37549	3.46642	5.59207	3.82532	2.40996	3.87925	0.240499	1.46202	5.35612	3.36163	3.3972	3.1598	3.15118	2.12498	4.1986	2.07826	3.3504
SLC15A2	373.107	183.281	113.891	148.504	235.423	223.816	132.904	307.279	223.692	206.093	212.264	242.47	175.968	193.654	86.293	308.863	272.027	155.015	113.065	15.5141	147.865	93.3453	254.269	72.7451	34.1724	33.5816	49.4673	6.52241	12.9175	129.839	175.496	74.3708	61.0555	44.9217	173.325	24.9921	27.0769	47.0206	10.7554	18.5461
COQ7	22.8251	21.5505	23.625	23.912	26.2274	33.8708	15.1058	35.0098	23.6418	22.5597	22.8559	28.4898	29.7477	19.7444	18.7528	15.1899	25.112	21.6486	23.5218	10.8119	17.8316	16.1339	24.2241	12.8903	12.6574	15.1335	13.1394	12.471	3.78043	0	24.1988	17.0604	18.8614	15.0307	16.9963	7.73246	10.6052	13.8501	7.38273	11.1743
IGSF10	29.2653	25.2356	21.7471	20.5746	29.3357	32.1302	45.7078	42.8235	55.2212	33.8853	25.9018	49.9313	49.9214	3.24921	5.52088	18.3983	18.1701	10.0588	8.93731	1.28067	7.22178	0.98054	27.5583	3.76952	1.88827	7.65555	7.84634	1.28705	0	24.5682	13.3859	9.66618	4.20298	7.40247	33.8141	2.23613	0.495805	3.02668	0.747104	0.428587
RAP1GAP2	26.4641	30.784	24.9108	37.5744	24.4119	41.6496	29.2093	37.8932	17.099	21.8663	26.2492	43.2111	52.3622	18.1096	13.8552	20.9482	33.1343	27.9633	8.93825	7.09514	18.7072	14.6477	25.4175	10.8436	9.22955	5.843	14.6776	7.40088	6.46971	6.87708	20.9248	20.7892	15.2239	18.6984	29.4098	9.18722	7.57117	15.3694	6.59851	6.32768
TIAM1	90.618	92.0268	71.8891	107.816	140.06	135.786	40.5282	141.719	153.054	179.242	167.836	222.514	171.655	82.6001	44.6252	88.3718	83.2906	99.3013	42.3053	4.6771	78.6001	31.4661	116.968	52.1106	31.1745	52.579	32.2964	20.1857	13.9604	70.1247	88.1424	52.7889	48.0705	29.5857	106.157	10.689	22.1527	46.5937	25.2173	21.9288
C12orf65	16.5725	17.1089	11.9	27.2007	29.3926	35.4115	23.1444	40.8796	11.4727	14.3431	29.6999	36.7126	21.4599	13.057	11.1472	12.0329	13.452	18.0987	6.49744	7.66522	15.2298	8.98762	11.0006	8.0111	5.93682	9.26749	8.738	7.57725	0.227034	0	9.76701	11.2563	13.9542	6.65508	16.6853	12.0677	7.84744	9.59045	5.11801	4.9655
KANK2	15.5698	5.66251	16.2598	31.5758	29.3307	31.241	39.2341	29.0699	44.2773	26.1153	34.8069	76.9726	38.0487	14.463	12.5902	27.7973	29.9549	7.19931	8.37532	5.98264	6.17379	9.66357	13.0724	4.83227	1.11221	0.756158	3.40144	2.43948	3.77398	0	5.14705	4.1988	2.85379	4.00907	23.7779	6.90988	6.9879	7.47225	9.57787	9.73338
DHX16	27.9492	34.8214	40.334	56.8527	57.2564	50.0095	36.8185	50.7123	31.6449	38.2974	49.332	64.1271	63.4985	24.7563	24.2072	24.6555	45.2937	37.5271	22.0539	22.4109	38.3362	18.5378	27.7036	19.2641	24.9901	15.4359	29.0514	16.8744	4.63496	16.9941	27.9076	31.1797	32.3848	25.7217	27.3066	20.0545	16.9317	34.0373	19.4851	20.9233
DSE	48.6941	41.0808	32.7713	18.8744	22.5611	26.8927	52.0928	23.9853	6.47864	31.7894	17.5976	11.6861	20.9537	21.1365	57.3417	54.1962	23.4078	51.0888	60.5325	98.5731	147.278	49.3954	21.0937	85.2211	174.656	95.7094	105.662	130.003	217.224	61.3823	72.2145	62.7537	84.9	141.738	48.7783	80.5441	202.07	89.9032	185.664	176.495
TRAFD1	38.8251	43.9016	37.8588	82.5896	64.1771	87.7022	78.7948	69.3054	86.1534	90.2674	54.016	66.5306	51.6864	45.6843	43.6663	52.8281	35.2482	42.1944	19.6101	35.3116	51.8482	29.5483	35.6044	29.4611	23.3752	21.0208	27.9905	40.0052	9.86577	23.6774	39.6492	30.8914	52.4984	24.8666	29.0589	61.5845	21.398	34.9143	19.6241	24.254
POMT1	28.7786	37.2989	36.1516	50.7832	29.715	45.4751	29.143	37.4169	32.2123	33.3956	42.2291	53.2454	62.9712	25.3803	21.5511	24.6583	27.9814	26.0877	16.1999	24.7833	37.1041	15.6694	23.3731	27.4103	13.7476	12.9186	20.5008	13.8568	9.3508	15.2334	24.1811	26.6653	25.551	29.2538	30.0364	12.7171	24.6034	23.8672	12.5045	13.262
PATZ1	46.0691	50.7238	32.1215	49.0902	45.7763	50.8064	52.2065	49.4335	32.9156	49.7578	42.8672	67.7872	65.5829	60.7861	29.708	52.0118	55.7361	63.7879	20.7364	14.5147	34.1998	24.9608	37.6699	21.2354	10.136	17.9	23.097	21.1305	15.1357	39.4989	34.5025	32.1799	36.5484	23.9759	38.7985	25.1505	19.5362	32.5962	18.1113	17.1639
SNX22	17.9352	22.6495	16.9431	33.2713	13.0746	20.9509	14.772	27.0782	17.8896	40.6242	28.9802	26.9851	24.8499	8.23258	11.0249	11.2297	24.5651	23.5191	5.21136	2.41065	6.91926	1.59085	24.3826	4.81245	4.02465	5.96653	5.82849	1.46526	3.09831	18.0126	10.7804	9.59131	9.13139	3.93001	19.876	7.59585	2.02668	5.42092	1.74163	2.87302
CD19	1.59554	1.90347	2.02376	5.18859	4.16932	4.09643	3.05851	2.97062	2.24586	2.25608	2.69801	3.51341	3.06483	2.34315	0.664512	0.632401	4.51087	2.05737	1.68328	1.21303	1.25196	0.830268	0.398163	2.13796	0.608993	0.863392	1.44215	0.352474	0.887093	0	1.40857	1.58079	0.499129	0.822744	0	2.04139	1.47429	1.02796	0.329804	0.374572
MSL1	142.506	170.279	124.024	145.502	140.12	184.905	153.55	184.323	140.183	174.275	159.25	247.09	210.16	99.5306	91.592	113.447	122.529	182.259	66.5233	56.006	168.561	81.5352	129.464	89.067	86.8518	79.6879	104.805	54.7124	68.3882	116.133	111.971	104.473	112.303	103.005	136.264	43.2534	61.8852	106.965	64.0243	72.9239
TNFRSF13C	114.37	116.062	115.968	108.786	75.8681	124.663	63.8089	130.322	75.466	119.099	109.112	163.158	268.421	67.4861	45.8364	74.8662	97.6349	121.679	15.5141	3.18948	32.8554	66.2313	129.194	28.6233	3.19504	5.89518	13.42	0.285275	4.85867	16.7902	65.5869	61.924	12.7442	16.122	140.259	3.86509	4.41517	24.0814	0.861496	0.614769
AMOTL1	6.71934	7.23443	4.03383	7.91046	7.34139	6.03285	9.91101	10.1181	5.56835	3.77005	4.85466	10.2281	6.02609	4.95651	6.21219	10.3866	5.12137	12.6361	2.06225	3.23011	3.80311	5.5751	4.88407	3.16782	1.02264	2.46323	2.71821	1.04049	3.58917	2.38804	2.28943	3.65181	2.94762	3.14054	4.24899	1.51307	1.33416	4.03262	2.37222	1.11653
SRRT	33.901	44.7486	52.0301	87.1334	77.3583	67.1748	85.2574	81.4695	44.1105	47.4734	70.1875	82.9819	78.527	30.0895	27.6446	28.851	59.1127	45.2698	22.6377	36.983	40.9789	28.2825	35.8981	27.136	24.886	21.0651	38.3112	36.9309	6.60942	26.342	30.3961	41.4914	42.1696	30.0364	44.4137	28.8035	23.6152	37.2601	25.0681	31.4439
TP53BP2	39.0634	18.9398	18.1265	24.5895	41.1763	38.3132	35.4106	44.2388	34.6111	37.1721	38.6879	41.9262	39.381	17.3475	21.0229	42.5586	35.4618	35.6092	12.7306	24.1853	21.1605	25.6176	23.6638	13.0068	20.0264	11.9444	17.1362	10.3226	14.316	12.6911	18.7374	17.3585	16.4847	13.2487	44.1098	13.5101	11.638	13.3722	12.7763	10.5876
UPF1	62.257	59.4162	52.7445	106.953	102.942	103.272	101.07	135.091	43.2678	43.4434	77.7526	101.367	99.4659	97.9087	50.434	60.9872	114.981	79.4211	18.1305	39.4999	49.3738	39.7694	72.4147	31.3252	19.2735	10.76	33.0189	32.353	18.6774	18.1314	45.1686	62.1349	56.4142	48.3334	45.6401	35.9997	25.9479	37.2695	27.5342	28.1631
LTA4H	43.9329	52.5322	46.9036	27.4862	34.2323	40.4284	27.6673	29.8647	31.989	39.3097	49.5619	28.9477	24.6663	50.3141	56.1965	44.1158	61.4311	37.6269	73.3575	41.6092	59.8466	44.7038	77.24	75.4127	168.263	171.868	80.4948	87.9847	82.4865	61.9589	90.5197	88.4757	88.6596	87.9404	54.5437	37.4013	107.587	110.55	107.514	76.6998
TIGD7	8.00159	6.30831	4.45397	7.83003	10.0614	6.40782	7.92329	7.51614	6.91144	6.65048	4.99978	9.86913	6.70043	2.43866	4.781	4.27331	6.08483	7.84186	3.12845	2.39597	3.65709	2.30177	4.56849	2.62741	3.67722	3.47871	3.03053	3.54538	0	4.33631	5.01862	3.00927	5.84386	3.76635	5.39457	1.59254	2.82008	4.67397	3.137	2.58408
MYH3	2.18318	2.64341	2.176	3.12485	4.33556	5.5715	6.06956	4.82411	1.87989	2.24156	5.06996	5.11222	6.97004	0.227633	1.60034	1.66026	3.60149	3.34574	1.35857	0.905802	1.58502	0.477535	2.32174	1.94006	1.35377	0.899736	1.63714	0.909563	0	0	2.52931	1.74824	1.50114	1.36459	0.716397	0.463866	0.50469	1.98468	0.311577	0.864502
SPTLC3	20.3377	17.256	8.87556	14.8167	18.6713	12.3694	8.30155	18.3787	20.322	16.3677	8.32742	22.4981	26.3826	7.93509	8.92677	20.8463	6.70427	18.9997	10.8077	2.17525	6.95745	10.2408	8.37624	4.63476	3.00548	6.63812	6.63777	0.870968	8.22072	0.16466	7.83905	5.098	4.04503	12.0104	13.5258	1.26644	5.06203	6.49172	4.27437	3.82849
MS4A6A	139.777	634.785	322.293	35.1714	26.5046	189.561	7.68624	52.8411	1.46935	218.051	56.8933	4.6848	25.2061	264.849	1203.48	458.434	96.5561	358.173	955.981	456.022	1889.64	658.648	159.367	1416.92	1159.61	1548.81	974.452	1512.4	1463.89	564.189	528.369	753.457	717.508	1411.8	333.902	1217.26	2455.6	959.149	1750.27	2024.1
KIAA1147	145.485	157.337	101.819	131.901	161.844	168.878	84.7323	188.891	212.155	191.278	127.985	306.536	270.051	56.975	80.7028	145.459	121.391	141.262	102.776	20.116	100.101	66.495	131.542	60.9714	48.1819	46.5162	68.1916	24.9752	67.8015	92.7844	121.992	66.1077	63.1282	62.6616	131.215	16.7008	34.4119	91.9357	38.2145	33.175
LUC7L2	82.272	59.8272	57.5398	133.524	133.449	142.985	117.58	139.664	77.3704	79.424	100.507	106.201	112.071	29.4922	72.8901	72.0491	58.2371	71.608	57.6195	41.6901	59.0931	41.8621	78.3595	37.2739	40.7058	50.7041	57.2182	38.3698	14.5984	56.6405	71.8408	42.0331	55.0655	52.8784	67.4053	34.178	46.4136	59.5827	51.283	42.8871
BAHD1	14.0475	20.1928	15.43	20.1736	25.4485	19.9713	26.1053	26.6506	15.6804	17.8132	17.2217	32.3696	23.103	22.3939	15.7115	19.6572	29.1678	19.1686	8.38261	12.3548	15.143	20.2057	13.8353	9.49946	6.70552	6.31273	10.8585	8.28675	6.04238	5.92838	11.6509	17.6716	17.9434	12.1344	19.0785	7.42329	8.29732	12.1789	6.17721	7.88192
EML1	38.4568	34.8623	22.4226	39.5417	35.3409	38.7386	11.2832	39.9007	30.151	42.1174	35.0362	40.6473	36.0649	19.9199	23.658	29.849	27.6197	31.5583	17.7873	2.01966	18.8236	13.013	37.8138	19.8398	19.8245	10.8998	9.66541	20.311	3.99708	19.1907	31.0507	20.6013	13.1032	10.6064	27.3173	6.61584	17.2308	12.9526	12.8887	6.85713
IRF5	224.272	294.574	248.733	321.716	234.039	320.311	241.259	353.818	183.694	252.982	285.935	302.197	455.438	314.637	117.147	189.619	290.485	314.156	93.5082	87.1899	197.552	110.766	190.373	154.918	115.871	141.994	138.368	133.199	83.4734	122.416	222.246	214.346	241.261	107.302	189.14	169.808	65.3012	158.647	87.3918	90.0415
SLIT2	9.18922	2.51074	3.00469	6.26991	9.32526	5.63242	3.50979	10.2794	1.9152	3.83128	2.88789	11.0324	6.85811	5.98337	2.98203	4.94763	3.4333	1.30359	0.455078	0.312253	2.24013	0.87532	3.3756	0.271913	0	0.608063	0.451875	0.275393	0	0	1.4154	1.44352	0.43516	0.49604	5.99144	0.38061	0.717113	0.151482	0.231368	0.0573972
TNFAIP8	9.70528	13.6771	7.70052	7.51985	5.42457	8.20412	4.33063	5.90431	2.33453	17.44	9.96767	4.55304	5.1472	11.5523	12.2298	7.64381	2.82413	12.3219	15.6404	12.7073	34.345	6.64668	14.446	22.8138	49.0154	48.3594	33.6181	32.1588	41.6276	0	19.3388	27.2022	24.9222	28.768	18.6635	31.0291	44.5937	16.0304	39.9688	54.8045
RECK	63.3528	51.2873	22.8567	24.7481	50.849	40.8475	60.4082	82.4394	50.6823	28.711	38.7541	53.3198	43.2538	32.0876	37.315	71.3831	46.6606	47.1558	27.8708	7.56726	21.8886	30.1339	42.3735	19.5974	17.9266	15.4777	18.0595	5.65382	0.660442	27.4418	37.8948	23.3219	20.6068	16.001	31.5237	7.91917	6.9305	25.8275	8.68474	9.80212
RAB3IL1	81.2324	97.6082	140.052	98.1743	80.8985	76.6997	199.579	87.9067	131.555	159.225	150.73	197.563	199.882	78.8669	69.8019	68.6718	88.2287	35.8748	51.6514	109.745	21.0758	88.0664	49.9786	52.7751	12.7814	3.86828	65.6556	28.9206	2.74011	93.7515	53.8582	75.9203	40.3949	49.3509	48.5581	52.9053	30.4273	53.0685	56.2461	47.3152
SETD6	11.291	19.124	13.4797	15.9926	21.749	16.4323	20.4801	20.93	12.8914	19.8875	9.35442	15.7833	22.8794	8.12639	8.71236	9.3466	13.0071	13.7316	12.6763	6.84181	12.0378	6.3691	9.02272	10.5742	10.867	5.62043	8.28843	8.24711	0	0	11.2535	8.28504	11.8492	8.8796	15.782	4.33926	3.52058	10.4285	4.23252	5.27225
SEMA4A	1.76064	9.48951	6.60097	2.2992	2.19267	2.52638	0.623115	1.11914	0.640264	1.88961	2.01982	0.934618	1.40319	1.83536	1.23237	1.23841	3.9996	13.5154	5.42759	10.9041	11.1637	0.893428	3.21947	8.41795	16.9917	6.4235	11.2731	13.7829	18.1192	10.2809	10.6508	11.2829	23.6568	26.8063	9.34263	32.3688	19.7077	6.96937	16.5788	16.8359
SPG7	59.029	45.1033	70.3931	123.515	101.591	124.853	80.726	146.272	54.8328	70.2342	76.8128	132.875	132.832	50.7347	43.8934	35.7317	78.4584	44.3604	28.3557	29.8527	60.1417	29.2316	49.9234	37.3616	36.3514	22.1877	40.8844	29.6607	18.2561	18.9572	50.5438	45.2064	49.933	51.7908	55.7865	28.108	27.2785	43.7997	30.2745	32.6648
SULT1A4	9.72997	21.8155	11.919	36.804	37.3323	34.5179	45.9023	36.1571	14.8478	28.4665	57.7317	36.1973	15.8127	10.3054	4.04846	6.77306	16.7786	11.2582	0	0.337434	14.6295	0	15.3076	12.2838	0	7.29729	0.347452	4.97289e-06	0	0	0	4.81006	23.5315	4.24352e-05	0	0.00244844	0.853786	3.78541e-09	4.8644	11.1946
CDH23	13.6537	22.347	19.1276	30.698	28.5774	25.3187	14.2367	29.805	19.5342	18.8087	20.1005	43.1018	58.5139	9.34489	16.3377	17.1028	15.9684	18.9025	5.06004	7.30853	7.07153	18.9592	10.9816	6.63025	6.29347	3.98409	8.58038	4.239	3.1102	19.9576	6.04027	7.16228	11.6446	8.72898	11.6656	2.8791	6.09564	10.7431	2.05183	3.70838
ZNF19	6.74622	7.63221	7.59029	6.93928	7.5663	12.3394	8.68666	11.6688	6.52649	7.1266	6.49068	7.57236	10.2332	5.79158	4.56976	6.1741	8.17642	8.60121	6.8372	2.13684	5.76438	3.1835	5.52596	4.69987	3.40656	2.65245	4.58376	2.26311	0	0	7.16276	3.71646	4.51423	5.19587	8.68102	4.08388	2.71891	4.82639	0.263631	2.43856
ZNF646	12.375	14.7596	11.5546	15.9044	15.6361	18.6846	18.478	18.7595	9.51352	13.4604	11.6665	29.5621	21.924	12.1346	7.54599	9.82389	15.9951	16.8766	4.26387	6.22796	10.6102	7.33799	8.55992	7.49446	3.57614	3.44172	7.79602	7.79005	3.1178	8.086	8.47367	13.8428	10.628	8.90845	8.53114	8.2257	8.05774	7.25015	5.28857	5.57301
DDX39B	180.021	134.122	147.828	277.292	220.491	207.959	281.461	211.122	169.075	180.823	259.035	219.32	236.278	100.78	111.373	113.25	195.866	198.557	41.1823	116.958	192.679	108.897	142.72	59.8597	123.598	82.2296	146.857	67.9368	99.6852	20.672	150.748	106.442	139.654	136.265	105.722	74.684	72.9123	135.824	121.224	86.1288
ANAPC13	25.3586	27.6023	20.1666	17.787	16.0309	14.2071	15.6709	13.1572	18.0612	25.4683	14.4448	15.6637	14.1513	27.3596	41.9922	39.9105	14.4894	26.5765	36.5141	34.9331	37.2022	26.6501	26.9502	28.2245	49.2534	58.5655	35.6161	45.004	94.1945	78.695	32.2079	32.3058	33.4399	48.0289	24.4538	43.8494	47.4714	39.5797	64.1261	48.8277
FNBP4	85.8125	85.5291	69.804	93.0044	123.322	122.162	141.399	141.81	104.457	112.506	98.7626	147.023	122.944	23.0785	62.8931	84.0364	80.697	124.216	58.4722	37.234	73.3591	49.3141	66.4063	50.0021	68.8922	52.2177	75.4946	35.5912	50.0469	40.6912	91.9354	59.6456	58.4384	53.8767	86.6683	30.1332	44.3849	67.0191	47.7511	49.9814
SIGLEC10	688.892	491.868	826.032	946.519	808.38	737.698	752.291	764.793	485.428	406.567	385.305	762.656	757.189	650.893	386.718	470.114	711.811	358.503	103.81	176.843	476.046	280.891	504.657	454.606	258.482	130.521	367.432	268.997	164.094	330.477	517.083	362.637	321.534	388.133	322.909	216.133	646.635	346.063	255.666	303.236
C4orf19	13.6659	18.3907	14.5914	21.8373	18.5487	31.2983	21.2003	20.7272	27.2232	22.1563	18.2995	37.8264	39.8201	5.95329	17.2264	13.9035	23.2879	12.1011	5.16848	6.07952	9.23769	8.41689	17.9011	15.6161	5.71306	4.04514	7.96382	2.81998	14.9838	0	14.7152	8.85882	6.43348	17.4926	17.8955	2.13301	4.14351	10.1282	5.12654	5.27612
ILDR1	4.60525	4.16844	2.28349	2.58337	3.56788	3.57421	1.76919	4.06297	1.67519	3.01936	2.55645	3.60834	6.39823	2.31638	1.3509	1.5698	3.83803	2.87187	1.23973	1.66456	1.09223	1.24092	3.85223	1.51558	0.556681	1.75922	1.12664	1.53386	0	0	2.27282	1.60584	1.63966	1.14778	0.428783	1.14937	2.04944	0.833358	0.63404	0.743388
ACY3	294.063	342.333	181.626	328.71	240.871	203.58	125.912	359.563	387.071	793.049	486.811	372.407	240.647	245.362	51.2086	229.912	244.647	368.838	35.5605	1.13009	74.5002	175.225	261.2	94.5342	5.89716	64.8983	49.2385	13.7966	0	195.034	114.955	219.474	60.3048	6.96444	129.655	56.4965	2.9207	137.922	2.30582	1.88964
FAM50B	13.0934	10.4522	14.5316	14.4126	12.7193	10.3108	11.8768	8.21535	6.60095	13.0631	20.3938	11.7253	13.5457	15.5475	4.5783	7.50897	5.59746	7.17386	6.58351	4.36237	6.24856	4.27921	6.00129	3.89235	2.72707	2.135	5.18497	8.92479	0	0	6.15711	12.6389	6.2438	5.08624	4.04217	5.52118	3.4864	4.62184	7.3563	4.45525
NCKAP5	18.9258	11.6624	12.0843	17.1663	15.9599	18.5983	20.5246	18.633	23.2668	15.9123	12.6544	33.7531	19.6481	5.02629	11.1609	11.7	8.12401	15.0022	8.03498	2.79061	4.98925	7.21306	12.8724	4.49338	9.9791	4.47334	5.39906	19.5861	4.3831	3.42886	5.79466	5.76357	7.43255	3.67101	12.7944	1.78768	7.147	6.92455	5.88499	4.59005
DIDO1	36.6839	41.4585	34.1864	43.7008	45.3872	50.3491	57.2924	55.7958	23.0014	36.879	30.4292	60.4116	56.0304	24.4642	30.9313	31.7553	41.939	47.9832	22.599	19.3313	36.3641	15.8433	32.0422	12.2514	14.1433	13.6921	18.316	15.7435	16.8887	18.0382	39.7319	28.3257	32.5335	25.4287	37.9161	11.6198	13.6252	25.1353	18.5835	15.6909
RAB11FIP5	11.2161	7.44992	10.2851	14.1362	12.9915	10.2705	8.57874	19.4959	7.06411	8.47847	8.27492	16.0747	10.242	21.0612	2.84003	8.94672	12.3911	5.85182	1.3604	3.05172	7.74759	3.39223	7.23899	2.62441	1.35467	2.55949	5.08582	1.44336	7.39491	2.65744	5.70554	4.74876	2.6321	3.29794	5.40072	4.87472	2.16439	1.41152	2.68857	1.0883
SLC22A17	19.0332	12.9335	23.2549	28.6941	12.4238	12.8138	8.93906	13.7764	4.12198	12.5322	30.7743	12.4176	24.6374	29.8104	3.8809	9.94822	13.8634	10.6306	10.5986	4.62923	4.33149	5.3252	8.51192	2.85336	0	0.447639	4.71189	0.177791	0	0	4.90704	2.64671	5.49696	6.30054	14.3317	2.23995	3.40177	3.04663	0.321615	0.0343035
LPAR5	333.621	379.778	351.802	355.055	305.75	333.533	293.95	349.394	336.399	354.683	345.012	511.576	564.688	480.915	194.863	357.5	385.862	386.687	193.077	114.505	232.106	178.198	304.577	154.226	121.747	102.186	172.109	82.7089	71.9158	263.582	287.637	269.316	306.009	172.786	330.562	194.823	90.5909	254.317	129.211	128.078
SSBP2	75.9175	52.4922	60.3029	92.0457	112.579	72.2216	33.8869	72.1384	217.584	115.349	80.8259	121.099	130.352	43.5347	54.306	86.076	41.1622	46.7633	53.7518	15.6894	56.5648	43.3102	54.7999	38.953	11.5811	14.0099	20.3729	8.66141	22.0494	51.8173	42.3418	39.37	21.8053	23.5271	47.0989	10.0584	43.3651	22.7274	16.0314	21.5721
DGKA	68.4207	71.1424	77.0911	133.319	106.649	83.3279	74.3084	155.998	94.7987	93.0011	84.4764	99.0782	122.137	52.6628	43.7515	66.4242	116.23	86.7033	18.6975	21.9077	48.6784	39.2668	77.3023	35.6733	46.2443	37.0085	57.5412	18.362	28.9159	31.2401	74.3917	65.9763	39.1229	41.636	87.2468	30.0352	28.2069	60.2532	24.1901	23.7878
RGL2	75.3512	92.6468	98.4638	142.013	152.361	162.141	97.5226	137.761	138.81	148.577	142.673	238.698	216.412	70.7506	75.5392	64.1688	129.176	80.0493	51.9212	25.8092	90.8429	58.2032	75.631	71.0102	37.1087	55.773	60.3247	52.5445	41.2916	54.0407	97.1742	84.7915	86.0051	75.1227	86.6539	33.5828	52.4563	75.9104	56.152	57.7141
TTC28	8.85998	7.85783	7.32152	9.11075	8.42065	13.5878	9.71809	15.2141	5.49105	6.03289	6.15735	16.7252	14.5675	6.37053	5.5882	7.9903	6.90166	10.3732	3.98512	1.98779	6.72144	3.41461	7.86536	3.16221	3.09246	1.82003	3.28842	1.8113	3.04992	8.02417	4.13214	4.25463	5.76562	6.24243	6.82852	1.64791	3.74333	3.79623	0.837374	2.10594
SPECC1	75.174	62.8695	55.1015	64.4272	84.6618	90.8036	94.1035	96.0671	91.2549	70.0992	60.3351	114.235	103.659	26.6745	54.9446	86.6201	52.156	88.4452	36.2855	32.0172	60.5221	45.8254	59.6341	42.1828	39.3886	37.5312	52.2365	35.9871	23.299	40.6562	53.3265	47.2676	46.3571	42.2369	82.6412	24.8694	22.4015	57.7516	37.9901	34.3035
KAT2A	66.4344	86.3111	106.729	197.635	227.2	183.578	189.776	212.04	209.032	156.516	180.144	290.462	306.078	30.7257	64.9022	49.3866	116.946	79.8367	65.7791	31.9287	122.358	46.389	58.7643	59.0036	58.2829	51.5403	81.3007	32.7462	4.50978	78.0083	104.648	72.4021	61.9877	63.7811	93.161	41.8423	44.0662	65.9878	47.3505	48.8839
SNX20	16.5671	25.9748	25.9951	10.6498	7.75263	19.7486	15.8777	8.96049	7.48808	24.7367	16.3435	10.8402	16.6107	17.0771	12.6131	12.9135	17.049	23.6764	17.2646	28.2093	42.3928	8.84448	14.4459	24.6727	42.3524	32.1334	35.087	29.2605	61.4326	16.5499	33.302	32.2882	46.9094	36.3299	29.9348	45.4891	32.029	35.803	47.6502	32.2997
ZNF517	15.845	16.7688	13.1181	17.5435	16.1663	24.702	12.0211	24.7387	13.5482	13.4249	13.9684	28.7723	29.7336	14.4837	9.47079	9.85656	17.2405	14.0167	8.8254	3.84378	17.6284	7.34012	15.5343	7.64746	4.16034	5.14367	7.11333	7.32194	0	0	12.0774	11.7344	11.1388	12.9416	11.2568	7.223	7.50312	8.45343	4.89258	5.28345
RAP2B	17.2079	20.6655	16.2184	14.0083	15.6724	12.6909	18.973	14.1284	17.4409	17.4535	21.6969	19.4641	14.4686	22.1165	24.0946	18.4483	16.295	21.454	27.5645	45.5982	26.7696	21.8108	21.8533	14.6934	22.6911	28.5241	38.3829	55.0608	63.0331	37.3624	31.8645	26.7146	47.9897	41.4076	18.9893	37.3282	57.4728	31.7533	70.6669	56.563
FPR3	3.12302	40.2886	12.5052	1.11685	3.0443	8.05333	0.77692	4.51126	0.978688	4.76103	3.54288	3.26634	2.60719	12.9138	88.4317	66.4627	3.75172	1.01666	161.089	139.798	125.523	33.7755	12.0385	62.7976	16.8604	84.0782	88.9552	41.4924	186.351	65.4468	51.4752	83.6478	153.19	127.481	31.177	101.221	148.537	164.531	115.388	133.615
SPNS3	39.964	24.237	48.4722	92.2426	23.1939	42.1512	31.2228	61.5065	32.7373	53.518	69.387	97.4388	101.153	36.06	28.9637	10.3281	41.97	45.2176	11.1936	12.0987	26.8541	31.3082	29.1218	32.8526	7.66873	13.3523	11.6638	15.0093	0	11.0937	19.4568	33.9447	10.3981	11.9801	27.5309	16.0141	16.6102	9.92543	15.3519	15.935
SYCE2	4.48668	3.67935	6.33745	5.48742	6.32717	9.3475	5.14248	6.84551	1.19891	2.78525	4.14836	5.30097	6.6641	2.5776	1.42391	1.82338	1.10657	2.37954	3.48601	0.454277	2.62936	3.60594	2.62641	0.48474	0	0	2.71937	0.587038	0	0	4.38634	0.951438	1.33678	1.2883	0	1.76619	1.43091	2.96062	0.408624	1.71571
DERL3	14.8332	22.0975	33.0291	67.5579	20.2557	30.2598	25.262	19.9039	34.9397	54.3149	18.3088	52.5046	64.6343	20.4874	14.9976	12.7449	18.9189	12.5264	6.306	10.8976	16.3251	16.8487	14.6128	7.34808	4.6819	4.00858	11.4128	16.0992	0	0	15.281	12.439	8.31347	6.64616	11.8814	9.20085	11.5834	5.61432	4.32919	8.77477
LAMP5	1.49811	2.60653	0.168536	3.24392	6.80332	1.93269	6.79107	3.61337	4.76195	3.49586	1.51164	6.47229	4.18449	0.530237	6.19063	1.56967	2.25512	0.442648	0	0.810019	0.0580604	1.93625	1.06933	0	0	1.76718	0.248073	0.123804	0	0	0.822053	0	0.439239	0.28204	0	0	0	0	0	0.152363
CROCC	16.2986	5.52936	29.7121	33.391	33.6695	41.8094	26.7992	29.022	13.4354	17.7494	23.8143	33.5564	35.4994	11.4811	4.20883	5.78899	28.6367	5.63732	4.46739	4.24335	7.94131	3.9544	19.3225	5.05931	4.96846	1.93584	5.98462	5.12372	0.594723	19.1027	8.31268	12.8032	10.695	7.00565	13.1285	4.41343	3.28138	3.24142	1.44758	3.51937
ACSM5	92.312	107.78	93.8679	70.7736	114.781	142.3	52.405	130.443	92.8241	96.9874	110.373	158.291	146.002	41.3362	73.7624	76.765	87.6901	94.9509	78.9463	24.8746	92.2346	67.56	72.2864	67.5484	50.2686	40.085	43.6446	52.3151	12.3862	55.8008	78.949	57.3323	86.3238	54.8813	87.6881	26.7524	39.7169	67.4066	14.9719	23.8711
ZNF565	11.321	7.39586	7.16683	8.26778	11.0165	12.5143	16.0938	12.7611	12.8988	11.1692	6.808	11.8809	12.2076	4.68685	6.41691	9.87935	5.72445	12.2914	5.98578	4.1644	8.98625	6.48837	8.35051	3.09644	3.91062	8.99465	6.71213	3.51593	0	0	7.08099	5.54405	5.60033	7.33236	4.7434	3.11561	6.57327	6.52038	5.73492	3.34246
ERF	85.4706	154.381	97.4079	212.831	192.322	168.791	117.241	209.567	126.025	154.938	127.304	230.188	191.245	138.181	77.6824	112.139	167.001	167.284	44.9386	32.0415	69.7999	151.94	102.773	73.2304	79.9758	75.9425	64.2812	48.3681	54.9238	95.6935	88.5812	118.216	72.7948	46.4391	159.879	57.9883	46.6648	67.344	47.8021	48.0119
CYTH2	17.729	18.9991	22.952	34.6335	37.9055	41.0734	31.0219	46.9316	28.3546	21.5032	29.414	51.1095	33.9925	19.5372	20.2477	15.8213	40.9197	25.4562	11.3832	14.7349	21.7444	17.4819	20.1964	14.468	12.2405	9.61858	17.422	14.8952	3.10444	0	22.235	17.8381	17.5481	16.8967	23.3795	12.5296	9.57338	19.6414	15.3527	12.5716
PRKCD	243.203	308.911	235.141	337.459	258.474	306.937	249.478	323.167	185.54	206.876	247.38	222.994	318.262	241.215	121.875	191.999	277.213	283.992	81.334	61.9457	181.721	116.141	257.843	145.83	113.514	104.5	163.641	93.8873	36.5659	142.595	211.76	217.631	170.605	106.442	249.933	137.025	77.3734	174.766	93.4851	100.958
PDE9A	41.8746	36.3741	30.3509	51.8942	55.0986	28.5027	22.5591	65.7594	55.6015	25.8262	50.8982	78.3005	75.7164	28.2034	31.7576	39.8152	41.0323	27.3263	14.5259	9.4762	27.9581	26.2694	25.6824	20.6018	14.9192	15.3114	11.5679	24.5719	0	44.897	35.3104	25.0109	15.6131	18.1819	10.3653	25.0661	17.3264	13.5181	2.89995	6.06817
SPSB3	67.6427	74.4355	103.319	173.607	118.671	128.119	48.9249	135.975	89.5256	113.097	123.057	136.487	147.585	80.2008	58.0724	50.2797	134.006	69.3053	37.8332	23.9611	95.6148	49.6433	74.4723	70.598	39.5143	28.3599	46.188	46.0358	53.3504	44.4746	81.5001	85.5971	71.3356	47.908	53.4371	40.0385	38.264	52.5636	37.9683	51.4083
ZMYND11	97.214	79.973	38.5273	57.6779	92.5474	66.9014	65.8487	106.249	112.736	83.5495	80.6976	115.7	88.7345	31.8061	62.1408	100.685	52.0666	99.1527	51.5689	23.1056	48.156	57.439	58.1924	41.7027	28.3258	44.5211	41.7989	25.2918	18.7369	74.6624	55.985	37.1327	29.5975	35.3815	70.499	16.9964	30.5199	49.4848	39.7871	40.0441
TPM1	56.2311	66.7506	52.8445	109.126	76.8146	123.054	70.5259	95.4689	114.012	113.283	63.4209	212.578	147.537	15.1332	23.6259	42.436	27.4635	37.6481	43.1742	14.8499	38.8864	13.8812	36.3662	21.2995	12.7515	23.9434	24.2882	16.447	11.9216	32.288	34.279	22.5775	30.1761	29.2817	62.9342	11.0598	15.8428	36.6559	19.6267	17.0456
PIEZO1	136.011	100.947	125.679	376.185	318.568	218.21	134.519	468.031	104.449	110.361	240.848	200.425	289.791	175.667	78.4347	112.734	218.713	164.525	22.3969	45.2414	107.903	69.7716	116.13	77.0442	32.8583	43.8762	65.2614	43.732	35.3303	30.86	99.669	110.345	89.6658	60.4918	85.2101	45.2525	38.1042	54.0897	40.2889	26.8189
PALD1	373.994	424.8	388.978	816.967	413.356	657.179	492.35	788.739	273.477	303.955	406.138	595.572	527.459	465.68	262.302	373.937	466.67	442.993	98.9319	53.4881	379.509	261.446	446.177	254.118	208.864	122.014	255.409	209.446	60.8578	169.306	341.353	357.739	316.318	221.091	264.702	167.338	191.956	263.169	144.383	166.704
UBA7	197.631	237.488	296.599	400.047	247.674	314.145	514.251	425.883	186.541	336.002	241.82	306.654	436.904	147.341	124.383	126.486	283.097	201.517	101.596	60.0379	237.16	95.6236	156.77	142.249	90.4389	106.252	130.414	93.4122	27.8646	114.048	180.574	186.536	228.539	132.512	221.029	218.662	90.6837	137.119	59.5573	83.264
SLC29A3	141.348	164.225	133.1	118.111	90.7037	115.069	40.7787	89.7532	146.056	137.684	146.571	191.441	231.77	89.9995	64.449	106.079	160.646	103.571	57.1864	24.6785	53.4763	37.3647	85.5683	77.1081	45.465	51.3332	56.1102	40.7469	21.1938	103.97	87.1331	89.9247	87.7108	44.9404	69.2451	45.7477	53.3631	62.1778	34.6409	34.026
WDR37	31.8238	35.1791	33.1685	47.9246	57.8844	61.5623	50.1738	86.5638	39.359	36.8175	39.0889	70.411	60.1701	25.5683	29.0901	36.6896	47.427	45.7624	22.4471	21.1217	38.0321	19.4837	44.5195	21.254	20.3942	17.8394	19.8319	15.1512	12.106	15.4414	38.9861	27.9649	33.4911	34.1782	36.6724	11.5338	21.8515	28.7572	12.2724	10.6157
ANKS3	12.7019	7.17844	25.186	30.8036	23.3108	30.0256	27.838	27.9261	16.2205	17.7774	20.0539	31.0518	38.0507	6.55682	9.5052	11.1576	21.8999	9.14726	7.0358	10.5923	15.2147	6.52524	10.6134	5.96141	11.7262	2.27504	11.0285	6.3607	5.37512	0	15.2097	10.0582	15.5084	11.7611	12.1518	7.02294	2.19996	11.2941	4.78098	6.63041
EPN2	22.6071	29.1288	22.4851	19.6791	18.9874	21.0493	21.3383	20.5964	21.7466	24.3459	18.6389	37.7762	41.5614	18.3915	15.1962	23.3697	25.6884	24.9843	11.9281	9.76318	15.4285	16.8584	17.7813	13.3689	5.27184	6.90792	15.2456	7.44126	9.99329	0.530489	9.54804	15.8248	15.2928	11.5456	30.1834	7.29321	8.6716	16.6115	10.4082	8.45385
EXT1	4.16582	4.29568	2.53648	4.89704	3.78246	3.16712	6.94912	4.72054	2.86011	3.47444	4.27526	6.17358	4.24187	3.28577	2.50426	4.12457	2.42578	5.46216	1.43313	2.19064	1.84515	3.03558	3.02248	1.44232	1.84443	1.03831	1.64734	1.66881	0	2.71002	2.77709	2.41654	1.53709	1.73873	3.46851	3.66545	1.71526	1.57909	2.0668	2.25065
CCNL2	138.288	163.258	164.549	300.809	279.855	295.83	243.55	329.612	220.689	177.957	218.264	342.341	296.755	78.0247	129.802	150.174	208.764	148.874	98.094	67.6381	196.544	95.545	157.232	108.308	116.008	97.2361	138.119	61.82	89.967	134.071	153.216	117.877	156.242	133.375	209.444	54.5047	85.7754	126.682	81.6011	80.5854
LIPT1	31.4832	30.4016	14.7136	18.5276	23.8043	17.6742	15.7503	21.3233	20.8568	26.849	16.4926	21.2294	20.6812	11.6628	19.7344	22.6968	14.6401	24.217	14.0235	6.77753	21.2393	13.7589	14.151	11.3128	7.22955	14.4839	9.85939	7.6378	17.2712	0	17.8076	13.0894	13.3935	10.0858	15.8544	9.83422	8.65382	13.3708	9.6441	6.93787
SLC2A5	953.384	871.672	744.365	1153	813.39	998.988	1133.99	981.276	462.507	442.608	931.852	935.713	1045.39	982.816	557.973	854.988	1173.35	810.371	299.791	394.449	966.815	425.827	726.644	677.299	353.266	224.926	402.996	55.7833	249.724	483.472	764.851	496.939	594.909	755.105	510.46	221.531	313.397	588.972	216.624	407.001
STAMBPL1	78.9396	67.2763	59.1853	140.369	147.683	78.2886	108.978	211.124	94.8992	210.834	137.761	95.8859	68.458	53.5538	109.968	130.072	87.8425	142.773	61.442	16.785	81.9055	93.5877	67.2587	32.1022	44.5602	30.881	27.288	13.6674	0	43.6444	69.6919	41.8177	62.8884	38.0426	94.2161	18.861	29.0422	38.0365	16.5472	15.7373
PHC1	20.0814	28.3042	29.802	21.7417	30.3695	45.5754	37.5347	39.9479	19.5037	21.6032	28.3526	50.6147	51.2063	17.2505	18.6934	16.1349	26.3018	28.8421	12.9229	20.7023	24.7006	10.9399	26.3981	14.8041	13.3238	7.86293	15.0496	9.82603	6.41608	0	18.6708	12.6279	21.2672	19.8582	27.4228	8.58727	13.3452	18.3281	14.0116	10.862
TMEM39B	64.3876	59.5745	28.0068	57.1697	55.1006	44.7844	35.6987	70.6485	44.6577	57.8371	60.7774	58.9861	73.9952	69.6707	28.0472	60.3003	63.1155	82.1263	19.4646	15.595	29.2254	33.4593	35.9725	27.0742	18.1275	22.1667	26.3095	23.3047	9.20795	45.5982	33.0424	34.5205	22.6692	23.2334	47.8773	28.7361	29.6102	19.6401	26.0561	29.8555
MKNK1	256.856	280.711	477.999	610.821	625.949	591.696	692.333	523.447	751.8	574.65	527.254	1164.98	965.809	139.701	323.885	334.447	422.066	163.953	260.119	211.012	424.103	283.1	202.779	226.211	166.223	130.533	227.889	137.664	127.001	214.545	305.576	183.142	226.595	389.908	365.024	117.722	181.228	376.412	99.8665	121.891
NUDT17	10.0328	12.1318	9.37373	20.2269	12.3147	18.7613	8.15566	14.7599	7.51595	19.2986	11.2851	17.2983	14.765	8.91087	3.72948	6.82142	15.0143	10.9103	9.52261	3.26256	10.2769	2.99816	6.75096	3.91256	1.63029	7.49943	3.91458	3.32069	10.6509	0	11.2878	9.78094	6.00963	4.04688	3.46299	5.47893	0.0424196	6.16674	3.40852	3.96806
CNPY4	7.48483	6.60913	11.4723	13.242	10.5469	10.8536	7.21193	8.44982	14.0532	10.2358	14.3859	13.8066	12.7084	10.8889	5.03418	8.3487	9.66286	7.08133	1.98507	4.66828	9.78701	3.62146	7.48777	5.39559	4.55589	6.22753	8.95183	6.40615	0	0	5.43864	10.5635	8.69203	5.88055	3.02906	3.8874	1.90527	2.14313	3.09383	4.11063
MLLT1	25.6518	32.2329	34.0263	51.2474	45.8281	56.1098	62.9939	59.0648	27.0771	33.4194	48.4247	66.7047	60.0408	30.1232	22.1843	22.6672	53.8491	35.6207	12.9969	23.1926	33.657	22.5499	25.9317	17.8976	18.1257	10.9867	20.7754	17.7691	15.3721	12.3653	26.1243	29.2666	25.5281	33.2426	41.7189	16.2898	24.5036	21.1001	17.0977	16.3908
JAG2	5.79247	4.6514	13.0864	20.9559	11.2409	26.9602	27.5019	18.4168	13.1001	19.2655	18.1052	18.5828	27.8349	6.71227	4.57859	4.26441	10.1114	4.7659	2.95774	1.63739	11.4606	1.92297	6.49882	5.73968	2.85332	1.07909	3.83668	2.03664	2.04364	6.17893	10.0045	9.19738	6.57797	6.86551	7.1676	2.18676	5.66289	3.55504	1.58605	1.7381
ERMAP	86.543	109.166	56.1651	83.2107	77.928	99.0507	50.6717	105.297	62.4598	70.4858	77.9445	98.0339	122.639	66.6221	38.6198	63.4032	66.4119	74.4857	51.5408	17.0274	62.9522	39.8377	73.3586	48.069	45.9188	49.052	46.6831	29.0183	12.3224	50.8344	65.5871	53.2315	54.6096	41.8393	73.8267	22.6472	37.1181	51.8028	37.2611	31.6375
AGMAT	18.5594	12.0949	8.4225	10.3874	10.5557	19.6625	17.1641	11.2675	19.2581	21.5146	11.7337	19.7267	17.7929	8.53402	9.87825	17.144	12.1414	8.978	13.0045	6.34793	11.9101	10.0562	10.8825	5.68905	5.91534	5.81629	8.33554	3.95833	8.50857	1.01173	9.65745	8.50179	9.03617	7.09475	8.951	8.07876	3.34879	15.1226	3.86631	3.44886
NAT8L	4.4097	5.46456	6.89406	12.8735	9.22691	11.2845	5.03548	11.6325	6.00582	4.34279	8.10168	21.1355	17.0341	6.20917	5.65376	5.20716	12.3856	4.48781	5.22862	2.5064	3.44952	5.86897	3.58637	2.1075	1.11553	1.29188	1.4013	2.25149	0.526814	0	3.52281	5.39737	5.54276	5.28213	2.35302	1.45467	0.0978074	2.12367	0.790108	0.621337
ADRB1	6.849	8.11948	4.06648	8.8244	10.9994	6.14007	7.91519	7.24371	3.86648	4.16592	17.6802	13.496	11.6646	3.78699	1.44889	10.8648	4.90414	19.3677	0.399242	1.15094	2.00702	0.321011	3.54866	1.64215	1.04473	1.14652	1.11207	0.139232	4.67899	0	0.465907	1.12333	0.395856	2.01477	2.51362	0.291257	0.0607835	0.985898	2.17509	0.910275
PNRC1	442.155	415.188	179.033	719.979	805.825	648.467	369.157	649.816	197.281	313.397	884.355	749.81	551.171	424.329	201.203	339.588	299.854	482.512	287.838	38.8758	224.906	183.383	295.961	171.158	228.143	175.81	226.454	112.467	194.253	351.492	239.683	269.517	202.53	179.311	226.104	153.712	224.796	172.437	117.11	142.805
RAB40C	21.1246	21.0444	17.3772	26.1938	22.9138	22.2545	26.6523	31.1159	14.4901	20.3707	25.1273	30.5968	32.8871	22.5826	8.93005	11.2488	21.5283	18.1035	8.36551	7.72728	16.7794	10.0393	19.0272	12.0983	10.6502	3.95167	11.3597	9.95058	12.093	0	12.2135	16.7235	17.1811	11.9329	27.4531	10.8582	7.61107	12.0125	8.55652	7.68526
REXO1	18.2738	20.4726	28.7864	42.9133	32.0634	37.465	40.8471	37.5176	18.5972	20.7487	24.3471	40.5813	39.0554	25.2492	18.6498	15.3027	39.5414	28.0696	10.6026	16.8703	20.7493	14.0167	24.02	12.4354	8.4022	6.55186	13.6843	12.0092	12.6423	2.22942	19.7337	23.0056	20.5285	23.6172	25.2938	13.8175	10.8709	13.9171	12.546	9.86174
RSU1	29.4512	24.4351	18.8675	15.4529	17.635	17.8944	16.0961	20.9702	19.3984	22.7388	21.0865	16.5528	18.4681	24.6825	26.4983	28.0033	14.1759	27.1724	20.5852	32.722	25.3457	28.818	25.4984	25.5896	44.2596	57.7698	34.3672	46.5576	41.0214	21.1491	24.9284	28.8388	32.4283	26.6037	40.7775	30.5971	31.4192	30.1671	53.0662	40.5653
PPWD1	52.2974	40.6013	46.5012	63.6167	82.5128	58.4196	50.1526	85.9067	81.3868	102.354	60.8405	71.936	68.9609	10.3641	43.6656	52.3703	50.9063	47.7997	44.0525	18.4383	50.8856	27.3153	51.7595	27.1974	25.8078	53.2089	34.2778	18.9457	16.4543	15.414	53.0253	29.3499	39.4438	28.9974	45.578	19.8724	22.9612	41.4534	23.8424	28.9378
SAFB	38.2083	29.6908	29.1255	70.5646	84.5144	63.8715	80.058	58.2434	28.5726	33.8466	69.0755	79.212	53.3358	26.6971	27.0336	37.0356	42.5537	52.6839	17.9729	31.2552	31.8188	32.4972	30.2458	20.2058	16.7027	10.0682	31.054	33.0582	15.2229	15.5895	22.5432	45.4167	33.9529	23.9072	15.6935	24.2076	24.9227	24.831	20.3179	22.3546
CENPT	35.3395	42.3331	54.9883	92.3463	79.299	71.8506	61.6195	83.7899	56.8049	63.0653	81.1805	91.7798	98.0447	25.324	31.3719	23.4583	56.4601	52.9669	22.9943	22.072	69.4927	24.3317	38.3195	39.6937	21.6416	35.8889	32.2132	26.8953	8.58476	34.3575	44.0833	44.51	45.3036	42.2491	39.4119	21.2383	30.9112	29.3964	25.0519	24.6653
ZNF276	39.2247	50.0132	63.8154	93.847	74.5446	102.84	80.5415	111.86	53.9295	63.7511	62.0253	109.204	123.04	39.4604	46.6027	36.8113	79.7784	52.4679	16.4891	34.0523	53.5333	30.3819	53.4602	35.9413	30.4893	21.4308	50.1389	32.533	8.73801	30.2284	50.5951	51.972	44.6327	45.0233	60.0381	23.7721	19.3563	37.9502	22.0407	23.8982
GNG7	40.3098	59.2274	53.1795	95.5105	55.2113	89.2828	43.0173	67.9633	67.9819	55.6787	73.0229	111.117	107.231	50.6553	32.5357	40.6445	53.3299	41.6425	34.533	13.8663	38.1435	31.3816	54.1763	32.8568	21.8052	31.3773	35.542	21.951	11.3045	47.4876	50.5517	43.3125	41.7262	26.6382	54.3285	24.5934	23.5886	38.7446	18.5238	17.3783
ZNF804A	0.143973	2.17708	0.89343	0.035972	0	0.0337041	0.0364277	0.144016	0	0	0.0641061	0	0	0	1.3843	0.281245	0.117638	0.0820335	6.19612	0.342066	1.40807	1.9519	0.539387	1.98625	6.61206	10.7521	2.67079	6.13168	6.51259	0	4.72883	1.21251	4.71666	2.30029	2.13697	2.06197	4.61371	7.16569	6.96646	5.64421
TCEA2	25.1767	18.4612	38.175	51.4236	29.28	27.152	12.5904	37.3034	23.8329	32.4408	39.6606	34.2599	40.53	28.308	14.4495	15.7995	15.5894	18.5193	9.37879	8.48499	26.0824	15.5764	20.2767	18.771	15.9278	15.2921	11.1324	9.99056	0	0	15.2654	23.5996	20.6	12.8169	24.926	15.3308	12.1115	8.51206	9.25961	10.7745
GET4	18.5277	17.2728	23.0518	51.4618	34.9087	35.3816	27.7825	42.2919	21.6538	21.0289	31.0512	43.1436	39.3841	21.8236	19.2063	19.5243	18.5161	16.4711	11.0192	22.6921	21.7543	15.0303	20.6363	13.8504	9.81011	5.52707	16.009	16.6323	8.19443	6.67652	21.9398	20.7316	19.4831	16.638	17.2264	14.6228	7.09021	13.6783	16.2324	17.4245
FABP5	9.94813	5.78466	13.8205	10.4949	3.82483	11.9584	16.0052	5.37547	7.52442	13.7711	13.0696	6.31141	2.38528	40.7554	28.585	5.86319	7.20088	9.57161	36.1426	89.1013	32.4635	11.9582	41.2944	18.8271	69.7406	80.2024	83.7799	116.805	145.123	50.9579	24.5054	49.0689	104.695	73.0889	28.6475	93.4524	17.853	45.0128	34.5897	33.3914
AKAP8L	37.138	47.9207	64.4832	97.0436	67.2148	71.8432	54.563	72.8972	47.1252	59.5667	71.7988	79.3669	84.4286	32.1334	33.6775	33.1268	46.7952	47.4067	27.5479	22.795	54.0738	24.5833	37.8453	32.5993	28.5041	25.4249	31.6331	28.9161	24.9343	59.3367	40.0442	47.558	47.3392	37.241	41.9324	24.74	22.3554	30.6837	24.2072	28.5946
COX19	14.7622	16.3026	15.4355	22.5506	19.8315	21.526	15.1354	24.6118	10.7057	17.1189	18.4487	32.1539	25.0623	10.7973	9.97075	15.9087	15.7936	17.6752	7.95453	6.62889	17.7266	6.44151	12.1018	9.23584	9.77486	6.62184	9.94278	7.3253	5.02997	0	15.6929	15.2233	11.931	11.6105	13.7633	6.57901	11.7923	9.61193	7.34329	7.23027
TRMU	12.8604	17.9776	19.1734	29.6194	24.7726	27.2335	28.4627	26.3876	12.9934	16.2526	24.5426	27.4985	30.3672	10.3589	11.3388	10.2669	17.33	10.7502	9.3741	15.9165	18.7051	5.26641	11.5195	11.1253	8.97408	5.61543	17.5328	12.7002	0	0.609089	10.5932	12.2418	14.8805	16.1293	4.0093	9.15415	15.1251	9.16043	10.6375	10.7075
CSNK1E	68.7415	79.5844	68.0022	116.335	146.828	112.997	70.6588	139.925	67.5828	65.1024	103.738	128.935	104.501	59.7939	51.2552	68.609	100.25	114.566	32.2532	35.1587	55.8357	86.329	63.1945	54.5164	53.5832	32.2193	55.0188	45.8199	31.045	0	58.9436	76.4639	49.6632	36.5726	90.5778	28.763	36.6516	55.3508	41.7218	36.7943
RWDD3	20.3391	19.0851	16.2029	19.2769	25.1189	15.6228	19.1492	20.2305	21.3567	27.4406	36.5837	19.1246	21.7566	7.47815	16.4531	17.7781	15.2884	20.5945	18.1816	7.50551	16.0276	5.05659	16.3887	12.177	15.4198	14.7929	14.2041	9.16625	0	0	14.8685	8.19805	9.47769	13.2076	6.61958	9.20061	12.4701	16.9513	11.2941	6.5538
BLOC1S2	53.8656	53.2173	42.7547	38.6344	34.6415	35.4195	43.3816	25.1132	49.2202	50.4073	29.8198	32.6451	29.0166	47.6614	67.1244	57.8665	38.3118	41.9085	60.5045	80.0656	63.7048	40.337	59.7716	56.0504	77.0192	113.179	76.8413	135.7	56.7224	92.8867	67.834	54.0062	83.7997	66.6736	55.2819	102.767	61.1497	76.7985	59.0696	55.8777
RBM28	17.1029	15.965	17.6336	27.1646	29.3302	36.2965	34.9216	30.7799	19.9334	21.1223	18.7226	32.0736	30.092	7.52744	14.498	15.7396	19.1147	15.3991	11.6521	16.428	19.1779	8.62666	14.7857	11.6118	9.11208	8.78752	16.4045	10.1395	3.92925	3.93133	16.2194	12.3357	17.0482	16.4547	20.8077	6.44633	10.7924	17.8718	6.75711	9.98909
ZNF250	13.2339	12.2149	7.85937	12.9598	11.2763	15.2912	9.91865	10.1712	7.61678	8.58785	11.7963	8.5873	12.0856	8.38112	5.321	10.2827	6.92172	18.2318	4.5181	2.31227	6.52071	6.61315	6.84715	6.78601	9.25316	4.29275	6.1908	5.92209	0	3.15969	7.11648	7.35924	5.91151	3.79463	4.54715	4.54761	6.02326	8.01508	5.36893	3.16095
MRVI1	30.4044	29.1037	22.9027	25.9978	28.6211	19.7852	11.9661	17.381	33.5167	37.799	25.8598	43.2854	52.4913	13.9917	9.77512	25.5923	15.873	14.7298	23.0236	7.90144	17.3978	7.26031	22.0318	9.78938	2.0774	4.55352	6.46622	1.72322	0	16.7989	15.4315	12.0711	8.64793	10.4371	29.9963	6.7261	8.88352	10.3528	10.3956	11.5546
CLEC2B	8.17603	31.9484	10.6613	1.30211	1.91432	1.95602	1.81531	2.73429	0.595389	15.6945	17.9328	2.03483	3.5861	3.68748	73.6501	23.2156	6.9838	42.7481	27.4341	60.1201	46.1943	40.6834	9.64512	78.4605	72.57	74.9711	62.9173	78.2416	149.452	0	32.8568	45.4235	47.3589	65.2559	29.459	51.6251	84.7643	47.9432	112.487	82.6613
SGK223	32.8061	32.8385	32.1919	53.2315	38.8419	39.2334	29.2276	43.9258	19.6976	29.1648	42.4018	45.6086	43.9233	50.0355	32.1527	45.6971	62.316	46.2826	12.7264	14.3791	24.1717	15.8727	37.8514	15.3157	4.83013	10.2594	10.807	14.539	9.25065	25.9497	26.9626	21.9991	25.2303	18.2381	30.9945	19.8378	14.6648	21.429	10.3718	8.95214
GPR65	19.1093	24.0714	12.9714	4.41981	8.82945	12.1775	27.5719	7.90836	4.9299	25.5074	22.0737	10.4329	10.4565	9.26024	24.4956	22.7206	9.48818	27.3914	43.7877	61.001	92.5007	9.7822	15.2574	55.941	53.1197	65.3774	71.2671	44.6267	133.055	24.214	56.5181	48.0025	88.0234	68.4687	34.4906	82.8254	31.6983	60.6616	40.3719	42.6056
RBM6	71.6159	92.5705	83.8831	196.658	219.253	170.749	171.215	213.405	167.555	159.374	235.594	255.681	201.967	25.4136	60.0851	64.2657	104.836	88.9825	58.8245	59.0835	107.896	54.3824	62.2284	75.0149	75.0504	60.7291	103.923	42.2003	38.5777	51.3226	83.4925	77.5846	72.8375	62.7717	111.981	34.8918	74.0063	85.2173	57.0279	63.6725
CAMSAP1	26.4288	25.735	21.4003	25.6054	29.8929	38.1224	35.2841	47.3	25.0846	23.4894	25.2179	47.5502	35.1418	22.1706	17.0026	22.2143	27.4015	41.9281	12.2533	11.5029	18.7738	16.0772	27.02	14.6263	14.7456	8.86697	16.7003	12.7849	7.51678	16.2059	21.1446	21.9349	24.0629	14.7401	25.1407	8.72424	6.68502	22.7978	14.022	13.4731
HYLS1	7.84872	7.88682	5.95775	8.63323	7.28148	6.77047	10.2722	7.48269	5.82927	12.8645	7.92387	11.2582	9.0419	5.07826	6.96277	11.1336	8.1211	8.00666	3.64373	2.37241	5.52466	2.42758	4.3552	4.02427	1.12341	1.13681	5.89637	3.71355	9.34862	0.637732	6.11263	3.44169	5.7845	4.57034	3.8482	6.01224	0.20712	4.07402	1.96461	3.90135
TNFSF13B	30.305	51.6352	66.2665	9.53255	8.6009	22.2018	83.435	12.4799	16.3912	48.34	10.2912	13.7912	15.3005	24.0362	58.2562	35.5381	12.9914	22.5654	120.825	99.8479	145.846	41.8547	22.3189	75.0918	128.1	169.402	85.4438	188.538	107.707	152.832	50.5926	55.315	157.794	100.156	58.9694	198.729	116.811	56.0292	75.2178	87.2598
CORO1C	41.173	59.2868	73.6446	37.894	43.0825	45.5955	81.8039	51.0517	39.5253	54.1016	50.4476	46.1218	51.3501	64.5677	89.5321	67.7918	41.9668	69.6568	59.8012	143.025	76.1877	128.566	100.67	66.7077	188.263	164.99	154.846	191.503	97.5225	70.7912	88.6655	102.877	206.862	119.396	52.4486	81.5992	58.5917	145.815	172.081	147.288
RASGRP3	9.02132	14.3299	13.5135	7.35006	7.99775	6.72065	5.87725	8.17241	8.51695	14.9763	5.14879	5.18598	7.04094	5.97049	22.3791	13.8467	17.8547	8.25183	28.5357	13.216	10.8665	41.112	18.7343	12.9286	31.9727	28.2258	20.8872	21.3278	20.0525	35.3426	25.4506	14.4858	31.9931	19.0635	14.6145	20.117	11.3773	34.1838	45.4213	32.5327
AIM1	1.26226	3.12828	4.13183	1.04479	0.988939	2.96692	3.19909	2.75524	0.986444	1.20164	0.940038	2.08454	2.98775	1.02268	2.32999	1.463	2.23442	5.84121	6.78125	2.99719	10.5937	1.81443	2.92649	3.95111	6.55099	9.46729	13.4071	10.5166	6.74312	11.9351	2.65227	3.48864	8.17008	6.81265	5.84735	11.2999	14.1629	3.70692	18.2316	14.1689
CCDC136	5.40235	7.11695	16.5519	14.8844	6.57754	21.4786	10.284	12.6179	3.74605	7.43346	9.13487	19.0112	19.7198	1.73802	4.04486	5.25952	10.5626	7.62676	3.11331	1.06501	4.72722	2.0151	3.90533	3.14269	3.29684	0.904003	2.8259	3.27496	3.77813	0	7.22381	3.05878	2.99063	1.69582	7.20498	3.36059	0.730186	4.42247	1.12866	2.45936
ADGRG1	1125.41	1227.43	721.229	1485.19	936.646	807.573	1524.7	1053.06	701.913	337.062	1149.68	822.478	1282.24	1114.88	514.132	841.559	1910.51	1090.46	193.711	155.622	258.027	399.227	907.17	519.074	227.987	25.8704	419.353	55.1374	99.447	454.795	902.881	555.267	339.595	402.54	657.334	223.441	47.8267	563.282	317.362	203.461
ZSCAN18	19.1291	13.7651	21.2442	42.9883	30.7081	31.3863	14.8779	29.9865	15.4136	27.7674	28.3883	30.852	30.0579	20.0285	15.8918	17.5971	22.5598	8.43697	7.80491	4.92435	11.6292	10.1608	11.4307	11.635	3.8564	11.4797	14.0595	10.6358	3.22947	20.7554	14.4639	21.0432	16.3351	10.9418	12.6878	13.6159	10.0574	10.6298	4.39167	4.53071
ADAMTSL2	142.881	80.259	86.1529	374.464	278.036	336.149	195.836	441.751	110.581	119.406	167.485	205.935	165.471	277.641	61.6479	132.283	236.159	192.233	23.0984	6.09223	140.473	51.097	174.978	40.2435	18.2955	2.91674	40.3897	17.7174	10.1621	77.3311	97.6553	65.9838	81.2245	21.2798	126.387	17.3094	18.1464	61.6183	8.22435	8.49475
LRP3	23.2701	31.5265	31.2667	41.776	28.5379	28.9518	24.2021	36.3805	21.3556	24.5556	38.4164	43.9761	46.3839	45.3773	17.6068	19.4362	34.0836	36.0784	13.2099	15.0856	18.7876	25.8943	20.2924	16.9725	9.28175	9.73141	15.0808	19.3752	13.5555	28.5525	13.4161	27.5277	22.223	12.7295	18.7094	20.5948	15.291	20.4485	12.8809	13.7436
GRIK5	2.88397	4.43401	14.5399	12.5	5.90226	8.54451	6.5771	7.87256	2.49816	3.07996	9.1329	12.12	7.0704	3.65441	2.19563	6.14756	10.2683	3.70861	1.0982	6.80584	2.49869	2.6894	4.71698	4.25741	0	0.627002	2.77831	0.112869	0	0	1.6862	4.98732	3.40147	2.90315	2.69052	1.86483	0.536801	3.25085	0.427478	0.022866
SLC31A2	74.7362	78.9138	60.5064	39.0803	41.3926	35.3102	41.9109	41.1746	26.7521	22.2892	22.9705	25.5577	30.5544	140.169	96.4666	110.603	70.5264	62.3256	73.394	116.497	112.765	64.0324	80.335	120.713	112.602	87.7128	110.018	99.5353	127.96	154.565	89.8301	89.5725	119.157	142.023	54.2892	192.08	84.5664	103.033	74.6695	93.1397
GP9	5.85547	2.03199	13.8764	30.4467	12.9347	9.06924	14.6639	9.69743	33.4756	21.7874	8.07339	35.2517	14.3902	1.4275	0	5.95556	2.48431	0	0	4.41995	0.521054	1.55721	1.54688	0	0	0	0	0	0	0	0.614029	0	0	0.181318	5.53388	0.33283	0.0791049	0.144186	0	0
SCYL3	26.2641	27.1521	26.4825	21.122	24.1656	28.313	29.1854	35.156	48.9681	42.2534	24.076	44.5038	30.9929	11.0895	19.2724	20.8079	23.4182	20.6197	18.8093	8.17414	23.0122	8.20768	20.7721	12.13	16.1039	18.7657	16.7813	10.5948	20.9442	15.7724	28.9294	12.1925	14.3005	14.5537	18.592	7.50081	16.8761	15.7768	12.6291	11.8439
PLXNB2	114.281	165.203	182.548	252.819	166.572	203.286	225.493	178.684	121.126	150.457	249.681	253.839	268.446	200.741	113.708	126.26	262.587	148.149	59.1647	78.4936	133.758	77.4484	149.512	97.4921	60.8825	43.5595	71.4842	91.4948	61.5292	82.7237	121.86	182.438	168.945	127.812	126.319	114.802	74.4575	100.879	71.9315	76.7261
SYCP2L	7.38737	9.12659	2.59598	9.25798	14.5932	3.75657	18.9937	3.29898	21.5097	13.0692	5.39969	18.0124	3.56579	0.584937	1.77864	6.12245	8.54302	4.80603	2.31123	0.708601	3.24031	2.71889	5.13688	0.932143	0.590254	0.873669	0.728362	0	0	0	1.57487	1.29104	2.54995	1.72501	1.13976	2.43123	1.50695	2.53984	0	0.493029
EFEMP2	24.7926	15.4664	36.3339	51.6023	38.1388	42.2488	24.5232	47.2467	26.6217	34.5105	47.9537	46.1416	50.3819	27.7271	5.29627	12.4929	44.526	15.2521	6.81132	6.02064	31.019	9.3378	22.6233	10.8808	17.5442	4.00385	14.9101	3.16976	26.0324	10.5507	26.6545	21.1212	7.12046	15.2027	24.4179	12.2873	14.3117	8.25467	4.43215	5.83466
ARHGAP32	17.4035	19.2252	14.9497	16.1258	19.5455	26.6331	15.4116	29.9578	15.5001	12.5912	13.5155	31.8657	35.8143	12.9586	8.60722	12.7019	18.8097	20.7215	8.70422	3.71479	8.94316	6.74486	15.5638	6.40776	6.7335	3.85562	5.40565	1.26473	4.61565	22.6971	13.3295	8.27501	5.87767	7.14977	18.2878	1.22074	4.56721	7.83586	3.1208	2.85653
STX6	56.8339	63.4703	27.8206	31.9247	31.3104	30.0746	34.4833	41.2432	14.5959	23.0896	25.6312	17.8053	20.4	53.4697	42.441	59.8557	38.6818	53.816	36.3414	21.3	55.117	21.881	67.4816	49.4847	85.4399	93.418	61.3628	70.5139	59.0638	72.0691	81.4117	61.8216	67.1204	50.1691	41.3094	55.4689	51.3401	65.7782	87.9622	72.5482
PCNT	11.2804	8.70875	6.73429	9.63765	10.4707	15.9039	10.5484	17.3846	7.5938	7.09829	8.62864	16.2626	15.9006	6.25602	7.35211	8.50001	12.4476	9.18932	5.95721	3.27867	7.91351	3.5669	8.80571	4.38341	3.92172	2.12498	4.92267	5.29144	5.49629	0	5.7231	7.67933	7.21613	7.86364	10.7497	3.4401	3.38528	4.21554	3.97701	3.90176
AL513523.2	21.2836	4.82598	30.0092	75.478	80.7765	47.5787	56.3478	53.4074	30.6532	30.8398	100.786	77.0905	80	14.0651	8.27608	7.32241	21.1171	17.1814	17.1998	10.4292	39.7681	4.29591	16.0342	8.4662	9.97921	5.90167	18.9761	8.33907	0	1.06742	15.7931	12.9303	9.59022	15.1726	0	9.87266	5.01653	17.8973	9.0542	8.51753
BEST1	48.1837	63.2381	67.3381	83.37	88.8412	85.8561	68.181	74.9743	57.2368	47.2933	79.4921	93.7062	102.245	40.6897	36.4061	33.541	50.8042	39.1513	58.726	43.3138	49.9477	29.3133	38.8532	28.6559	22.5097	24.1363	36.772	30.4611	8.72793	63.1621	37.4504	30.9769	46.4487	49.8469	57.6928	19.9805	51.7983	47.118	32.1952	37.7623
AGK	30.6185	35.4538	33.1589	46.9048	57.1748	48.4013	39.4218	49.8332	43.6091	48.103	57.8687	93.7516	77.8482	17.9156	21.0065	26.4054	30.3004	29.5566	31.4538	24.0799	34.7973	16.7823	28.3623	17.1047	23.5788	18.5106	20.1692	16.8799	17.1996	31.3805	35.2348	19.2934	16.905	21.0085	35.7586	20.2933	13.5663	25.4334	21.0517	17.9475
TRIM45	3.55625	3.48567	5.2923	6.43973	5.16773	8.52354	3.36683	6.42876	2.95237	3.563	4.7032	5.83017	9.00681	1.18033	2.22203	2.72261	4.6916	3.19308	3.81882	0.929673	3.62951	0.739128	2.77416	2.29313	0.997012	2.281	2.60289	1.48227	0	0	4.03954	1.58972	1.76569	2.51022	4.13937	0.466799	0.441895	3.24262	1.30235	1.09054
RGL3	22.8544	33.9916	59.6478	78.8315	74.2969	103.655	62.5566	85.4432	54.9536	38.4951	64.0014	130.213	115.292	16.0798	16.6202	12.0658	51.8276	20.3822	26.3616	12.4422	47.1198	12.7865	28.2399	19.0426	5.03776	7.23337	17.4783	2.59617	25.5721	18.6881	32.1991	22.6525	27.5669	34.4719	48.9607	6.98843	7.68876	19.0394	6.1166	7.70288
RBM14	45.3731	55.7823	65.0349	65.0862	106.964	121.936	132.974	131.474	30.3264	41.6393	49.0604	139.892	104.139	64.6574	44.7948	58.4205	66.6058	96.9117	22.9421	34.1692	62.5118	46.5808	28.7876	22.3172	14.6665	19.1137	36.0442	22.5451	28.7704	21.2013	25.3916	47.7055	41.4877	42.1709	59.378	26.9304	19.5963	33.7713	23.5011	23.87
C10orf54	738.093	721.978	547.571	907.943	478.291	547.813	423.721	538.405	548.918	521.972	524.581	487.055	699.999	966.482	408.585	751.646	703.132	712.635	162.321	197.173	472.502	399.138	527.719	536.017	215.513	162.702	238.494	235.3	133.02	241.678	482.065	467.012	331.071	354.603	334.149	314.158	405.744	370.81	224.33	268.105
C1orf112	68.3959	51.6431	34.824	35.9814	50.3291	41.5399	38.6011	67.0688	126.865	84.122	46.4499	91.1633	48.5201	27.1915	40.3305	69.6924	40.0478	46.6242	31.3644	9.84982	53.163	33.6174	30.1486	26.0053	22.2781	30.6933	23.8348	15.808	23.0437	21.801	29.5961	25.9586	20.6049	20.2238	32.579	12.8034	22.5891	33.1361	20.5369	23.4108
SERF2	351.379	473.85	572.287	515.515	434.689	341.729	460.501	363.833	530.861	505.745	425.542	298.071	367.991	782.909	559.108	456.17	591.706	321.98	408.914	1038.85	582.307	674.735	539.255	714.496	825.916	1089.83	808.646	1021.08	700.368	1155.34	459.175	745.937	706.493	614.934	536.662	1097.92	866.884	587.757	691.729	822.919
F11R	32.6969	39.2363	29.7655	16.1047	14.2668	15.1811	29.4229	17.4198	34.6265	25.204	24.5926	30.6272	25.9293	57.4362	32.5701	35.195	55.6213	27.0735	41.4797	30.926	16.06	38.9145	63.3386	44.8353	41.0025	66.4574	43.6733	59.699	39.2902	106.703	67.5571	62.8533	40.7269	61.7407	66.6079	50.5865	72.4757	43.6266	54.4859	45.6161
MTA1	33.6598	37.7685	57.763	76.8876	65.5331	79.2423	68.5331	76.4912	49.5168	45.4642	58.9954	97.8891	95.3914	28.8371	28.8554	21.8803	58.4325	46.3548	13.7826	23.5659	45.0335	30.9934	39.8099	31.9006	28.3726	28.6107	37.4923	27.5552	22.4372	30.8963	33.3112	44.1075	41.5739	41.2099	32.6006	25.1846	28.9856	28.8327	22.5974	25.9975
PLEKHG4	3.90995	5.26897	4.92112	10.9262	9.21866	11.5518	7.20892	11.4706	10.6125	5.28191	4.31694	13.9414	14.398	3.80066	4.87997	2.76212	7.25863	3.22179	4.45349	2.71187	2.86913	3.13759	6.08273	2.16634	3.19009	4.77066	1.85987	3.38249	0	0	4.86144	3.14638	6.01751	3.38944	4.44989	3.41644	1.44417	3.00376	0.901768	2.14733
MORN1	4.482	1.03836	14.4015	10.7307	13.4105	10.2523	6.7945	19.5416	5.31263	1.87402	5.62626	16.0143	12.6646	2.854	1.26616	1.05107	8.02737	0.877109	0.944964	0.888921	5.4786	0.340696	5.24165	1.71869	0	0.624917	2.01481	1.89402	0	0	3.28867	1.66342	1.08268	2.00104	0.16714	1.27214	0.539908	0.075191	1.05447	0.911037
EVL	265.579	312.101	417.175	520.511	463.075	550.51	387.042	448.004	542.745	464.313	433.685	678.515	675.902	254.577	242.315	229.78	509.552	298.722	185.485	151.022	356.147	181.459	302.949	191.719	174.761	222.975	227.612	247.084	75.8185	255.758	314.449	342.141	330.057	283.065	407.422	216.984	139.932	289.271	131.207	180.21
CLK2	50.1748	80.9518	49.7931	89.7111	103.352	90.7036	92.0604	98.0556	62.8286	76.9476	84.9637	111.437	113.745	54.2916	41.8581	49.5211	74.5527	84.1922	25.3862	31.2872	79.4781	37.7522	50.3116	34.4992	44.6317	38.1375	51.6668	29.2198	15.4934	50.9431	72.6862	39.181	59.8393	52.3417	73.8678	28.6654	33.4697	54.2616	34.7768	34.9256
STX16	111.062	117.593	108.811	134.325	178.487	209.296	195.411	217.383	124.987	99.5471	161.413	222.904	214.434	35.7798	62.5719	81.2851	92.1153	141.996	88.0767	37.7888	107.971	54.4921	85.3946	58.6457	54.0861	49.974	79.2519	41.0997	29.3613	106.285	115.55	72.6805	78.1647	87.7463	144.96	43.6946	54.5433	79.611	43.7385	44.5341
ARHGEF37	7.70212	7.08558	4.26895	9.70241	9.85803	13.2814	3.05202	9.75651	9.32496	7.10855	12.5446	16.1748	13.001	6.21215	4.18882	6.43122	12.9193	7.77025	6.15678	2.52825	7.62168	3.5457	7.47237	7.43319	0.164571	1.9734	4.02528	0.338633	0	6.90205	5.69267	6.01544	3.69852	6.67457	6.41634	0.0855749	0.671747	3.92518	0.982283	0.924753
CCDC89	4.65589	1.54078	2.17202	3.66735	3.88532	2.40593	2.64216	1.8602	1.2005	3.15111	2.01033	2.70854	4.53028	3.04905	0.447296	1.28862	0	0	4.53068	0.392227	2.37809	0	1.84326	0.987856	0	0	0.46634	0.252553	0	0	0.255663	1.05085	0.29294	0.220647	0	0.888848	0	0.318765	0.700692	0.820237
WDR59	23.4727	32.3544	29.5195	24.4378	26.0857	42.1607	26.0001	38.5616	24.165	22.3314	23.5878	51.4024	40.8441	13.9853	19.2086	21.1203	29.4814	21.0739	18.4061	8.55595	21.01	12.4757	20.1356	17.1832	16.3931	12.2607	17.9714	13.6888	7.05218	3.88655	20.1667	18.2198	21.0164	18.7057	27.2266	11.7486	13.2447	17.655	13.6222	19.1732
INPP5E	9.9855	10.7309	13.5835	24.3301	19.026	28.022	20.641	27.4843	12.9978	13.7036	21.1728	30.0076	27.1595	13.5004	8.32	8.82628	18.4356	14.0088	6.82966	6.9792	17.4202	7.46928	10.4999	7.41821	9.4713	6.80586	10.177	6.3375	0	0	12.4876	11.2279	12.1706	12.5988	14.664	6.77268	6.2712	11.0176	4.55521	5.92898
ARGLU1	192.22	141.5	190.061	279.937	406.557	375.559	220.061	291.36	337.474	256.383	280.694	353.928	249.304	52.8243	155.852	146.427	149.285	161.614	127.88	45.5343	198.074	106.621	174.856	85.8095	123.131	141.288	127.85	55.0257	56.7631	237.817	216.91	109.388	145.339	104.598	163.446	39.1856	78.8104	143.985	84.367	69.2633
PLD4	853.302	857.56	793.898	1033.45	740.942	618.395	483.407	663.371	614.689	864.247	788.805	848.689	933.407	1225.44	446.062	791.152	786.356	640.934	244.035	59.5673	392.716	407.265	592.382	416.895	135.616	253.496	235.466	752.494	91.21	401.616	322.068	583.506	546.125	141.394	482.858	866.245	170.588	258.879	60.8642	117.199
TRMT2A	21.057	31.7097	38.9461	49.8868	44.9577	39.5139	36.1759	43.2357	26.9019	34.3835	31.5992	43.8602	60.2967	24.7603	21.4006	19.4189	35.3745	17.4053	8.65279	34.0982	34.6536	22.8962	19.3473	24.1182	12.0373	18.895	23.3994	23.7074	12.1187	12.8455	20.8751	26.9381	34.0898	21.9682	14.7321	20.334	19.4835	17.1025	17.2394	17.3324
GAK	110.954	125.199	103.075	228.07	210.176	220.496	121.186	304.455	119.055	108.157	255.723	302.739	236.814	109.333	78.1277	93.9734	249.856	132.09	42.6562	42.6926	96.5226	86.0893	114.395	63.8346	54.6493	37.4976	57.7214	59.124	19.9469	44.7042	117.771	114.346	79.6511	99.4306	159.615	66.8478	49.9092	70.1461	43.4126	53.6034
LIG1	17.2736	12.6655	24.1495	26.2981	37.7389	35.1123	16.5274	29.338	24.5054	27.1738	28.6157	38.6605	29.9881	9.94759	9.74386	12.1389	13.9178	11.5723	7.38419	7.24667	11.1622	6.25905	24.4609	6.80984	7.57626	6.40459	11.4377	10.9345	9.62349	8.23657	13.9691	10.9109	11.3606	8.15664	26.2589	11.9102	6.47286	16.5177	7.13793	7.47165
ZNF586	24.0619	16.3573	18.2521	25.8078	22.1456	35.1392	34.0281	28.1865	29.6037	37.1814	18.8206	46.9965	33.2636	21.4916	21.6743	30.6661	14.1305	8.6676	10.2015	7.67234	8.08972	17.159	8.40227	9.96422	10.7506	11.0284	15.3944	15.2546	0	22.5973	13.3362	15.299	15.2757	15.5988	10.6158	13.9517	14.3512	16.071	14.9659	10.3169
HHIPL1	6.048	3.3982	10.4322	9.42921	9.35745	13.8139	6.02888	13.4401	4.4274	5.707	11.5692	14.9231	16.6907	8.11771	2.51025	9.30241	16.6688	1.39447	2.83462	5.58438	5.10362	4.59572	6.36894	1.03979	0.0111222	0.93572	3.53753	0.205685	0	0	6.33797	1.35998	1.87591	6.55909	7.07622	1.02569	3.88778	0.554974	0.069768	0.146813
CLSTN3	6.59097	7.92594	12.1584	17.092	8.95352	16.1552	12.2359	12.098	6.17591	5.46453	13.3747	12.3723	12.3836	10.9607	2.70243	4.13324	13.0816	4.10296	2.68137	6.25249	6.34135	3.95798	5.57625	4.34434	0.287847	0	5.27167	1.3648	0	11.5955	5.51906	4.45995	5.41098	7.93146	5.41328	1.67074	3.31816	5.09345	1.14678	0.707594
ZNF595	64.5207	59.1721	45.8441	26.4556	45.8785	35.5284	42.9595	42.3653	42.6665	55.8175	37.1842	40.2942	40.0363	9.57755	28.6972	42.5281	19.441	68.6928	31.9503	14.4789	45.4892	11.9551	46.9302	17.1806	17.6997	18.9739	24.4857	9.42623	10.4224	12.9232	33.987	15.3424	13.7219	38.9354	25.0546	15.1468	18.5085	15.9193	5.03046	5.75272
RERE	44.4587	53.3214	44.2423	55.897	72.4558	72.2412	91.2454	109.603	37.7778	27.7083	38.5664	95.2843	82.5081	45.7115	32.5635	56.0991	67.0177	61.2664	25.7603	17.2288	40.7223	29.9215	41.1763	14.7942	17.386	11.9541	18.3767	13.2673	12.369	41.6197	35.0487	29.1723	35.8617	43.0478	56.0808	28.3163	23.2526	21.125	20.4253	16.8718
PLPPR2	15.2025	27.828	35.8859	56.6722	42.9461	43.4263	32.8666	48.8495	25.3858	26.8338	35.4963	67.5134	78.1585	17.4884	11.1792	15.6459	39.9276	19.3402	11.3135	12.5264	14.5064	16.5526	16.8686	11.7794	8.80532	6.0066	11.9482	5.40908	18.5411	0	20.4099	15.2757	15.7223	20.3267	33.9127	14.7481	14.5822	13.5009	12.0226	9.95463
ZNF496	18.4908	22.5417	18.3965	21.7651	27.0797	31.2434	42.8318	35.1113	17.5746	22.4386	22.1311	44.7776	36.5241	17.1614	12.6973	15.2743	24.9758	25.4053	13.0517	10.746	20.9364	13.0768	15.4577	13.6388	11.1908	7.00535	13.9972	13.872	9.77083	10.2788	16.2598	18.2108	20.9829	11.8959	20.8608	15.4672	13.6395	12.4772	13.3579	11.6248
FBXO17	2.21913	1.65609	7.07663	2.94709	2.46847	3.95133	3.15208	5.70374	3.68776	2.5534	2.11392	3.85452	3.75532	1.33004	2.06898	1.64372	3.26445	2.56614	3.67091	1.37975	2.44192	1.48095	2.25038	0.968893	2.00215	0.549683	1.48448	0.985543	0	0	1.80662	1.05392	2.11176	1.63528	1.60036	0.547752	0.811239	0.852094	2.04373	0.452392
ANAPC2	26.2815	24.5476	37.4167	54.4183	37.8823	42.9504	33.8376	50.2426	26.6979	26.108	29.8508	50.9058	62.8215	23.9003	23.768	18.6141	33.1491	27.1471	12.7817	18.5162	32.6553	21.0498	27.1054	16.7429	12.2679	12.8692	20.3157	19.9392	5.88846	11.0772	21.1731	28.1711	29.1375	23.8493	26.0711	16.5605	20.2267	23.1569	15.442	16.5955
PAQR5	15.5738	11.3768	8.8721	12.0637	16.3963	26.772	20.639	19.4949	15.1061	17.2946	15.3877	22.8403	13.0219	10.5826	1.37738	24.8637	18.3434	10.4294	6.66939	1.84537	1.18432	3.69521	20.3072	0.625781	3.05052	5.69534	11.4294	0.314847	0	0	14.8477	4.62608	4.70564	2.13003	11.0412	9.00961	0.357115	5.68671	1.03856	0.132346
FGD3	36.163	46.0396	56.2269	65.7172	54.8076	81.8876	52.1747	69.31	39.3809	53.8824	64.8537	80.075	92.1101	40.1759	27.2882	30.3706	74.0297	44.3221	13.0818	15.8471	44.2332	24.189	46.5436	29.1939	20.2081	14.1988	26.8777	29.8372	9.41767	30.4099	39.8235	51.118	35.2286	44.5934	24.8461	38.9213	32.4377	29.2207	24.8788	25.8363
PAPSS1	23.0648	15.9617	14.3764	15.9286	16.0503	14.5895	14.1703	14.798	18.1541	17.6707	17.7364	16.5034	13.2079	32.394	20.2684	25.2161	17.8179	21.1818	27.1414	30.6323	19.449	17.6925	24.8882	17.2754	32.521	38.7584	35.1728	30.8176	35.6986	33.3677	21.0756	26.4607	28.7102	26.946	20.3092	18.0358	17.1629	30.774	47.6436	35.1503
PBX3	8.76987	24.3346	10.8107	5.32057	6.7784	7.70906	4.40728	7.44717	6.87933	10.8696	7.39311	6.27939	5.19868	11.5737	16.6778	19.0388	7.09021	23.3184	24.8927	8.93447	18.8038	14.912	12.8942	13.1848	26.3146	41.7868	19.6448	30.7427	33.5592	50.0289	16.4362	12.6621	29.5954	20.4023	19.3518	19.1282	14.9505	19.4325	31.1895	25.4709
FAM166B	27.4291	30.1895	29.4402	61.4824	62.5461	38.4786	8.68033	83.1945	16.3196	39.7514	31.0637	43.4239	55.4203	39.4576	1.41421	10.0087	44.7308	15.4131	12.3674	0.102317	16.5819	3.18499	32.7275	9.8764	2.70902	1.53805	7.11165	0.331251	0	0	27.3044	18.9234	2.54901	4.57209	35.9308	9.06872	0	1.90914	0.413826	0
DTX2	43.5139	63.0416	58.3283	83.5564	59.099	86.2116	60.5778	78.8813	39.6148	51.9272	45.5599	87.7064	84.106	51.7732	28.5061	44.583	70.5394	55.5042	22.7091	32.3819	36.5309	24.3178	37.969	33.1983	20.4374	16.667	34.9526	23.5639	13.5889	43.4895	45.797	51.8546	39.4772	42.8396	64.1936	37.9674	24.1403	36.6643	17.8273	21.6939
TMEM51	25.4991	58.8062	58.8991	31.5801	31.9213	36.0051	22.2068	15.7785	34.9225	52.6749	36.6337	36.6876	29.9275	36.2936	44.2015	38.5021	41.3709	23.9404	39.5125	58.831	50.1687	42.8251	34.7139	52.6909	67.0653	56.7862	72.6495	116.325	38.7638	71.8655	50.0482	64.2325	89.7903	74.4168	51.0608	101.765	78.3674	47.5715	75.7098	69.3462
ZNF443	6.64946	9.12866	3.89734	5.12495	8.08986	8.39292	10.0617	8.18323	4.67018	7.73562	5.74132	12.0587	9.67705	2.89927	5.45068	3.82908	3.61907	7.32807	5.16593	1.90038	5.62831	1.78867	3.60494	2.36356	3.33007	2.34283	3.3324	1.44191	8.13222	0	4.21784	2.50154	4.1689	5.36795	3.52865	3.92361	0.413764	3.4475	2.80782	0.893993
ZNF16	12.4155	11.9901	7.39552	10.1751	7.19727	9.57705	5.47987	9.36652	8.02081	8.60829	5.60053	8.76855	10.0662	10.2932	7.09381	11.6795	8.88712	11.558	3.32758	5.22498	9.08734	7.78876	9.21296	5.77562	3.76542	6.62919	4.26108	5.24342	0	0	6.64212	4.0187	6.9445	4.78037	4.37839	4.56689	2.25658	7.41202	3.22953	3.8491
KMO	0.684453	1.67566	2.0191	1.21365	1.01288	2.50652	2.29455	2.85807	0.601578	1.15228	0.984395	2.53977	2.58278	0.340484	1.763	0.777718	2.29106	1.42588	2.79741	3.73099	1.91722	1.35729	1.53924	0.505514	7.49251	9.55246	3.8631	9.08507	5.38127	10.7461	1.72838	2.26189	4.51001	5.56707	7.53311	8.58892	11.0978	3.39815	6.13547	9.64432
GIGYF1	33.482	47.8028	53.4422	77.1982	67.8024	95.8286	36.9024	74.0695	41.8925	46.1863	60.0485	108.941	103.256	29.586	28.1705	23.7362	64.7908	47.8128	21.5816	11.424	39.642	18.4873	36.2663	21.5095	27.2893	13.7516	27.417	17.6895	14.9147	21.0689	46.2623	35.5154	33.3079	30.9913	45.6338	14.4982	24.102	30.0354	19.4176	17.1966
IL6R	106.056	89.6381	107.012	121.572	144.865	184.948	136.934	176.301	148.603	136.959	132.427	259.342	189.655	110.862	112.441	129.769	192.961	103.88	78.0217	61.9873	70.1435	149.986	128.882	66.9468	48.5173	40.3638	50.503	52.68	51.4495	120.875	115.961	79.3638	107.327	68.3438	135.853	37.8396	59.0271	85.8701	56.6417	41.3672
TMEM67	8.19039	6.59046	3.90662	3.66132	5.56721	5.61868	6.10308	7.68732	7.20818	3.81533	3.78871	6.47356	6.05679	3.69578	4.14575	5.27104	2.42877	5.38438	6.37149	1.85055	4.00812	4.39904	3.9947	3.46274	2.36981	4.3104	2.84279	1.62921	1.63172	0	4.69336	2.41957	3.85101	5.30462	3.24695	1.52172	0.692193	3.25908	1.51604	2.03957
DAG1	16.8242	23.1835	11.8737	11.3561	9.96381	13.7539	15.4565	14.2888	9.04259	10.7664	10.1836	16.6928	18.9578	22.7397	10.5574	18.0013	11.7734	15.6586	9.35092	5.31554	9.19301	6.39997	10.4209	6.4499	3.33775	3.77058	4.93551	4.08405	5.2233	1.42665	5.75382	8.75964	10.072	5.19289	15.9604	6.52064	8.10994	6.39285	6.69354	7.84865
SLC25A29	66.2658	109.067	114.892	126.956	109.665	158.476	44.8329	131.677	76.6649	168.919	146.063	112.918	148.238	51.2991	30.5148	34.6899	101.685	117.939	36.4809	17.658	74.9719	34.8521	90.7092	51.3789	23.8467	51.0778	43.6577	17.786	42.6398	31.4145	103.556	63.3713	60.0183	38.2027	113.452	26.3767	24.2591	37.6851	9.35063	15.1907
HLA-DMA	729.495	1251.81	1171.31	231.151	264.091	270.313	62.8171	343.204	33.2102	776.239	639.999	123.695	397.249	997.217	827.226	775.951	765.476	1097.3	975.459	302.889	1522.87	1058.35	706.191	1285.97	1174.21	1566.74	908.389	1413.82	1437.45	940.303	1201.84	1034.85	1118.18	1054.93	998.488	1080.87	1618.32	920.003	1013.18	1415.64
IFNE	5.9152	8.00308	0.711141	7.27998	11.4367	4.86092	3.11819	10.0637	1.61392	10.4554	14.3211	2.16915	12.8654	2.92272	0.848584	4.83968	2.22456	8.16172	0.63664	0.129482	1.22903	1.66965	2.1986	1.0979	1.40018	0	0.291326	0.437318	0	0	5.10578	0.63374	0.843446	0.878929	2.82905	1.62679	0.0433174	1.4712	0	0
SH2B1	28.06	51.4393	56.7273	73.7812	58.2824	75.0347	48.928	62.805	43.182	54.6235	61.3906	92.0423	87.2347	32.1402	23.7425	29.1109	47.0783	50.8654	24.8596	15.9422	43.2683	22.3507	30.5365	28.023	19.1027	26.5735	26.9995	23.3411	13.7023	26.6969	47.871	41.751	38.0846	39.0415	47.6589	23.6305	22.4876	36.765	27.5489	23.9359
ELOVL6	9.38707	6.97915	5.69416	2.95297	3.57575	4.34048	7.36002	5.57587	7.32188	9.63235	8.2725	7.35264	10.3038	1.76866	2.47558	7.50493	3.21311	7.84015	6.47277	2.78798	2.74512	5.67667	6.76101	3.08568	1.14075	2.42293	5.25219	0.57448	0	0	4.60838	3.20382	2.07704	3.23653	4.10802	2.39515	0.891377	4.00216	0.858323	1.69038
CDAN1	8.72849	9.96994	7.22008	9.91329	11.552	13.6623	10.0708	14.2025	4.86169	8.94591	9.47148	17.4311	15.3801	7.78609	5.7988	6.95792	9.00397	10.0661	3.65707	2.95347	8.73453	4.17298	6.28107	5.53686	1.74927	3.56774	6.89218	3.95171	0.11137	7.11081	6.28101	7.21958	7.06992	8.48548	6.64135	4.7207	5.03252	7.17905	3.94743	3.97279
SELENBP1	82.0321	40.3205	101.393	102.939	89.783	99.6318	21.7236	73.4075	67.2505	72.6957	59.0011	65.9642	229.638	45.7488	0.616471	24.981	53.3322	6.47447	26.986	1.73491	42.1735	1.00674	23.3738	7.75275	1.20762	1.28438	5.20261	1.30318	9.76993	0	23.1089	9.0507	4.75756	14.8846	72.9228	15.8694	11.0001	3.57883	0	1.41048
FAM212A	102.776	93.2753	122.944	163.766	81.333	61.0189	57.4877	98.4411	83.2372	116.219	85.2148	87.0978	112.244	180.094	75.965	142.22	88.8192	145.518	56.8674	17.5916	73.5894	63.9308	88.9867	66.6495	10.4071	22.4312	27.9786	13.583	0	73.2065	72.1342	78.1924	66.4139	32.5051	53.1342	35.2479	10.033	42.0874	7.60658	21.2533
FKBP10	2.52553	1.98402	7.77548	4.9125	2.59074	2.70935	1.40652	1.51483	1.6735	3.54202	2.28021	3.53949	3.47231	1.50354	0.627847	2.40489	3.92557	0.821177	1.53991	1.79102	1.95203	1.41931	1.18994	0.991121	0	0	0.389302	0.218195	0	0	1.50522	0.536456	0.451445	1.40696	1.49486	1.34037	1.33337	0.565889	0.357514	0.116627
DDX51	8.60028	11.2044	12.655	23.8949	18.9567	24.067	23.0656	19.4637	9.5067	10.239	18.6551	27.4441	27.0927	8.05647	8.56762	6.57468	12.4585	11.2781	6.11863	8.32973	11.167	4.12676	9.37785	6.5239	8.54074	3.88379	9.16827	5.74175	1.91055	0	8.34341	9.66527	10.7591	10.2582	12.0307	4.46539	8.1259	8.1696	9.07208	6.46156
USP42	17.7356	21.8804	14.1881	15.0713	22.5095	20.7616	19.5999	26.0956	13.5705	17.1378	19.6405	37.7716	22.6383	11.19	13.9888	22.2135	17.7224	32.6599	8.73709	6.8735	14.0333	11.5594	14.9066	10.4337	9.22873	7.19842	9.31026	9.20565	14.2189	10.8889	13.0474	11.7541	12.5265	9.56084	17.5585	7.39724	10.0443	12.1559	5.17524	5.41098
LUC7L3	141.453	130.831	122.229	243.245	278.376	225.658	186.454	213.566	233.45	339.915	212.399	237.92	242.623	43.3715	124.509	127.612	118.034	143.026	178.819	73.9611	181.178	76.5043	98.4584	101.754	78.9939	122.956	98.553	44.0197	27.9522	92.0141	194.708	95.1494	93.5767	74.457	200.192	58.5444	39.4495	122.397	73.4064	73.4611
HAUS3	54.0272	41.4423	20.9336	32.8389	41.6471	41.307	39.1376	46.4532	28.6366	38.8915	38.8356	53.9122	40.5589	14.1145	24.4768	41.4985	20.4412	52.4285	29.3173	14.099	34.4974	16.8914	33.0863	17.9894	23.8067	31.408	24.3866	15.5746	6.39813	6.54152	30.3804	18.7989	28.4171	21.2828	31.3046	12.9027	14.8014	22.3722	12.835	13.1142
SLC2A9	19.7576	20.4588	13.0439	8.24309	8.43139	11.7198	3.92794	15.9195	10.6171	13.3443	12.4736	8.15253	14.5994	19.5362	11.8982	17.7434	18.3767	22.6436	25.4191	16.5241	13.3498	15.3107	17.9074	20.6952	28.9327	23.1604	20.4359	20.6781	8.59419	34.674	27.2329	24.522	25.5723	22.6234	21.6776	16.7817	24.0689	21.5677	24.3179	32.8927
ITPR2	115.839	93.6334	75.2183	78.9262	121.805	168.403	196.799	180.835	135.081	102.572	57.2991	213.105	181.183	21.92	99.7421	132.001	45.524	145.01	77.6162	36.8784	74.1838	85.5764	67.1665	53.2856	44.8882	47.1431	60.8147	34.9756	36.7992	72.7585	59.9052	53.318	56.1533	67.1664	100.889	17.5133	41.4127	78.2667	44.1128	40.419
VAMP8	134.694	176.801	187.459	154.813	92.8273	92.2599	107.887	77.1641	135.466	125.127	115.596	65.3651	97.5146	267.041	186.443	138.409	119.684	159.893	173.359	467.419	239.96	175.033	128.129	288.177	328.396	351.198	296.981	503.669	206.792	148.245	136.463	273.589	245.884	286.472	225.939	517.347	358.662	211.932	330.501	378.953
TFAP4	9.89147	18.1393	9.372	16.9412	15.5214	16.5223	8.42166	14.7493	7.47823	13.1608	16.8271	21.3603	23.4345	11.6459	5.45315	6.59211	10.5674	15.672	3.84361	3.72628	8.59357	5.1188	8.3828	10.239	10.2611	5.6945	7.91835	5.90934	4.29427	3.2482	7.57922	11.3492	6.86368	6.56436	5.51187	6.18186	8.67894	4.98397	8.65742	7.98127
CARD9	48.2153	41.769	86.426	136.715	91.017	85.973	115.392	78.3699	69.6532	82.5759	112.073	106.862	140.095	43.5189	39.2456	45.3751	48.3609	58.5019	21.4528	56.8528	86.3987	30.8066	45.6379	40.6864	36.6588	38.4492	40.9837	59.2049	35.9558	17.5719	43.2511	53.306	58.3159	50.0274	53.1024	31.9427	33.8551	53.3143	21.3369	40.2681
ZFP2	3.76004	2.7855	4.4477	3.98833	4.17687	4.1017	1.25895	2.79861	1.97315	3.17524	3.69966	5.27397	4.69104	1.23025	1.25981	2.19721	1.28864	5.67764	4.03823	0.747808	2.85934	0.477508	2.12833	0.647931	1.06907	2.80236	1.36877	1.11369	0	0	2.07833	1.93831	1.42651	0.848661	1.76875	0.592098	0.872613	0.651267	0.584273	0.676052
CSRP1	9.55083	30.4459	10.9197	6.81028	4.98806	4.48378	4.60284	5.55218	2.05414	10.9353	13.1319	2.88154	13.1638	18.0788	11.1218	10.1689	12.6971	14.8898	54.9558	48.0574	14.699	10.9462	10.5036	25.4292	60.6009	43.2667	44.8577	69.5588	106.69	104.21	28.0047	35.0411	26.5093	20.689	18.5292	37.6106	61.4045	23.6311	82.1314	47.8017
PHRF1	14.4284	14.0267	17.0413	28.6964	28.126	33.7079	31.1228	32.8139	11.6474	13.0416	18.4661	36.0285	29.0217	16.1943	12.8183	13.1201	26.0017	22.431	6.43466	13.2735	15.8412	11.0329	15.0378	9.054	7.3532	4.40615	12.5441	12.0391	10.8211	4.896	9.03048	16.9953	16.6939	13.5583	12.974	11.8732	11.8898	11.0622	9.54948	10.9654
DDX55	25.2248	24.1447	27.9237	29.3429	38.006	54.1564	54.0026	43.4527	17.8939	25.0158	37.1148	53.9042	39.0801	13.6451	18.7882	16.6277	23.1906	20.9791	22.3693	19.8076	22.126	16.4442	19.918	11.5364	19.2058	10.2938	20.6079	16.1814	18.44	0	21.095	15.5237	23.3031	19.0058	22.5548	10.611	15.7033	21.6614	10.6016	13.9896
CCDC9	8.00165	8.53651	11.2933	31.3884	30.2733	18.2751	30.7364	20.558	16.7032	9.48145	13.9521	19.8503	20.5283	10.8056	10.8538	7.85886	20.7426	11.1229	4.52978	19.0956	8.8386	11.4823	9.33268	8.83325	3.89162	3.17738	5.77049	7.9528	0	0	7.11329	11.4554	10.8226	6.97038	11.7321	7.53116	5.11015	6.52403	3.45351	6.4619
SNAPC4	6.95572	8.66128	13.4732	18.0934	12.163	17.6032	15.1669	13.0138	8.36786	11.5874	12.8874	24.2571	21.1197	6.25659	5.23592	5.93733	15.2986	8.19307	4.74889	5.87171	11.0351	3.00142	6.28024	6.61496	4.59167	3.12234	5.4461	5.82265	3.72278	0	6.03722	7.71515	9.30084	10.9467	8.4158	3.82672	6.44226	6.81667	4.84593	5.14316
MRC2	89.3031	91.1485	95.8406	191.55	110.791	167.802	71.765	142.561	89.3893	117.767	160.686	187.378	208.426	82.0405	60.7321	97.176	167.267	69.3619	34.0843	25.6825	53.2212	56.3835	77.9016	41.8223	55.3579	60.4235	49.8098	116.25	37.3748	31.4271	59.5979	68.504	103.964	54.8257	82.4939	55.8118	36.6788	41.4512	42.8365	46.7773
CCDC84	33.9178	32.0506	53.0418	99.3429	68.1588	84.4957	59.8034	89.8267	36.4215	47.2368	64.8547	71.0154	71.8849	18.2984	32.366	20.8183	65.0453	28.5305	32.7679	18.8914	47.8033	21.6715	40.7486	19.3311	27.1199	13.1685	28.2927	15.2535	22.2768	0	46.232	27.2738	34.0377	35.3212	37.4906	15.1137	26.1991	40.444	14.6311	16.6228
AMIGO2	1.88196	5.36478	3.64922	1.57196	0.900949	1.71482	1.69155	2.24026	1.54504	0.638507	5.55419	0.924451	1.11186	3.96154	4.82528	3.42133	2.54868	4.20282	3.67075	2.86298	7.3172	1.81109	2.55219	11.6318	11.4189	13.8969	10.2434	11.4922	7.29731	19.0806	11.2636	11.0964	6.16777	5.45815	2.3249	4.70162	5.52839	7.89046	5.7585	8.66884
TRIM52	23.7359	25.3436	16.4665	24.5753	35.8575	27.0367	36.4443	35.8711	19.7183	19.9249	27.0423	37.5349	30.1935	8.97127	16.269	14.7209	17.467	26.7597	16.3047	6.69972	17.5826	10.8027	17.0167	9.12342	12.9592	12.8547	15.8229	6.68411	5.60413	7.2895	20.6426	12.642	17.1888	13.254	32.7962	9.09637	7.56209	15.7527	9.62735	8.58243
CRTC3	0.111897	3.27097	1.62316	0.146645	0.071289	0.250609	0.429519	0.267394	0	0.277261	0.0410086	0.207164	0.271131	0.463215	2.84824	1.02847	1.16538	1.95414	2.84709	1.78597	6.53436	2.49597	1.31222	2.77872	6.53562	3.93568	4.75888	5.56765	9.57308	0	2.56098	2.67241	3.09343	6.15907	2.25372	4.68323	9.91624	2.92029	12.4596	8.67493
BEND5	4.71388	5.45371	3.95755	2.38253	2.91875	1.45739	0.300963	1.88166	1.95487	3.26065	4.22306	1.65592	3.13673	2.96036	0	0.553711	2.67519	3.06357	0.223672	0	0.703982	0	3.17379	0.442681	0	0.678228	0.970532	0.0494576	0	0	2.08203	0.804661	0.910952	0.336419	0	1.94376	0	0.0629978	0	0.183285
SF1	154.663	176.867	197.122	319.033	323.147	267.94	283.116	331.875	168.865	167.92	246.782	323.284	318.173	145.86	148.65	169.089	329.666	219.336	101.197	119.922	144.081	166.786	172.421	100.538	94.6881	63.889	114.15	94.4708	79.9435	161.624	170.688	170.242	165.61	134.09	282.203	85.7828	128.311	134.977	106.063	87.481
MIS12	40.9092	41.3099	21.5399	37.9913	50.7779	33.9496	43.1312	35.5719	35.595	29.8411	38.09	39.1752	37.2333	14.6925	33.8186	47.0608	27.8789	34.7223	34.8993	33.3065	33.8175	25.1644	35.6188	18.3914	17.8288	18.9988	26.2922	12.6397	10.061	0.488227	31.4003	22.7305	23.6443	23.2175	35.0281	14.8799	13.5289	29.527	18.8162	13.1019
PACS2	68.9533	69.436	82.5833	113.058	95.0962	152.515	75.7938	139.121	62.8329	63.567	96.5636	155.461	168.103	63.5353	47.9323	51.3904	84.3086	90.1295	32.8933	34.6031	64.5473	47.8857	75.1262	45.1338	31.5481	29.9188	49.4391	41.3658	9.18414	78.3164	47.4087	72.7714	71.4634	49.0568	72.762	32.6645	38.1384	48.0596	29.4873	33.7254
DAZAP2	487.574	548.597	412.278	479.718	401.921	398.071	392.161	359.73	632.939	653.264	413.8	409.95	485.522	587.336	460.271	567.106	558.341	503.827	427.231	461.878	523.809	651.547	528.453	455.126	833.149	741.025	642.392	650.34	797.178	761.744	599.791	583.468	488.138	604.717	630.538	571.248	674.999	769.301	884.765	705.46
KBTBD12	45.5758	35.7591	46.7669	65.7111	58.42	86.2066	26.0999	68.4386	34.6938	48.0605	48.4289	57.7441	78.6897	18.7841	3.24172	24.6239	47.2983	40.2555	24.7268	3.30409	20.1313	8.09882	64.6598	6.81373	4.7318	12.4609	13.128	0.93009	0	46.4164	30.3288	23.4337	14.2008	10.8126	57.8101	3.74382	2.84661	8.03539	1.41985	1.51273
SMURF1	40.9727	33.6042	24.7164	52.7151	57.5624	44.713	48.8958	88.0031	36.1439	31.144	30.3809	42.2907	44.5446	31.6505	23.0911	39.4267	51.7944	52.3266	15.7416	13.4113	24.3075	22.2554	39.6542	16.3583	19.304	15.5775	18.893	14.3498	12.8494	19.9502	42.1167	19.0948	26.6668	20.1126	39.6928	9.76706	11.2662	22.1138	10.924	10.8896
BRAT1	31.9255	28.0903	51.5059	76.9809	52.1509	51.5189	41.6119	48.3912	61.7707	51.929	51.8207	106.268	111.46	33.4209	29.8009	28.2762	54.8459	28.8776	16.0807	24.1813	36.7779	26.5355	24.6818	25.0113	21.55	13.8013	22.179	25.1222	27.6426	19.6439	21.7036	34.3567	30.6137	24.1981	30.1643	27.9925	22.7792	26.2026	23.4795	26.1683
RBM33	48.8133	47.5005	31.008	42.8312	42.9323	59.3567	45.544	72.4714	34.5387	31.4258	44.8644	68.4835	65.9286	18.3442	26.0293	31.5211	37.6241	58.0795	27.5281	13.4939	33.3902	23.1585	40.3778	21.7962	20.3893	18.2022	23.651	17.0732	3.79017	22.5695	39.6758	34.6949	31.9443	28.0926	46.0838	10.815	19.6796	23.8517	19.962	13.32
CEP68	35.765	43.1441	26.2758	38.6914	33.6692	46.2161	29.8064	48.2496	19.9796	26.6109	25.5525	41.8875	37.115	24.5101	21.9359	38.8814	18.7858	50.704	29.5868	6.22212	18.4778	17.9025	28.9711	12.8239	10.5941	13.1991	13.4958	10.9005	1.38958	8.03375	28.1152	16.4887	19.4727	10.8674	43.7604	15.0965	8.46254	24.3772	11.0928	8.23684
SAFB2	18.3749	16.9697	26.4419	37.4331	51.3854	41.0985	44.2215	37.7513	17.4962	17.456	39.2559	53.5408	31.5068	14.0487	15.4577	20.2356	24.6418	20.8941	10.6176	17.3822	20.8839	16.9015	15.7755	12.4277	13.4783	7.88124	17.6266	19.8987	12.891	0	11.6734	27.7453	20.6165	16.072	14.9903	13.7869	13.2508	14.3448	11.3376	11.3789
VARS	40.6823	44.3868	50.9668	63.2187	56.9774	57.8843	100.556	62.7435	49.618	49.2281	54.7373	85.3299	94.3348	49.5907	36.7047	51.2228	70.2293	47.4648	17.3615	75.0724	31.2486	35.712	34.1582	26.6066	19.3709	12.7852	34.6768	37.1877	17.9035	31.5426	32.6137	54.4677	46.1263	32.8123	35.3008	27.6443	15.6503	44.7627	24.2414	25.6936
LYL1	103.852	164.745	175.27	207.749	83.207	123.709	141.832	111.301	118.497	196.658	176.063	160.665	154.636	212.366	85.6078	115.191	206.651	144.906	45.3987	88.15	108.975	141.668	143.87	152.293	34.7599	38.1886	61.6004	51.4742	28.5797	30.6828	102.415	158.429	103.79	45.1029	96.9567	65.2749	58.457	82.7444	53.3603	62.7215
SEMA4D	568.26	311.272	137.791	382.047	293.218	315.939	610.883	556.002	278.238	178.904	247.901	317.092	476.712	500.807	128.073	364.319	523.907	471.954	62.3653	54.8984	111.594	202.83	358.74	134.317	102.242	86.9377	113.814	84.048	41.0893	126.893	199.038	144.589	98.4999	103.976	307.068	133.128	36.2466	229.552	79.9257	74.3128
SLC12A4	29.7501	23.3219	36.2805	37.8514	33.5131	52.4864	31.8249	53.5482	31.9157	27.1589	32.4505	51.0268	61.7959	28.4019	15.4914	19.091	39.3706	22.125	11.6455	14.2218	21.2089	11.6471	23.9133	18.0105	16.3447	5.26178	16.5335	18.1132	0	37.7528	20.4127	24.8099	20.1463	21.2387	33.0609	11.7166	16.5312	15.3561	10.3677	12.4848
SLC23A2	71.0375	69.1	87.8498	87.2691	81.9894	118.773	69.1058	121.409	87.3534	55.7642	61.629	122.013	122.072	47.1808	49.2568	71.5845	64.5868	59.3053	57.0346	35.4213	49.8579	39.2695	60.0537	33.6442	39.4961	33.5366	46.5464	33.5483	22.2361	61.4409	78.2934	35.2825	61.0717	60.1877	87.3815	13.8918	33.5959	59.2833	31.1757	23.8875
BASP1	32.7745	69.325	59.8661	34.5474	37.6723	42.7714	55.994	25.3055	69.7102	67.4624	52.2088	52.4259	49.2522	48.7265	78.0336	77.7316	96.3459	79.6379	74.6341	107.413	93.6735	146.278	86.8613	66.9339	113.468	133.027	89.9884	75.2167	213.066	46.6862	76.4307	102.452	130.212	129.363	95.4938	162.832	132.677	120.282	69.0417	83.7349
CECR2	36.1067	14.5374	27.9076	40.9155	39.969	74.1863	38.8602	93.8174	27.0572	20.6182	26.1116	77.8268	65.2163	15.0893	2.17702	10.1197	43.7911	8.48002	8.52806	1.70823	12.7089	1.19729	33.2451	2.87462	3.08614	1.86983	7.07064	1.4279	1.97941	15.9097	20.0187	9.53561	5.73606	5.27705	33.4418	3.81831	1.16671	4.30777	0.589385	0.365335
RUNX3	2.46059	16.9866	2.57058	1.06957	0.22128	0.821835	0.404129	1.3571	1.02399	4.08413	4.51299	0.685298	0.481832	7.66861	17.8974	4.01519	17.8587	24.4629	4.26528	13.256	4.91073	9.94918	13.2224	12.7313	29.1753	18.5905	14.3117	58.8201	39.682	0	15.9245	30.1093	23.7276	36.0165	10.2795	28.4502	42.2851	10.7214	36.1342	24.6123
SPPL2B	21.7279	31.1772	45.7391	59.904	63.9302	82.599	42.4918	73.4412	46.1906	33.7185	48.4397	82.8896	85.3062	25.6877	23.9085	21.9053	59.4156	30.6952	23.7315	19.6567	45.6053	20.2367	27.8398	17.6434	19.7346	17.4378	23.666	13.6621	10.3072	0	30.2411	27.0685	31.7379	41.4617	36.4286	14.7726	22.639	27.7385	16.6555	20.2588
CD101	1.39162	4.49275	0.981949	0.504628	0.0826875	1.65504	0.26861	1.0876	0.168454	0.362501	0.199494	0.19487	0.18872	2.16955	4.01224	0.803148	1.35177	1.69219	1.29053	2.28677	2.71216	1.17071	3.46496	3.0045	2.15285	5.98355	5.46991	3.35065	8.40804	0	5.18366	3.3464	5.72669	3.73899	3.98042	3.57829	3.31178	7.60393	4.06814	2.23281
GLIS3	4.62451	2.05324	2.78429	4.51922	5.59026	4.30625	3.44574	5.83197	2.50168	1.79439	2.16883	5.94067	5.13446	3.45791	1.58459	2.26387	3.34282	3.82766	1.39624	0.72282	2.24411	1.39991	3.94183	1.90035	0.565323	0.496741	0.972723	0.239751	2.76324	0	2.63378	3.04199	1.10759	2.95294	3.66559	0.360978	0.790162	0.750535	0.269592	0.254072
PIH1D1	112.977	75.0017	131.138	185.775	119.566	149.714	63.1479	103.037	150.477	160.341	166.348	118.299	142.66	136.553	49.1794	67.1425	146.409	47.9948	49.052	49.9572	99.3178	53.5314	100.318	73.9015	37.1315	42.071	81.3109	56.5789	32.1446	30.2015	70.1131	137.433	49.6525	38.1432	46.7354	125.827	43.5694	43.2869	48.2236	48.8908
LRRFIP1	40.9492	47.5787	55.306	32.2881	47.8969	50.345	73.5892	49.5475	34.8214	39.2713	49.1305	46.2776	50.26	22.6839	59.9862	46.1958	44.8795	69.4526	47.1644	55.2664	61.9573	47.5112	61.1976	47.3013	88.4816	60.4866	76.6602	90.8492	91.7436	82.8612	68.4809	60.8833	75.8104	79.2459	65.3848	44.8848	68.9954	87.7209	115.181	80.5881
ZNF142	15.7421	17.8893	14.5609	18.3443	16.4047	22.632	24.6074	28.3213	10.355	12.7886	12.5547	28.4805	30.5717	15.0888	9.6837	15.3586	17.9081	23.1136	7.96815	7.40811	15.1244	5.81787	13.5213	8.56195	6.86945	7.29713	9.01545	7.89263	12.801	5.46935	11.7664	12.504	15.482	12.2234	14.8557	5.85653	8.95022	10.6142	6.91862	6.29493
DHRS12	25.0042	25.1506	29.6867	44.4106	38.8511	34.2907	13.1045	40.9886	18.3456	26.021	26.9783	25.304	38.612	22.702	16.0602	18.0415	12.8676	18.953	17.2142	5.19459	24.7025	12.9415	19.2984	18.2869	14.3145	8.60633	13.9964	7.11094	15.4419	1.1037	25.3022	15.2168	11.577	15.334	23.2651	15.4806	22.8565	13.4387	6.23587	10.9828
POLM	32.8369	46.1692	62.5962	60.0992	47.1405	48.7424	44.1406	53.0981	39.147	41.0136	44.2818	57.4182	71.1204	39.2168	22.6255	31.403	62.6052	38.5875	9.61768	17.5087	45.108	18.0537	32.5025	33.7182	17.2821	15.1476	35.2293	18.6112	13.4849	26.8061	49.9808	37.6254	35.5151	22.9888	38.9334	22.0011	25.0423	27.5434	20.1734	18.8527
LRIG2	19.055	18.2092	11.1991	13.9377	14.3416	21.4838	21.6481	27.9179	9.8135	11.5263	11.0345	21.8733	23.5779	8.68845	9.50204	14.9166	13.133	23.442	15.138	5.52222	12.6226	5.04566	12.0735	6.52301	7.34067	7.69223	7.98525	4.36802	2.22669	7.20221	11.9563	7.68627	11.853	12.82	14.1686	4.48947	5.86712	10.7083	5.82071	5.09351
ACSS1	35.1477	44.9243	53.232	69.3304	53.6811	85.5216	36.2956	62.2742	46.2699	59.0514	82.6756	94.7454	95.8736	39.0121	30.1448	31.3051	91.7785	43.5855	25.4386	10.9854	38.5188	19.2715	44.1071	34.3566	23.4513	18.6907	23.5488	25.4255	1.66737	30.6514	42.1652	44.5156	48.6798	25.4811	38.5629	19.6034	25.6029	31.9013	24.9186	26.5368
HABP4	8.25097	7.35973	8.0894	13.834	16.5728	8.064	8.35953	12.4539	3.82746	3.69715	8.10746	5.72313	5.40758	8.79782	4.98455	7.30786	6.6354	7.25444	4.16762	4.2712	4.70685	6.57421	5.19713	4.2299	2.32261	3.06248	5.7819	4.14504	0	0	3.56956	7.01076	5.86022	5.2788	2.17639	3.37786	2.79719	3.15704	2.2012	2.44254
OBSL1	22.4359	35.2826	24.9643	58.2963	27.4055	42.2708	10.2728	23.5053	17.8519	33.1285	41.3025	27.1595	65.1438	12.6274	19.6605	19.2985	20.9288	41.474	13.7793	8.07621	19.4591	10.2903	14.0816	18.0343	4.2877	8.76518	14.2786	5.62684	10.0659	25.7017	15.3225	18.6846	14.9493	18.0586	11.0006	7.82356	11.3868	13.2895	1.62156	3.07568
NR6A1	2.19208	2.20236	3.94522	4.27808	3.08046	7.32464	5.12943	4.31637	2.32189	2.0856	3.57593	6.02432	7.27077	1.78315	1.05064	2.05596	5.16073	3.28376	2.36495	1.0186	3.18224	1.2863	3.45548	1.62497	1.90939	1.06157	1.9215	0.94272	0.357699	0.318863	1.70143	1.16596	1.64095	2.05821	3.656	0.767712	0.922323	1.30475	0.688099	1.07691
RIN2	430.965	274.362	229.577	397.686	425.966	306.841	165.669	605.747	218.911	233.028	204.727	309.027	294.021	283.966	301.754	543.341	361.352	281.637	115.167	72.4598	197.779	372.328	351.056	156.356	40.7192	64.1276	96.4716	36.6164	34.464	241.878	224.992	134.312	162.458	76.2328	213.976	85.3252	90.0687	151.828	73.8267	54.2432
SIPA1	243.972	299.136	223.826	383.333	276.885	256.339	254.81	403.181	158.411	180.164	245.259	318.645	326.374	380.055	165.398	232.936	365.771	342.67	65.5048	79.6732	243.169	193.235	244.77	161.636	104.48	61.606	111.84	166.375	40.7573	105.205	171.455	274.487	196.3	143.271	164.402	152.927	160.741	156.049	107.454	120.333
PDDC1	21.2081	22.3929	36.033	39.3851	33.4281	46.5661	41.5616	51.8684	19.4069	25.6969	26.0905	50.3935	51.0025	23.6707	21.7605	21.6175	38.0418	36.4865	15.264	17.448	27.5566	16.1694	21.6326	20.1121	12.501	11.8158	22.828	15.8719	3.93627	28.2134	21.3614	23.451	24.3654	26.576	26.3633	8.63822	10.0511	22.056	13.2313	13.5461
VTI1B	31.5126	31.0971	22.5145	13.7773	20.3005	21.4005	27.2123	19.6807	22.1669	25.1535	20.2117	21.8236	22.1686	21.8675	29.7901	30.3984	18.8782	31.3444	28.2864	31.1546	30.587	23.0735	24.6145	30.0312	38.0433	44.0953	35.9767	45.932	26.928	21.4759	38.9984	30.9002	36.269	32.112	29.5648	28.5552	30.9778	39.6184	49.446	36.3205
SHROOM1	3.30553	3.92693	4.28729	6.54673	5.44524	7.08972	3.49092	8.63937	2.8458	3.88679	7.41711	10.1977	8.99896	2.95019	2.51256	4.54351	7.06079	4.20983	3.50897	1.44083	2.98485	3.45496	3.34663	1.72915	0.680434	1.87469	2.8478	1.26997	0	0	1.82863	3.9049	1.32664	3.63205	5.66588	0.450237	4.29293	1.92121	2.35122	1.31552
ARID3A	21.4192	24.1039	30.1373	41.5791	27.5794	49.8464	46.9521	41.1006	31.7831	27.1234	39.5498	76.8232	59.2856	15.4025	14.0017	14.6334	39.3101	19.6221	15.4876	9.3622	17.398	10.1838	27.9776	10.207	9.07766	6.53128	12.6027	7.63581	5.69765	32.8325	21.1609	20.7022	14.5294	19.1624	26.291	6.62111	16.6342	14.771	15.4606	11.8118
HTRA1	1435.58	843.058	1121.29	1479.52	1087.98	800.138	959.89	712.918	2297.74	1568.92	1261.09	1864.12	1450.87	1763.86	1063.64	1741.8	1405.87	387.86	786.816	318.943	783.104	424.461	1184.14	976.846	378.188	367.725	662.097	955.9	444.694	387.06	739.437	695.63	738.366	396.29	626.355	612.016	481.96	808.52	750.599	489.11
RBBP8	4.40341	6.97041	2.97628	1.3508	4.22304	3.04084	8.20152	5.51904	5.41597	5.1314	2.33112	4.56217	1.98246	1.18842	7.95383	6.31027	8.34257	5.33827	10.3409	10.3561	4.32955	11.2037	7.69186	6.58041	10.1964	16.8079	9.73239	8.23182	9.15051	11.5882	10.7387	6.07677	7.43233	6.1378	4.63483	16.3225	6.39071	12.3124	12.3251	11.2147
PM20D1	1.23457	3.15333	6.0129	6.52529	7.20283	6.03984	0.970102	6.09868	5.24026	3.58825	8.44002	6.99919	9.73285	4.10318	3.09275	8.54379	0.485658	4.46124	6.2002	0.445856	2.17788	2.53412	1.66078	5.32572	1.11675	1.06545	2.07449	1.22919	0	0	1.79101	0.291108	0.829441	0.959686	0	2.89914	2.29821	3.15131	1.44769	2.19159
CPNE8	0.715424	2.51832	1.18374	0.0503741	0.514568	0.117332	0	0.260903	0	0.667431	0	0.0630116	0.0879428	0.0597189	3.33252	1.21771	0	0.876317	2.32869	3.98367	1.49305	1.72567	1.32263	1.22076	4.23184	8.99171	4.17514	5.86804	4.93321	0	2.24237	1.84578	4.00051	3.49503	2.33484	4.44221	4.4752	5.26523	12.833	8.52892
BRF1	13.4591	11.3623	26.5504	34.6542	26.1989	31.4949	18.0347	29.1427	14.2212	17.044	24.3676	31.7397	31.6358	14.7426	11.9139	11.6574	21.5097	16.1712	8.91958	12.2404	18.2232	11.4577	15.9105	14.5246	9.81497	4.70425	12.0129	13.7048	5.79376	14.6975	13.3712	18.0276	18.325	14.6701	13.2889	11.7152	12.4312	11.5256	7.43681	8.72656
ASAP1	9.48165	11.8345	13.4909	7.82139	8.85736	11.6522	23.3665	9.29857	16.2496	6.55635	6.27257	18.5992	10.6336	8.60172	16.6211	14.8847	10.5868	16.5365	17.0738	15.9028	11.5222	9.0273	23.1398	8.2769	29.0401	17.4349	21.7779	24.6006	30.6773	28.5152	18.8901	15.7083	22.6387	30.4751	25.8535	13.2906	22.0034	31.4304	42.0118	22.881
ENTHD2	33.1806	35.403	51.1221	80.7681	56.8437	72.0423	40.1141	77.1097	43.6348	57.0252	65.1134	82.3749	88.3185	31.0146	28.5887	26.4587	66.3166	47.4525	15.4571	11.7299	50.5133	16.9333	40.3582	26.1878	25.3267	17.6336	33.0096	17.5238	31.9351	11.3365	43.5698	38.8485	36.7401	31.5667	47.1852	14.6521	24.4144	35.9015	20.6535	23.8588
FAM193A	26.4593	28.8685	18.4067	26.5376	29.4803	34.0672	37.3449	35.5328	19.0128	18.0034	25.4869	41.7468	38.1989	17.8857	14.261	18.3679	25.2471	41.1934	8.23395	12.423	19.9337	16.2653	20.4557	12.719	12.2526	9.66754	13.4911	13.804	14.4358	2.16626	17.2233	19.3621	18.7032	19.419	34.1042	9.73253	10.1591	15.4199	9.52351	8.29421
ATHL1	38.1694	50.9347	71.3618	162.992	122.446	134.391	122.414	180.24	59.5618	122.146	173.659	129.657	135.649	22.8612	52.9181	20.2395	126.038	65.7433	17.5286	21.7437	86.5776	36.3866	47.001	42.5895	28.9463	9.85753	27.502	25.0698	26.4471	15.5517	81.765	43.0212	31.6662	81.8458	60.6609	22.1809	58.3345	43.9847	30.5777	51.0471
ZNF606	11.9647	15.735	14.9025	14.053	13.0144	22.9909	15.2735	19.7194	12.7096	16.9224	13.6512	23.702	29.1946	5.13056	8.0446	9.71636	4.47881	9.04032	11.8808	4.44175	13.1449	3.38525	8.74586	6.41636	1.34469	5.85149	7.39905	4.56716	1.11388	1.47405	19.3421	8.95779	8.14187	9.92541	8.47789	3.42387	6.47756	10.4765	3.73665	4.82687
HMHA1	134.787	125.803	159.892	377.975	236.457	267.614	202.015	266.87	110.348	142.41	260.464	281.65	310.231	172.116	106.879	98.4912	263.426	117.261	56.152	71.4357	125.207	84.2249	137.731	110.257	73.1683	47.6999	79.4023	116.07	41.8792	40.9143	122.587	195.079	137.426	123.384	104.549	82.4664	107.101	101.223	97.8131	110.147
MPPE1	97.185	76.1958	45.2706	72.7383	62.6196	81.9804	47.4604	58.3762	68.0577	94.3416	100.004	89.1992	128.645	47.3162	51.4737	56.1407	55.9373	64.785	51.9895	16.0326	50.2262	33.0542	72.5289	45.2821	41.9171	44.1755	30.944	34.5411	30.2518	0.747599	71.1675	44.4394	49.6127	43.8483	59.1294	27.9571	41.6075	53.0731	33.1664	43.4243
TELO2	17.6292	15.8136	27.4181	47.39	37.5128	44.7785	32.0955	44.5118	24.2065	22.5949	23.355	47.0913	45.3171	20.6737	15.7917	10.4466	28.1056	11.4823	6.64872	16.7158	23.4628	8.43483	17.7304	12.3906	8.9121	4.60674	16.1759	18.2436	7.85084	9.52877	12.2955	20.1814	23.4829	19.5999	16.5535	15.1379	14.1834	17.4986	9.47913	15.7825
NEURL4	16.3759	23.8706	21.5601	38.6172	23.9648	32.1731	23.4515	39.6438	12.9533	19.4415	19.4665	31.2885	36.7256	16.6644	10.5142	12.076	21.8975	20.1067	6.88833	9.70113	18.2137	9.08702	15.2195	10.5943	11.0889	7.47944	14.1294	10.0844	18.5323	0	14.6411	14.7995	20.0544	13.1196	22.5884	10.3504	6.58932	13.8529	7.30839	7.2134
SERPINB8	18.096	18.4324	8.34239	8.19753	12.7686	14.8809	15.4928	11.1253	12.8106	24.5999	12.3022	8.8229	13.2724	8.23807	18.3451	13.0852	25.366	24.305	17.1648	21.3737	28.6923	23.7572	24.5677	16.1132	37.5821	59.7096	29.0266	20.0487	37.0519	53.001	31.631	19.917	23.985	28.8631	31.0271	16.0987	20.71	27.4784	55.7436	32.2032
CWF19L2	29.3603	24.8259	13.1822	35.5454	34.2383	23.3196	26.7189	24.5103	23.7875	36.7132	31.6115	25.9504	17.9376	5.8227	23.0535	15.8493	9.80748	22.5956	20.5545	10.4938	22.9371	14.2008	16.8054	14.5302	11.3669	23.2372	13.7292	12.8237	2.1383	18.5482	13.6961	13.3839	14.8254	14.3892	12.9929	14.6042	12.6857	16.1702	12.2206	14.0915
NUAK1	40.7275	36.2107	25.0294	32.9785	28.7349	39.336	20.6616	47.3721	38.619	48.1976	38.7378	48.8522	45.3179	34.3283	14.4113	35.2301	29.0519	52.466	23.0284	8.87076	23.0435	17.5011	34.5873	18.96	20.1728	18.997	17.4095	16.3012	7.07818	23.1433	27.3334	23.7287	32.3582	23.725	36.9663	8.50479	13.7654	24.2481	6.36214	7.82101
OR52N4	25.4175	22.6018	13.37	17.1357	10.5111	16.4252	10.7183	19.9347	4.7152	18.3079	6.2914	7.75271	16.1698	1.35161	3.64725	5.66269	14.1502	15.4558	13.4284	0.592368	3.25766	2.28162	4.2463	2.76066	7.13946	5.33932	0.231395	1.16686	0	0	13.4745	2.13597	3.78448	1.67211	13.2432	3.41128	0	4.35018	0	1.41034
RIMKLB	23.421	26.4731	26.5107	36.077	36.9529	41.844	55.6688	43.4626	50.5934	32.4517	34.4626	35.6966	30.5272	5.92018	24.654	13.8938	20.9039	28.7175	35.2434	12.3372	32.5573	4.0171	21.7133	19.6728	6.09266	6.79695	12.6059	4.38119	9.65424	17.0106	22.6055	9.09324	20.8943	20.9352	30.7967	10.9575	31.212	22.1974	3.94086	12.9564
GIPC3	10.3348	13.3021	12.9508	25.1273	14.8883	15.8363	32.0087	31.0921	7.3528	12.0798	13.4969	13.4784	19.1397	17.543	4.83939	11.4053	32.959	4.61169	3.59279	3.47183	1.01472	4.26018	13.7106	2.47305	0.223618	0	2.17086	0	1.2296	0	13.6883	3.45307	1.32448	3.11624	20.7917	0.380982	0.358227	3.49886	0	0
AMT	13.4042	17.466	22.6302	39.2506	36.3901	37.3725	11.8607	45.6706	19.9387	18.7563	43.8578	44.0587	51.5184	9.34494	9.96501	10.9655	21.8296	11.3055	10.4663	3.80821	24.9774	11.5113	12.3499	11.4207	10.5641	8.44437	12.1653	7.75614	8.97037	0	18.5946	12.7538	12.8151	12.349	13.0422	9.48121	14.0298	9.38139	9.11601	8.28642
CRAMP1	14.9447	14.4468	14.381	18.4744	18.0544	29.3525	21.0408	26.5487	17.1978	12.9903	15.0904	33.0192	31.3374	9.38638	8.4917	11.464	18.3835	18.6436	5.61549	5.20571	12.0209	6.73452	11.0222	7.63071	8.12339	2.83827	9.942	5.99261	3.18183	17.4454	9.82996	12.0582	11.8665	11.293	19.2783	4.40616	7.85299	10.627	5.23605	5.81497
NFKBIA	631.835	586.189	578.323	978.012	689.726	611.917	479.968	534.421	308.922	304.763	637.882	283.379	785.382	631.529	421.122	558.782	512.741	662.962	288.251	129.543	447.282	393.369	555.987	302.224	243.225	198.045	214.552	223.685	122.267	556.231	381.916	320.293	330.947	177.249	528.668	291.66	254.305	268.609	113.361	172.205
MAU2	32.4183	38.9128	38.1985	49.2755	45.9225	61.3274	46.4913	66.461	28.4798	31.915	41.5956	81.6449	76.4348	33.3277	25.8397	28.4052	49.0611	37.4378	21.6188	15.6304	31.9956	17.7021	33.028	20.5256	18.3436	11.3753	26.4223	21.9868	15.7945	14.222	31.2133	35.4951	35.3246	32.2365	38.1847	19.6161	22.2284	27.9512	24.1019	18.4095
SMAD3	14.863	32.5756	34.8833	33.8822	40.4245	69.637	57.5268	52.9539	38.9905	40.4524	39.8431	52.3432	64.0329	19.9494	16.799	19.4059	35.6226	29.9076	15.5829	18.8485	29.2916	27.1176	28.0466	12.2312	5.93365	10.7684	5.85327	12.9085	2.93963	30.6048	20.3175	24.5551	45.7414	10.0765	42.5898	13.2593	3.72048	26.3529	5.93778	5.44723
BRINP2	30.5497	10.7957	29.4842	28.1373	17.6863	20.0009	4.85466	26.5015	21.8385	25.1463	14.9199	35.2826	36.5577	10.263	2.82391	23.7172	49.4024	1.23539	8.55891	0.421873	3.54675	1.25609	27.0887	1.07057	0	2.41499	3.31378	0.386007	0	0	14.7417	8.88909	7.29512	4.8263	17.5084	0.313573	0.392454	0	0	0
ZNF556	11.4497	5.03032	6.60029	10.831	13.2571	16.236	18.5519	15.2066	4.27846	5.71776	8.01322	18.4181	13.1282	9.98404	4.2652	3.1488	13.5381	3.53151	6.25974	1.78619	4.90685	3.60176	5.23131	1.92445	2.14574	2.80748	3.35426	1.03516	0	0.165353	5.12279	3.55283	4.54456	6.24127	12.9589	1.24182	3.47303	3.65084	2.45269	1.56723
NUDT6	18.569	19.9819	19.7909	20.049	25.9169	17.4229	8.20759	17.1542	23.1331	27.8244	25.1972	17.6846	21.9099	12.3841	15.1701	24.4709	7.93269	20.013	20.1686	3.36214	17.6616	4.35288	16.4019	12.8709	8.48401	22.0364	8.82237	7.75059	0	0	16.8117	9.815	13.1671	7.56796	11.0766	8.25426	6.94569	11.6187	4.64659	7.12026
ADNP	65.2502	65.9547	38.3014	52.413	74.0492	77.4381	87.7408	96.7697	52.3665	50.1427	48.0915	99.4209	76.0342	39.8929	43.9426	78.8048	48.5553	83.5231	47.5821	25.2802	43.521	43.2707	51.3611	23.4197	30.3606	26.7941	34.7925	22.4405	30.4762	37.4387	47.3802	35.3185	42.1665	43.2211	78.7338	23.2598	25.8232	47.0509	27.5357	23.1591
TRMT1	31.4738	36.966	56.6029	76.7784	65.2366	58.0368	96.7636	65.4229	51.9677	52.4447	63.8736	62.7916	86.0623	27.9432	29.0861	27.0169	54.2925	34.9209	19.105	44.7102	57.7732	23.9719	27.1889	37.6526	22.3883	31.0361	38.2261	30.0777	26.7186	0	36.9609	45.3625	40.0286	30.8163	46.6551	26.0745	17.9402	32.6693	24.5799	30.8589
POLR1C	31.7961	27.891	22.4498	27.0118	29.7537	20.3959	44.54	24.8527	23.4265	22.815	22.0193	28.807	34.4744	28.4251	21.0563	24.4481	22.4867	25.2361	21.5117	22.8085	22.7033	21.7663	17.6272	12.9054	14.2888	10.3984	21.4463	10.2762	1.79421	0.989015	18.9044	13.9101	21.2763	14.4346	35.5615	17.0468	7.3329	20.1241	9.81005	11.9156
DDTL	6.30692	9.83649	7.91775	5.46174	14.1429	8.66866	7.29715	8.39504	4.49492	6.04202	9.68376	9.22246	11.4252	3.77535	5.19198	4.73551	8.41447	7.88105	2.11185	2.58469	6.4196	0.226068	3.99753	2.07106	3.35336	3.0281	4.5849	2.12579	7.89431	0	6.06692	1.62704	3.82261	3.88876	8.35896	2.5518	1.96993	4.59997	1.38005	2.09235
SNX3	243.343	241.128	132.811	107.415	131.083	94.6591	238.69	104.304	157.195	166.028	151.376	100.774	87.6545	265.495	223.562	268.798	129.525	188.762	220.813	282.766	203.036	237.209	219.342	216.952	396.799	486.669	259.106	321.448	371.795	458.581	188.638	216.009	243.203	180.874	198.882	318.962	243.532	267.434	409.405	258.997
TNS2	3.14977	3.25638	1.9238	4.84039	6.27548	5.33531	3.31882	7.63242	2.30903	2.63195	4.77059	7.03034	9.84861	2.34007	1.6974	1.17029	4.32524	3.85721	1.38986	1.38828	1.69131	2.60027	2.26258	1.1559	0.53422	1.17317	1.11349	0.864127	0	3.96464	1.80824	1.62703	1.65712	3.88002	1.43457	0.428013	2.17527	1.41075	0.495326	0.383239
C12orf75	194.692	166.623	144.67	159.985	159.158	107.237	139.892	110.914	293.017	214.09	159.362	155.054	118.569	126.448	194.657	211.879	129.15	100.785	64.8988	42.4618	44.5631	186.396	120.196	150.035	46.8818	128.213	84.6352	36.2742	12.7016	137.019	75.9007	94.9054	53.3411	38.6556	125.445	76.2189	4.27513	137.988	9.65057	15.7022
YWHAQ	111.543	102.109	68.0875	61.8174	82.2481	57.8986	81.2803	62.8771	85.6454	94.2455	78.9204	54.095	48.1036	116.519	112.342	130.176	65.7697	109.263	105.661	119.976	96.933	123.636	109.194	93.2458	160.145	142.606	143.207	124.667	136.57	175.535	88.9798	98.9553	118.763	84.6543	133.321	96.5499	98.9861	136.708	127.907	99.6488
DYRK2	31.5642	34.1565	20.2137	18.3718	18.941	31.3816	20.3695	26.2359	29.7748	32.6335	32.7597	49.4193	47.0018	16.6996	21.3984	29.4152	20.5316	39.9159	13.994	10.8413	17.738	15.1996	31.6881	16.1823	14.4449	9.75848	13.4891	10.4502	16.1797	12.0323	28.4916	19.8922	21.3053	11.4804	20.2344	6.16644	11.5589	18.6796	14.671	11.9995
MSTO1	23.0674	34.8145	33.4397	47.153	37.9506	32.4768	49.6947	38.7748	22.0701	28.3706	29.0828	35.2265	50.0277	20.2106	15.6378	17.5809	24.9822	35.2114	13.138	38.3538	27.8604	11.196	19.7534	13.8592	14.8789	14.0555	23.5146	17.8609	29.6685	0	24.822	15.8919	21.2613	22.1297	22.6587	15.4666	6.17621	23.8358	15.1959	13.0358
TRIM73	10.0638	12.8975	20.6465	26.9485	31.081	43.2488	21.9957	35.2949	19.3382	17.7392	17.3505	43.7739	58.8955	4.90882	10.7795	6.75434	20.5131	10.9204	10.3452	2.769	14.8689	7.01486	9.9115	7.21369	2.18312	6.87375	8.53057	4.47806	1.01892	0	16.4085	12.9393	12.405	11.8017	15.9732	3.35812	3.69666	8.90877	3.82598	4.3983
CREBZF	56.7965	66.4147	39.4414	67.8601	113.414	83.3034	69.9376	118.699	52.3954	69.6556	89.3609	100.898	85.1044	31.6618	41.3756	57.7812	46.3175	81.0046	65.7382	16.1766	66.8822	23.1901	45.4079	25.903	29.5701	32.226	39.261	13.4642	24.623	34.0092	74.3727	35.8217	42.3539	36.9839	75.2408	19.8704	14.6589	49.5763	20.7725	24.8829
GPR141	0.259797	13.2396	1.41678	0.121569	0	0	0	0.681285	0	1.07126	0.312326	0	0	0.174007	6.10035	1.47514	3.62471	15.3145	12.7185	1.62541	10.688	5.97369	2.36111	20.2905	23.4394	16.3975	10.2206	20.5307	0	18.9377	8.96334	2.69972	9.89331	12.3148	13.9949	13.606	40.5412	14.4871	24.2227	27.0653
TMIGD2	94.8177	151.669	202.096	258.862	134.158	69.7248	230.755	69.5177	106.791	117.541	201.736	87.0518	99.2779	131.049	11.5968	58.1055	124.392	48.4794	25.0133	33.7953	59.1788	59.2566	54.8122	24.1689	9.7685	0.0896889	26.4733	0.45794	0	175.675	63.1507	59.1662	8.49162	23.8242	101.925	68.0804	11.0723	7.87384	0	1.48358
HIF1A	191.924	193.693	120.911	94.3961	105.574	104.193	156.355	112.179	192.079	114.069	86.6633	85.0013	99.991	47.8674	260.728	239.63	85.7215	181.359	277.217	224.879	227.775	309.415	142.813	212.133	477.324	233.774	287.191	157.378	604.82	560.824	191.563	194.012	177.06	390.385	281.367	168.728	459.518	307.054	502.212	364.383
APBA2	24.2551	14.1202	36.1901	42.9585	24.6199	23.5801	14.5257	37.2207	9.41514	3.55377	17.5473	15.7315	47.0199	24.0914	0.448542	4.00615	21.2717	2.56313	6.7818	1.04762	4.63294	2.18956	13.8907	1.69713	1.31741	0.33928	4.86501	0.742858	0	0	4.19974	24.0107	2.6297	5.21036	13.3877	2.6616	1.28661	0.871782	0	0.0481229
ZNF724P	8.44285	9.96689	4.4488	17.1034	12.2936	21.675	16.4437	19.9159	12.8919	4.4674	20.0191	22.6732	20.265	2.34617	7.06273	9.99776	7.29271	13.0515	9.76041	4.0057	8.78336	1.57071	7.31616	4.02379	7.57561	11.9355	7.56474	3.52627	0.411332	0	7.67797	5.29822	3.64337	5.1656	9.96182	3.57333	0.0215222	4.28991	2.26534	6.30274
HYI	16.9458	18.8043	46.2668	67.7466	50.89	38.9064	14.0603	34.2552	22.5489	35.5877	47.1195	40.795	60.7965	21.8683	25.5365	11.3292	29.3046	16.3745	3.91845	21.5141	24.1823	15.9841	19.9835	19.3782	9.49851	7.48734	9.6563	22.6551	0	0	27.6675	25.2306	15.269	15.2856	9.89411	14.3918	22.8445	16.2396	8.97234	15.5161
PTCD1	10.0045	12.2596	11.0518	15.2331	11.8455	15.7876	12.3919	15.7981	10.0255	7.60002	12.0918	18.8441	14.8928	5.33963	7.44647	7.47493	13.2944	9.36163	5.67908	4.26382	9.89936	1.43944	10.3349	5.28988	5.57258	2.83264	6.62601	3.91228	3.60253	12.3932	8.56718	7.59567	8.83756	8.49749	10.3263	6.19115	5.96856	7.39206	4.24458	5.31438
GSTM2	243.06	405.399	375.485	1534.81	950.497	1045.9	527.977	1541.02	1399.5	807.3	1000.98	838.434	1592.59	170.51	198.046	252.493	882.22	357.719	161.104	66.1526	368.598	160.773	370.444	179.666	133.137	127.493	346.345	35.4006	24.6786	552.329	723.031	218.309	108.463	332.627	604.217	79.8228	86.1861	271.842	43.1251	67.8927
MCM3AP	63.3905	53.3398	57.3425	81.6388	75.0737	117.12	70.7058	112.542	48.1048	51.2851	64.5524	124.011	119.234	43.8711	45.2947	59.7311	70.0586	55.5019	29.9577	26.7515	61.0639	40.3329	51.9719	38.4966	27.3067	23.5456	39.2949	34.7621	18.9166	26.272	55.5462	50.6368	56.4424	57.2383	63.2855	26.1084	35.0485	50.7265	36.0502	35.7793
DUSP10	8.78321	18.6487	7.21455	7.81436	6.22035	10.9866	4.61668	6.87632	3.6115	7.7314	13.8832	6.16566	12.25	11.5186	7.9412	7.99406	9.99104	18.4572	17.6713	7.16842	19.1328	6.95316	15.1341	16.5757	49.5176	22.3248	33.1501	36.2562	38.9821	0	18.1623	29.3635	23.2164	12.7239	17.5005	21.6553	36.3028	17.5908	31.4105	31.2823
PLBD1	37.051	49.5209	46.8111	16.4319	15.8651	22.751	17.4184	21.5199	19.0078	23.5533	32.4656	14.755	28.184	47.7238	38.0278	44.5721	35.9407	26.862	61.1489	20.6495	52.9301	17.1551	46.8407	52.027	82.028	47.2187	46.1825	95.4097	58.2261	44.0774	41.3734	59.868	53.8759	40.141	52.6783	29.5309	83.1383	51.9767	58.4397	66.391
DNAJC18	14.3846	12.7381	11.5401	13.115	11.3275	13.5032	10.6041	12.968	17.2009	11.8183	7.38405	18.2327	14.4864	9.8967	12.4304	16.919	9.53181	13.6846	9.79196	4.18092	6.40071	5.0892	11.4193	7.69443	5.73288	7.47369	8.07351	3.77157	0.0487662	18.3213	10.5644	6.85125	6.89867	6.35696	8.23681	3.66355	6.33472	7.02073	4.14335	4.11701
EFR3A	24.8901	33.5763	16.7142	12.9424	19.9745	18.3111	48.6066	27.0203	21.7557	24.6105	16.6862	20.6396	19.2796	15.1969	31.9406	32.1084	14.5444	33.2491	43.745	28.9162	32.0803	20.4447	27.7875	17.8845	49.5949	51.0329	31.2977	38.7327	48.4563	44.2446	41.4809	24.2197	44.7937	37.3498	43.7394	32.2398	38.6572	38.7667	58.7328	47.4282
KLHL9	82.5635	60.3114	28.2496	30.9059	61.5897	35.4956	54.2998	61.9258	42.1036	66.9478	41.9405	55.4023	46.5227	30.2161	42.2329	70.9229	41.1973	82.3035	39.92	23.3205	42.7885	34.1271	39.7159	21.3389	17.9157	30.5062	23.3667	15.4593	14.6336	33.8164	51.392	20.3202	30.4809	18.7396	41.4875	15.6474	12.4298	31.0715	22.0328	16.3686
RAI1	8.0559	10.3976	12.3325	13.9695	10.0214	15.5899	14.1675	13.37	7.87135	7.19571	9.43875	18.2923	20.1482	7.3841	6.69572	7.99113	19.153	13.8522	4.05755	6.1853	8.86586	5.67276	7.59113	4.5417	3.81933	1.52467	5.78975	5.44121	0.468328	4.33973	7.17032	9.25304	8.09102	8.1762	11.6133	4.76521	5.67495	6.8084	3.17868	4.28352
ZNF57	6.27106	6.99308	4.68839	6.19234	6.65266	7.92115	11.4086	9.27993	6.93032	11.2647	5.42358	7.58869	10.7111	5.02134	4.16604	4.54023	3.57444	8.25383	5.26455	2.64537	6.00583	3.38296	4.1274	0.882084	3.46853	0.899256	4.65196	2.09534	0	0	7.02663	3.72147	4.59155	4.5403	7.70844	3.99759	3.51099	3.96474	2.11899	3.89793
HLA-DQA1	243.299	461.372	550.282	42.8519	26.6206	13.6708	10.6581	22.2326	0.169649	388.148	130.205	6.96613	63.3378	247.916	283.892	278.403	120.102	593.557	371.209	133.307	737.236	482.446	276.886	600.399	586.669	1206.38	561.469	932.084	742.768	227.784	576.528	615.931	595.825	254.792	499.295	1318.67	878.286	177.607	458.088	897.173
IZUMO4	2.81495	1.29047	2.76981	6.18456	6.65634	8.19239	2.38699	6.58547	2.61213	7.19867	6.49284	8.21102	10.996	0.768696	2.52155	1.29971	2.94634	4.08966	1.67057	0.657665	4.75231	0	2.34025	1.50129	1.38274	0	4.05428	1.50945	0	0	3.27341	0.902446	0.921654	2.9339	0	1.80566	1.79823	0.356984	0	1.54542
SPAG8	2.84028	2.9271	5.51812	3.40122	4.82368	6.651	1.80152	4.02837	2.04276	2.86724	1.78314	3.92581	6.44711	1.62802	1.68194	1.60214	0.506362	3.35305	0.146798	0.331915	4.76939	1.68665	0.973679	3.63752	0.332645	0	1.63182	0.756709	0	0	1.84514	1.47668	1.06114	1.23799	0.295686	0.960985	0.928283	3.2728	0.0500692	0.350061
ZNF333	38.4848	38.0051	37.5224	46.0887	50.625	71.5568	74.6448	72.7588	43.5942	47.749	38.4222	80.6396	69.4985	17.9296	34.6945	32.4299	33.3716	45.5089	29.3641	13.1607	36.9276	25.4919	34.9169	18.3872	19.286	22.78	24.0045	17.9382	10.1082	21.2019	41.8056	24.4647	33.7445	41.0818	59.2144	11.2167	14.019	34.2383	17.4421	18.2164
TMEM91	20.7198	20.2344	29.7503	53.6615	35.2679	41.3921	22.9737	44.7743	32.1392	27.587	40.2813	52.043	57.8807	18.1426	17.5811	16.764	41.0474	20.6262	30.586	7.26479	32.1042	18.155	18.1331	23.8521	10.5746	11.1011	13.6373	14.9849	14.4567	26.9132	14.8427	16.3919	13.0626	30.6033	19.9183	16.5516	21.2464	18.8497	12.5125	15.5946
NEFH	6.35392	4.76749	9.18924	9.77841	8.00761	7.76907	15.8798	6.88516	4.46677	5.14718	9.09404	8.91089	10.7549	5.82399	3.21934	5.65954	8.03235	3.42793	4.3457	4.70989	3.93576	2.55885	5.86831	2.59097	2.30126	2.65442	3.18282	5.1865	5.12004	2.93616	5.24492	8.71995	2.90142	4.05209	2.68839	4.0044	1.87599	2.33487	2.68948	2.51038
PRDM2	50.1971	60.0084	39.8927	39.8642	52.8535	57.7148	63.1683	69.4088	37.794	47.8138	36.0413	79.2849	70.1409	22.5437	35.5916	45.1816	48.1581	72.1101	38.2237	17.7304	34.6931	27.3634	47.1082	19.7576	18.2931	22.5183	26.0207	15.4946	28.5772	18.3222	41.6712	27.5792	36.3855	34.4223	66.5024	14.0028	22.8049	33.0929	16.0568	17.2685
KIF27	9.23242	6.35034	5.34285	4.59355	16.5197	15.3877	11.3612	14.7234	13.7102	8.83655	12.2139	21.2559	13.6267	2.35835	8.2574	15.4616	12.6357	11.7777	11.0795	2.24206	8.36223	2.7808	7.41416	4.00975	10.6087	3.92284	5.1014	2.37676	3.87278	0	3.82821	4.33701	6.26901	5.17671	7.91951	1.85963	1.48256	6.98597	1.58199	4.18087
TAS2R19	3.43287	2.72821	3.13447	1.83306	2.78007	4.15311	3.23555	3.9083	5.2385	4.27029	1.73674	4.58155	6.84182	0	2.33551	1.01435	1.46968	2.79073	0.774099	0.822146	1.36821	1.17625	2.09836	0.196428	1.85636	0	0.810412	0.495291	0	0	0.124874	2.37845	2.86002	3.12183	0.255612	0.425537	0	3.50277	0	0.530369
RALGPS1	16.0632	11.4598	19.4041	13.6322	17.9037	31.95	15.5577	28.0904	13.0416	12.7361	8.9338	21.4105	33.8448	6.82921	9.60813	9.07551	14.5963	16.021	17.6988	3.19068	12.9912	9.1881	13.1378	5.95195	1.61305	9.04505	6.00525	4.72007	8.32993	0	12.7989	5.01589	7.65682	9.80156	16.999	2.28912	5.90885	8.834	4.76512	4.08733
ZNF286B	2.61543	2.47896	1.95176	3.64823	2.81474	3.26458	2.76066	6.11525	2.20907	1.4439	1.8956	5.1073	3.66318	0.908234	1.71687	1.79241	3.11413	3.57863	1.72732	0.533563	2.16534	0.662491	2.23223	0.914695	0.637403	0.500225	1.31355	0.448824	0	2.07523	2.31088	1.53835	1.3095	2.26767	0.937776	0.721081	1.10861	1.48276	0.695013	0.979482
HOOK2	6.47304	4.81451	12.4832	21.7036	27.1719	19.6478	16.1863	15.3116	15.4351	7.78553	22.0213	26.1302	24.9789	5.64208	6.46861	7.21476	13.9062	7.42513	6.07862	5.40561	12.0092	5.13933	6.41662	5.56225	4.42827	4.2611	8.24907	6.48288	7.52195	0	4.93226	10.4459	6.78664	9.17241	8.16524	3.86685	9.27624	7.57752	5.43179	4.33068
RNF207	2.02446	2.2348	4.0496	5.78736	4.38662	6.09575	2.96743	6.97937	1.45982	2.09366	3.60864	5.01214	7.80565	1.37941	1.2029	1.01857	2.90144	5.08721	2.44393	0.720636	1.97722	1.09726	2.31533	1.87652	1.34281	2.11065	1.68589	0.350966	0.397943	0	1.33041	1.24182	2.0714	0.926691	4.42267	0.180134	0.354654	0.959789	0.271087	0.483335
F2RL1	34.2331	38.0578	27.8699	19.472	19.5425	15.746	20.8937	17.7038	23.0482	38.6118	40.7425	25.3734	20.8544	31.8986	22.5358	38.524	17.3199	23.0347	22.6496	4.83894	19.2452	12.9552	30.3127	26.9607	1.86853	6.07612	8.01312	6.10569	3.31226	37.8502	13.3191	10.5409	9.14263	10.1283	13.8471	1.95879	8.58511	10.1977	2.68735	3.33589
ZMYND19	12.1801	7.72835	16.1891	30.0598	21.8117	15.3111	12.6021	19.66	13.6715	19.7066	12.7001	19.6695	17.1087	16.4094	7.78235	7.96708	17.862	8.44513	2.39734	14.5257	14.3749	14.6217	5.64058	10.466	4.27721	7.48725	7.98583	9.58036	13.5815	0	3.74893	9.85624	12.6477	8.98156	3.35062	10.2827	6.33126	7.47315	5.80812	6.56466
SNRNP70	100.039	152.931	196.105	417.223	452.108	302.281	210.274	321.087	154.682	181.387	329.723	288.166	367.534	56.6998	96.3378	70.4118	162.651	152.192	86.7745	69.8751	161.685	71.0752	130.53	83.5543	86.5998	72.8568	97.8693	88.6814	38.9838	178.97	112.235	132.406	114.15	106.863	210.854	57.4859	68.344	91.2361	56.807	82.3024
DUSP16	66.6251	35.0435	18.0318	20.7024	44.3551	36.7648	22.6754	44.4361	23.272	17.7135	26.6165	52.6373	50.1513	28.8411	20.066	41.3063	20.0571	35.5836	19.2751	9.98402	22.3214	17.6517	20.1365	19.2133	10.9409	9.53308	14.3255	13.2685	17.5171	22.639	15.9212	32.3647	11.7953	17.8618	18.1108	12.1145	21.6388	10.0348	9.58446	11.8922
SYNGR1	36.4196	61.2611	58.2646	51.9597	44.2147	55.2292	31.9848	55.4044	52.3223	64.6307	40.0406	33.2361	103.796	36.4346	37.6228	40.5191	42.9362	49.4485	17.3686	7.87292	41.4179	20.5648	47.0562	46.2067	4.43821	17.263	27.3806	10.5547	0	0	39.9146	62.4044	24.1933	17.5381	42.6612	20.6222	22.2542	28.5247	3.23743	13.0161
AP3M2	8.86289	8.24818	5.33747	10.1037	11.0098	10.4648	12.492	14.6712	14.029	18.2472	10.2927	14.6821	17.6896	6.33642	4.99546	5.8893	5.21391	9.37132	4.73711	4.06284	4.86279	2.70072	7.09934	4.13497	2.34412	6.7517	7.82217	3.16968	8.61516	10.3744	6.04477	3.23364	5.52374	7.04192	7.99515	2.15963	2.9279	6.64129	6.2399	3.4864
URGCP	23.3707	22.319	15.542	26.9702	30.9299	29.1937	20.6942	27.586	11.2643	21.2929	22.6468	32.8116	26.8148	16.0513	11.8644	18.7495	19.6205	23.3095	9.702	10.913	16.6598	9.06559	14.8207	10.7982	4.91404	4.93371	9.73891	11.201	1.69434	26.6527	11.9026	16.1608	25.9717	14.0099	19.0185	9.58199	9.03887	10.7135	6.3965	12.3011
SEMA4C	75.0969	104.307	76.2386	128.104	85.8677	108.028	67.5347	125.502	68.7329	66.9956	68.2402	100.69	141.078	104.588	46.2613	58.2436	133.669	93.4256	40.0027	9.92772	56.7954	38.848	90.9888	38.3132	31.5898	38.5041	43.7146	54.6015	29.408	27.4732	79.1948	54.0603	65.1083	60.0977	60.0602	46.4799	28.9462	52.8943	56.737	53.2115
P2RY13	768.806	659.408	553.561	458.954	509.485	370.406	380.802	461.875	1399.46	1208.78	696.908	749.685	658.248	340.351	375.045	902.51	337.469	747.275	658.263	54.8914	475.836	234.136	474.64	278.812	122.399	216.486	213.112	82.671	155.186	294.669	581.317	182.058	204.924	214.363	563.279	115.714	98.4789	319.228	213.247	202.486
EXPH5	5.27346	3.2929	3.63327	3.93007	5.61547	9.21918	10.6922	7.70321	8.22534	3.82464	4.5784	18.6783	13.5168	0.823758	3.85626	5.56109	3.86132	2.0291	6.20375	1.38717	2.49635	2.78382	2.44427	2.51149	0.942669	0.349421	1.49141	0.374892	0	0.102335	2.43756	1.514	1.77118	1.73517	6.43781	0.560325	1.38742	2.51847	0.528918	0.546926
OTUD3	12.7513	10.3704	10.0673	10.8443	13.2511	16.7351	16.9594	17.207	6.94048	7.97813	10.3787	18.2	23.3914	3.85774	7.23948	9.87056	9.94825	12.8492	6.07975	4.49655	9.44103	4.81972	11.5673	4.82009	5.56677	5.09239	9.17608	3.18558	5.46657	0	10.8303	5.58483	8.0818	10.358	10.0174	2.64736	5.08503	7.28764	3.08752	3.36735
CBX7	38.4613	42.5889	51.6654	53.526	42.4229	52.2083	9.2593	50.4587	21.2872	38.8149	40.165	64.2367	72.7979	41.1362	22.5	22.6757	49.7574	35.4536	22.9681	2.97556	32.5166	31.8097	31.9484	27.4252	16.081	13.1279	11.1853	17.1059	16.7879	13.2042	37.92	33.8987	28.717	24.3175	34.2502	9.88959	24.5063	16.826	11.1465	11.7705
GDF11	1.8289	1.29972	2.36686	2.05245	2.53442	2.65298	3.00483	3.25526	1.42233	1.13141	1.99508	4.35836	3.81903	1.09894	1.57988	1.88803	2.47299	3.09919	1.09039	0.575013	1.19961	1.80002	1.25144	0.428804	0.458245	0.312381	0.754282	0.443955	1.04071	0	1.15734	0.925624	1.03621	1.10423	3.43138	0.333217	0.266966	1.36038	1.07297	0.603785
WDR53	11.0529	22.2606	12.5553	23.5248	22.4726	15.2641	8.70776	11.369	7.6597	13.0491	25.8045	20.612	13.8008	9.39312	10.0323	11.5222	16.6561	14.942	2.77384	6.66848	11.131	8.57187	11.2863	6.6122	11.7906	4.89706	7.62325	8.42493	10.3499	0	13.2623	7.40815	10.8006	7.06101	5.41366	11.7078	1.17908	6.83252	2.62551	5.51661
FGL1	27.1852	7.46401	19.0919	23.0674	10.3545	28.5799	9.46677	30.6549	14.5665	24.3626	34.5035	24.1075	50.4857	0.709492	1.17598	6.16963	31.3164	0	15.1191	1.30234	5.25814	1.45716	29.0104	2.08661	0	0	6.75116	0.310532	0	0	12.7551	3.46087	1.40793	2.91129	15.0945	0.574621	2.3424	0.439883	0.196403	1.61505
SBF1	19.1289	23.8317	37.1213	48.1457	32.4194	48.1493	36.1155	56.8762	23.8137	24.987	32.9695	56.9501	59.186	27.682	23.1832	23.1954	52.5792	27.4924	12.3448	14.4738	24.5449	21.2489	27.7976	15.4311	11.1592	6.10871	15.7076	15.2542	10.6578	19.049	23.3225	31.7838	34.5544	27.5746	16.9277	14.2354	14.6267	21.399	14.4154	13.2477
MRC1	418.034	140.697	105.393	257.227	488.777	166.775	265.166	398.177	453.369	190.967	241.404	347.635	259.587	77.1664	252.174	455.387	227.922	122.604	106.362	26.8078	6.49855	326.164	85.8525	73.4143	4.28721	2.06312	55.5598	0.204412	42.0036	32.5175	87.0926	29.0055	3.14454	41.3871	197.812	5.04934	89.3579	35.1149	273.689	271.955
POGZ	60.522	60.8198	51.1878	64.8425	96.366	102.712	100.819	140.396	58.3855	60.7871	68.5353	146.167	120.244	34.4269	44.1723	67.8217	62.5369	87.4126	46.0473	23.7756	48.8505	49.2968	48.7205	30.009	40.5363	36.6706	41.5669	26.6968	36.2424	31.1576	60.4699	41.2559	49.386	40.528	90.4134	21.396	31.0591	47.9747	26.3514	27.1134
ARL5C	9.45953	3.22513	3.85432	18.9098	11.0791	18.9121	11.6083	6.62311	12.0187	8.20015	7.8721	22.5368	31.1456	2.74392	5.81739	6.41392	0	9.5094	5.57997	0.71696	8.33016	5.50895	2.74133	3.58011	0	0	0.57754	0	0	0	3.44651	3.65785	0	6.95581	0	0.252963	10.6996	1.74734	0	0.646499
MFHAS1	0.96847	1.72938	1.58212	0.451767	0.930355	2.53532	2.05063	0.786302	3.22482	0.784852	2.08773	2.17133	1.1772	1.63703	5.21143	2.91297	1.91265	2.92759	5.9112	6.55136	2.35308	2.93146	2.99404	2.54775	2.18348	4.17287	3.62188	12.2894	7.8475	4.93053	3.66196	4.47796	7.17119	4.27434	2.31593	3.98945	5.50254	6.65513	6.99422	3.53483
C8orf58	9.44731	13.8134	11.9697	23.6742	15.2428	14.2766	15.7895	13.9789	21.0372	14.2168	13.5038	19.1669	15.1851	11.3089	10.3197	10.4531	26.0877	16.7742	3.64367	7.88554	12.5564	11.4584	13.448	10.6433	9.70112	2.95252	9.06769	6.01084	1.94118	0	9.52699	12.8575	7.8774	9.82748	9.70715	5.81045	6.11526	12.733	7.58602	11.357
ZNRF3	2.14646	3.02801	2.89261	2.2986	1.92468	2.84797	4.397	3.67054	1.98124	1.85062	2.14728	3.13153	3.3101	2.56662	1.75548	3.6423	3.68674	3.93951	1.69351	2.56493	1.90206	3.11247	2.3969	1.35154	0.784606	1.28645	1.7744	1.12413	0	0	2.21506	2.02753	2.07193	2.1315	0.706215	0.51281	0.651177	2.115	1.15627	1.02956
CDC14B	37.0631	30.2371	21.8035	22.019	42.3687	27.4041	16.3044	53.2233	16.4332	28.7998	19.5641	30.3758	30.0894	18.7507	23.6882	35.6973	20.8721	33.0596	25.8277	5.87069	18.7773	16.9209	21.0175	17.632	7.16038	17.4614	13.4513	4.37403	4.28615	21.8657	20.864	15.2923	15.0518	19.8455	27.6145	3.65491	7.92426	16.2169	0.790956	2.85484
GLI4	24.6379	36.7201	34.0812	50.3242	42.1593	50.1717	28.244	62.6959	25.1861	35.8826	44.0012	59.4534	73.897	20.4308	17.6809	17.1837	31.3443	38.8313	17.8208	10.966	27.7145	15.2529	23.8224	25.5871	15.7222	12.3921	24.4563	13.7135	0	24.7263	28.247	25.2215	19.1557	22.3558	48.6274	13.101	16.8058	15.7733	10.1259	13.8372
ZNF862	20.8113	20.463	17.5721	22.0679	18.7109	39.3757	9.83519	35.5923	14.2986	19.265	29.1239	42.2911	39.8274	8.49053	10.7967	11.4947	17.7538	23.3968	8.59128	3.90748	16.2631	7.86857	14.3051	15.1871	7.61151	6.78461	12.1033	5.84903	7.66681	10.3844	19.3041	15.6198	11.2888	13.382	15.3201	4.87802	8.5572	13.8916	5.70541	4.6354
PLAT	41.155	20.0204	17.9186	70.2723	84.247	56.0226	65.2894	169.349	59.814	28.643	30.7697	109.281	108.204	8.5702	22.4212	15.2143	79.4623	17.6319	6.18506	0.845526	6.568	14.1128	36.6961	12.9741	1.32392	5.39973	9.31938	1.50442	10.3337	0	24.5514	5.35933	2.71666	13.1132	45.6753	5.74901	3.43676	10.4216	3.35	5.51863
MYO15B	57.3508	62.4921	109.755	199.919	252.669	275.539	205.89	312.694	106.396	83.2234	141.718	352.101	388.526	19.0635	54.0412	24.9904	117.726	96.1253	31.5496	21.1632	95.5263	37.3588	57.9115	37.3794	25.0385	17.0861	38.4522	25.528	11.8855	90.0486	65.9277	56.5609	47.5783	93.859	80.015	21.9953	38.5025	48.0494	11.0587	19.5752
ATP7B	1.72248	1.50372	1.70472	1.55726	1.68726	3.92024	1.42954	2.08849	0.983036	1.58856	1.60928	3.06076	1.37488	1.92112	0.674412	0.870388	1.69656	2.24042	0.565306	1.23173	0.6888	0.634837	2.50889	0.623313	0.415535	0.438926	0.960426	0.444382	0	0	1.27199	0.697338	1.16589	1.35223	1.3178	0.212978	0.477457	0.697421	0.347521	0.162693
PRMT7	18.4844	20.7114	27.7109	46.949	28.6457	44.8758	31.838	37.5033	21.204	35.7641	31.5519	47.3935	66.0404	20.0315	21.8037	18.354	23.2322	19.7157	16.8882	17.0211	27.0137	12.4903	21.6707	18.7623	8.32079	9.14169	17.7886	20.3032	4.46057	22.2517	23.9192	20.7872	24.8693	18.5418	18.5968	14.734	16.1961	20.7428	10.0537	15.6353
NAV3	92.7104	85.0876	53.1614	66.1492	81.3111	140.986	67.4588	130.38	89.1234	112.665	50.8601	92.992	94.0924	21.4641	15.1423	58.362	38.4462	116.719	40.8568	8.46311	58.5203	4.45199	82.4306	13.8779	13.3504	19.6801	23.4111	0.841846	1.89812	64.7086	80.9171	35.047	56.7129	35.8813	83.3175	8.23508	4.58957	24.6286	0	0.345565
MYLIP	64.4439	34.8831	51.2946	95.06	54.6605	93.8464	107.623	40.8007	79.337	63.2113	139.461	135.074	69.5425	37.3078	84.6267	63.7826	72.634	29.6722	35.0876	23.6066	53.8798	71.8686	81.7369	29.8454	19.6378	22.8327	31.0402	34.7204	14.0908	36.6645	33.6922	43.8789	54.7376	37.4024	39.2231	12.9457	39.4471	39.6508	22.9354	39.4333
PRR12	19.4698	30.2401	26.4087	29.7441	27.3123	42.234	35.3144	34.5932	16.0331	14.6055	22.1257	48.1649	45.3448	25.5752	11.9671	14.6751	33.85	34.4054	6.26846	8.4428	15.0631	8.67	20.8142	15.6185	10.0665	4.63954	11.7493	11.8704	8.00047	8.73416	12.4667	22.3665	19.4671	19.4766	32.4187	14.4776	12.6891	11.6118	7.75298	8.92316
PPP1R10	53.5584	68.8616	41.9998	102.81	104.453	80.495	64.0638	94.3417	50.8717	39.3071	71.1002	117.906	85.6823	51.2663	46.0577	56.6806	80.0244	99.8518	41.9983	28.7027	32.5517	62.8283	54.559	35.5175	41.2004	17.8362	35.1002	22.1704	26.1676	63.3735	43.6546	55.8986	37.9426	25.5209	81.4939	23.0538	31.0362	35.4095	24.7939	28.713
SFMBT2	221.537	231.851	165.316	223.338	212.224	307.739	210.528	451.495	255.314	177.292	121.34	379.262	333.592	95.6041	195.433	254.286	194.356	302.102	147.309	27.3524	130.601	160.541	197.247	101.434	90.9596	83.1554	99.0216	95.9547	69.7858	119.013	196.479	113.785	149.945	101.788	244.027	48.9526	114.266	190.305	98.3567	83.1228
ABHD11	229.525	316.419	192.155	404.62	232.576	207.608	95.0673	252.101	44.8944	69.1404	69.8341	70.3927	231.101	239.136	78.6074	137.812	157.869	243.287	31.4842	33.536	134.555	66.3221	144.897	100.947	36.1834	66.8425	56.9866	33.1646	8.93621	0	106.101	89.6379	59.3594	48.4756	105.846	44.727	37.8773	59.7294	22.1183	35.9915
ATXN2L	71.8821	101.17	92.3474	136.194	156.216	168.567	185.849	195.455	91.4441	85.9544	114.099	221.578	221.035	71.7409	64.6117	73.9452	147.638	152.96	48.0371	70.9233	83.965	69.2295	70.3384	52.529	50.5999	33.4815	64.2442	44.8702	62.7347	60.6074	86.1401	81.7363	86.0037	86.5447	137.537	53.7398	58.5279	76.4313	50.7718	44.5094
KYNU	17.3649	16.6453	23.7004	6.52397	6.72837	12.4075	9.13194	14.726	3.44306	32.2545	17.2319	9.45412	11.4064	17.8598	18.6389	21.1463	9.67564	29.3837	19.5896	35.3958	32.798	19.19	21.2564	24.0872	40.9145	50.8045	34.5302	58.7682	42.994	6.74944	17.6866	21.3857	45.0671	31.2426	27.9963	36.8736	34.7345	19.5757	34.4216	30.6349
ST6GAL1	1537.72	1148.81	862.671	899.945	909.136	1007.3	1045.58	1224.13	845.521	1130.63	875.19	942.819	1051.87	1509.12	682.929	1568.04	1243.62	1043.68	671.944	488.131	1050.09	559.309	1028.7	760.214	550.411	605.296	382.271	185.741	224.97	1108.05	741.439	721.235	887.916	727.579	811.118	396.937	315.057	555.419	271.795	311.704
WASH1	36.8344	39.2617	30.6554	43.8148	63.0299	52.174	42.617	47.1554	48.2732	61.9193	92.0375	61.9041	94.1106	26.189	29.1677	14.6004	66.7354	44.6271	9.63621	28.3776	22.2658	19.0021	12.8443	49.4963	18.4734	21.8089	32.3761	22.8832	0	0	20.7472	54.0282	19.4331	38.8369	24.868	20.1662	19.44	27.993	12.4345	24.7282
MATK	7.91173	5.89782	28.6252	57.4047	41.6043	15.3681	30.5387	26.264	46.1533	38.9042	44.6058	32.1751	27.3434	4.13017	0.169922	18.2889	24.3673	7.3806	1.22736	57.9113	1.78158	20.3018	24.6692	1.26373	2.42023	3.66798	5.02086	1.62143	0	0	5.30518	9.05151	4.69835	9.64904	4.88004	0.251954	0.0350384	6.03597	1.63731	1.04265
ZNF605	6.23843	10.1334	5.8951	6.23407	7.69739	14.5282	8.42099	9.77876	10.2948	9.71686	4.73209	11.3143	13.557	1.50298	3.33321	5.00299	4.72856	5.97827	6.60669	2.41536	6.0589	2.218	5.80493	1.72464	5.76293	6.39132	4.43886	2.13446	3.36565	0.887554	6.59071	2.27661	3.54374	5.16505	6.06124	1.32477	0.999504	4.82274	3.66817	3.99457
MTERF4	31.2542	18.4479	31.1653	27.7945	42.1711	44.9946	30.8798	44.4983	30.1727	32.3243	28.016	62.3472	60.9246	13.7596	23.3974	21.5748	16.6523	21.6634	17.6052	11.5647	27.793	14.3176	26.9902	14.5963	14.7919	15.7749	20.9876	11.0573	23.9653	23.8509	23.1197	19.4183	19.4941	16.4124	13.16	12.8621	27.433	20.1634	13.258	10.6785
COL18A1	34.8166	14.578	30.9066	35.478	39.18	25.1874	14.9806	43.167	12.8544	28.2373	52.9195	39.2497	60.5852	15.8768	5.30739	9.64405	50.7198	24.5505	10.5936	3.63744	10.8413	9.61088	6.5483	11.079	2.15121	2.85978	12.3292	7.31394	5.28516	15.2724	15.0209	33.2059	12.4685	13.458	21.5213	6.11558	4.9426	7.12931	4.16644	4.51564
IL11RA	15.0394	15.5694	27.6543	35.4302	22.2258	33.0102	17.5967	27.1902	20.6428	18.6959	36.1116	27.5685	37.9624	11.2493	9.42776	11.0883	16.8397	20.3344	6.85808	3.48163	17.4587	11.6174	19.4555	10.804	13.3196	7.16411	12.3172	7.74326	18.8887	0	18.9236	16.4542	12.9333	12.6878	22.8998	9.8114	3.01671	12.5274	5.62629	8.74181
MCF2L	117.492	120.506	148.739	284.788	247.912	404.025	299.899	586.894	124.652	124.108	176.33	327.347	360.134	123.771	87.882	111.566	305.356	160.204	61.3073	22.5534	57.5715	47.8893	220.339	48.2847	20.3349	29.3557	67.9916	33.9267	19.4703	93.4461	132.16	134.768	90.6546	79.4549	191.148	44.2408	23.2657	86.5532	19.0554	24.8365
LRRC56	3.07129	0.858328	1.68487	4.96525	6.41223	3.06633	3.91295	6.32436	1.82084	4.26994	3.33811	11.1181	10.1695	0.799004	1.45703	0.486622	2.73575	2.8034	1.55686	0.535117	3.01756	0.590555	3.03042	0.506418	0.718896	0.235395	0.630857	0.293048	0	0	0.722418	1.27645	1.65503	1.48231	1.92971	0.64193	0.0646766	0.739027	0.259538	0.113918
PBX2	67.8033	94.6806	58.48	90.1156	99.5079	107.453	78.5434	115.053	92.1613	92.5466	93.4355	158.17	153.797	67.4458	51.764	58.8764	84.6253	100.686	36.3849	21.855	68.501	47.9963	67.1149	45.1131	61.1478	70.4252	55.2062	39.7625	35.1324	33.1768	74.4092	60.1274	60.4528	72.2524	93.7247	43.4582	42.2196	64.7864	35.3679	41.7119
FCGR2A	526.991	791.157	244.717	377.313	496.853	248.175	643.817	263.293	573.187	441.714	433.231	357.175	328.178	638.061	859.525	597.007	534.836	449.036	868.337	593.817	729.104	405.706	592.002	715.398	869.776	736.414	765.901	662.007	1120.6	740.157	829.958	588.753	577.563	1450	630.257	542.262	1061.24	731.789	1071.95	1078.19
AP4M1	21.4657	18.695	16.7077	32.808	26.7209	34.698	17.428	29.4765	22.3006	24.4445	24.0678	38.1683	39.6055	23.543	12.138	19.2918	22.8035	18.1215	9.77793	9.93106	24.7019	5.10154	18.0081	23.5391	6.08464	18.0613	17.9141	16.4941	6.57372	10.0634	17.5726	27.8624	19.2663	16.0281	11.411	10.1351	9.25998	10.1389	9.9762	8.72258
NAA20	211.86	157.752	166.585	290.245	305.521	164.638	203.772	239.545	228.695	221.196	203.786	151.667	126.672	240.078	214.991	303.8	172.253	99.0816	139.982	133.402	150.69	220.346	217.498	115.026	67.8805	110.641	102.817	82.4787	35.6526	43.1407	168.498	123.832	124.617	87.3161	230.527	90.7104	73.39	154.446	54.9981	69.4057
PNN	42.1483	43.6941	68.807	115.285	131.852	125.069	146.274	99.6193	76.9529	88.5203	71.5225	120.977	108.535	8.47763	52.1133	32.2993	51.5695	51.3662	60.0181	39.9597	59.9573	33.2585	53.0645	26.7574	21.9977	36.7605	50.1465	29.5914	38.288	59.4627	64.4884	43.0434	39.5756	33.9477	73.4155	24.4851	17.7233	49.6468	31.343	38.9081
ZBTB10	20.5705	18.4772	7.78373	9.60236	15.0008	15.1596	25.3704	23.1638	17.1395	14.793	10.3468	17.3707	11.4897	5.97756	13.569	20.544	11.7928	32.1356	11.5759	4.73784	11.4011	6.83482	13.793	6.68114	5.85617	6.17803	10.4074	4.80086	4.71666	6.71831	7.53479	6.64876	8.9523	9.23996	10.8236	2.43158	7.2479	8.05569	2.33432	4.56313
BRICD5	14.1792	9.2791	24.741	58.4789	40.9011	31.8395	18.3409	35.8668	15.4184	15.2005	49.7739	43.1397	42.446	11.6931	8.81751	8.25929	39.4962	14.681	8.27552	4.23439	17.5883	9.56208	13.7119	16.0361	11.8042	7.5916	8.49174	9.31279	0.40663	13.828	10.4952	21.5349	14.3206	7.94604	10.1915	9.15758	7.02842	10.237	2.50835	2.59604
NOXA1	18.3384	18.6308	42.2047	72.1253	50.6561	60.7529	13.3483	46.0104	29.7422	45.3821	40.0528	47.2148	60.6949	17.6319	18.7832	13.0249	40.7118	19.8635	16.3466	15.3737	22.9374	15.6735	27.0773	22.9532	17.8404	14.2757	15.5563	14.9432	0	0	38.3101	23.3179	22.4759	25.0222	9.48221	9.07701	22.0461	17.2876	10.6304	10.4188
LUC7L	55.0541	51.9951	45.9233	86.5496	126.262	99.5901	67.1856	112.002	82.9204	69.9023	99.8669	110.168	95.8647	27.7029	44.9379	52.3572	91.7901	52.9304	45.768	26.9104	77.9723	32.917	42.4406	45.2082	30.0564	55.4549	48.2552	29.0389	33.855	52.664	59.19	55.6498	56.0842	47.5618	71.6755	24.4912	18.0298	40.42	29.081	39.5163
L3MBTL1	4.17355	7.27055	10.1653	8.90717	8.1307	14.8576	7.52299	14.1114	7.95573	8.27775	7.60641	13.522	18.4826	2.40932	4.00505	3.12139	5.89545	7.86416	4.51616	1.90905	7.08692	2.29899	5.71847	2.69741	1.76585	1.99767	4.72835	2.32563	6.63225	6.69019	8.22204	4.61863	2.84051	6.17588	3.53003	1.87308	2.27214	4.01163	1.2324	2.70455
SETD5	45.915	49.4396	40.7444	50.279	64.4488	73.0908	76.8983	89.2328	46.9725	41.4399	41.5174	81.9964	81.5123	21.4098	32.1696	40.0552	43.9639	66.4646	31.3702	22.9793	41.4918	31.7641	39.0189	25.6322	30.5016	19.9052	32.2129	21.3529	36.0054	29.8098	40.8019	33.5318	38.5587	37.6909	64.967	15.8539	24.5127	34.6094	23.6635	21.1468
RASA3	64.9253	67.6171	70.3651	100.36	103.789	121.642	74.9218	182.485	58.6222	85.0167	88.7593	130.144	111.344	77.2583	60.9001	72.0186	95.8392	76.6796	40.1801	44.1787	40.3549	60.5552	80.3954	39.5697	47.919	27.0647	28.6344	61.2543	7.41442	59.8425	66.181	74.774	85.1035	48.5558	76.322	27.1805	29.5082	68.6137	30.8853	32.0085
MAFK	22.5666	17.0027	22.881	50.9799	52.0819	45.06	44.2452	76.7692	14.5205	19.7727	27.3187	53.6844	46.5881	20.8488	27.5028	12.4388	46.1193	17.8352	14.862	10.8599	18.5585	28.2798	21.7165	12.1296	8.48885	13.7936	13.3935	13.7963	0	23.7198	18.3133	20.7691	17.5886	15.1468	21.8457	11.1344	11.3193	11.7959	8.29665	11.2356
AHSA2	91.2492	126.682	86.9715	160.953	337.208	293.857	87.5176	275.744	175.558	123.849	195.923	300.417	212.396	38.0952	87.9936	63.074	114.996	106.746	96.4665	28.3846	132.143	46.5865	76.6198	61.0396	76.4011	60.9949	66.6873	44.096	43.1582	71.4517	114.439	66.8286	79.6675	103.75	117.795	29.9837	32.1593	66.6711	47.6087	63.3674
TUBGCP6	25.7898	28.6552	47.0568	55.1126	45.4561	64.9655	52.6846	67.7387	35.5141	30.9176	45.6847	76.541	80.4521	18.76	23.5047	19.4951	59.3081	29.1256	13.1827	15.3917	40.5837	16.7242	30.7986	18.583	22.7428	13.4152	27.0648	16.3766	12.3253	12.9268	34.1083	32.3038	34.9713	33.2661	32.9522	13.0736	17.263	26.6915	12.2588	16.9125
EZH1	39.2555	42.4039	32.4501	51.2331	50.5386	52.3913	22.6259	64.8026	31.0934	36.9821	46.3878	64.6405	65.4578	25.3496	23.4983	23.7073	45.8442	42.7613	21	6.8576	32.8213	16.7811	32.4981	23.777	18.5045	21.9051	22.2898	15.8475	7.42698	34.3903	43.3336	30.4718	23.3178	23.7193	38.3276	10.923	26.044	26.473	18.368	17.9262
RFX2	0.0553034	0.706795	2.04317	0.925878	0.0664393	0.0354404	0.796721	0.0386462	0.551658	1.24993	0.168248	0.503858	0.167612	1.69544	1.41615	1.1959	0.904175	0.163362	1.0646	2.23058	1.87382	0.963496	2.10974	2.65836	5.25388	0.891837	4.72485	2.75649	0	0	2.70869	3.10302	5.20591	6.05787	1.73599	1.62478	5.9698	4.29469	4.37944	2.36465
TLE4	31.094	26.7535	18.6075	27.3054	44.2638	57.5538	82.7646	43.9014	45.1154	44.2688	60.4455	92.5675	76.5539	14.6179	24.42	21.2559	43.4163	42.5077	17.0574	34.1455	29.6716	18.6145	26.4043	19.4296	13.3312	6.46663	11.1288	10.7149	25.4724	0	17.9667	20.6709	24.5296	24.1119	53.6255	15.9753	17.1966	12.4672	21.4672	15.0792
ZADH2	25.7894	30.4558	13.8189	15.8678	32.1411	21.8436	19.0837	42.0313	28.3162	19.2273	24.4656	43.3704	37.5005	15.4121	15.7752	23.7619	14.7995	33.4767	14.4597	5.20179	23.232	13.4024	9.87296	7.38996	12.6214	23.5241	14.6885	8.47482	7.668	12.3378	15.4901	14.8403	17.1645	15.6513	17.2578	9.31846	11.8645	15.4457	10.44	9.57627
MAP4K2	26.1645	30.9384	34.535	41.2929	29.6783	31.7949	38.4525	40.1416	33.5748	34.6881	38.4316	57.1743	57.5084	25.6544	15.2954	16.9647	62.4225	24.0709	15.8696	11.3354	18.2235	12.1549	27.337	16.7967	16.3051	12.2901	16.4576	18.8931	5.43163	26.5994	27.1541	32.5578	21.8992	17.2536	26.0278	20.7935	12.0894	18.2091	17.9558	16.5062
MPHOSPH10	24.2781	24.5412	19.1625	25.3919	26.3639	22.4578	43.6831	25.3821	23.9682	26.852	25.3959	32.1013	26.2755	4.87222	20.8102	23.7549	8.30108	25.292	19.9774	23.6054	19.4177	17.2933	22.2352	12.0892	13.475	19.5771	14.6956	14.9584	5.60491	0	15.7042	14.586	15.9235	14.1313	23.9761	14.7217	6.45259	17.0831	14.9785	12.4692
RAB33B	32.2424	25.3458	11.9763	13.8088	18.2952	16.9452	35.6506	24.844	25.3685	32.8644	28.6654	29.4067	22.0063	15.1936	15.3596	34.8231	11.899	29.4278	15.012	12.5107	16.901	13.5469	17.7188	15.4735	12.3335	15.1129	14.6083	8.2841	5.9239	0	19.8279	14.2617	17.5977	15.3384	18.9532	5.49176	8.21701	19.491	8.59705	8.96711
PRR22	3.71987	10.2261	9.64151	15.9811	7.65571	8.06464	8.70172	8.38789	9.94955	11.263	7.48369	7.08596	13.0739	3.9462	4.71144	4.87191	10.5325	3.86687	3.29118	3.35947	6.4417	4.72935	2.70593	4.61237	3.43267	6.85705	1.97672	1.91277	9.08495	0	8.21708	3.11805	5.46509	4.08736	6.38026	4.6657	2.12867	3.15104	2.19615	1.87672
FLVCR2	6.85425	12.7315	29.6236	2.98166	2.05618	12.6593	17.9585	2.43209	5.54862	7.73679	2.63275	1.75584	1.71044	12.1729	8.97706	7.6491	7.00559	2.61157	23.2812	37.9524	48.1883	11.0986	8.9404	21.1717	37.5168	34.7606	37.6955	37.3769	28.2391	0	31.1111	9.04751	52.4849	48.4314	12.6564	20.158	44.7245	39.4989	22.5455	26.202
TMEM63C	6.24637	5.42653	30.6068	19.3005	4.93892	12.4236	16.2112	16.0839	9.38411	6.64017	5.35311	23.0905	21.763	4.43165	0.678769	2.27955	11.0229	1.26736	3.78941	6.12113	9.00788	0.304955	2.65972	3.45716	0.519599	0.631444	1.62469	0.436321	0	6.07491	5.50992	2.54207	1.74173	4.82473	6.16744	2.8893	1.04746	2.641	0.312419	0.140802
TOP3B	13.8689	16.879	18.9121	23.1329	20.1818	25.8661	18.1082	27.723	10.7397	14.6611	16.2678	34.0871	21.9856	13.4165	8.07468	10.4972	24.8522	17.1959	4.91694	10.7606	16.6158	8.52458	10.5915	10.0149	7.70781	5.38937	14.7024	9.15364	10.2618	0	11.8036	12.9578	18.7439	10.6999	10.5781	8.47386	11.6274	12.7373	7.08259	9.11869
CDC42BPB	31.8922	27.5945	32.7302	39.4505	44.9489	52.0957	75.5343	74.4718	35.4537	25.0236	30.6941	67.8358	53.8616	30.8958	24.8597	30.1502	46.0824	40.1629	16.4261	20.1319	24.1259	28.0723	37.0506	17.3353	14.9012	13.4797	20.1625	23.7237	17.8707	10.9963	21.3686	31.5187	34.6529	30.8926	39.5893	16.7074	17.0173	25.8448	19.4501	16.9504
TMEM94	34.488	40.4818	47.6778	59.784	44.7943	60.9796	46.4528	62.0672	35.1851	31.3578	44.7609	95.3632	97.7776	42.6058	29.0883	34.9946	73.0411	42.4769	26.9137	15.5491	32.4725	20.3034	32.9502	20.6385	18.3916	10.2107	21.3305	16.2124	37.37	15.0271	28.5061	32.4829	35.571	37.7811	46.8788	17.9074	20.9733	29.9324	18.7041	16.0265
INTS3	45.1321	59.7387	53.3128	61.7272	90.2525	129.24	90.8749	128.343	75.5251	66.902	81.3993	144.091	153.34	27.7546	29.3671	32.8502	61.659	56.4933	34.9958	23.97	65.5193	28.2498	36.9266	31.5681	29.4111	27.1603	40.0674	26.314	5.33394	55.7914	49.7493	37.4797	39.8828	42.383	83.1366	18.5288	34.2077	39.4917	27.9453	24.5754
SRSF5	469.044	372.46	367.924	759.378	914.48	778.053	661.354	785.906	812.424	942.038	663.917	844.147	736.66	212.713	534.68	439.008	595.637	572.92	490.176	163.001	465.612	296.725	444.404	285.526	358.618	497.966	461.436	198.388	297.862	635.866	570.235	316.806	375.516	258.993	574.919	167.951	214.635	433.341	296.908	381.913
ST6GALNAC3	102.51	61.7285	29.6311	43.8237	57.5823	45.0012	46.4063	72.2859	49.3713	87.9664	52.8519	57.2141	47.4463	38.9447	11.1099	104.59	52.3586	60.541	38.8816	18.2611	22.0804	32.6051	72.171	63.352	2.60255	21.4173	30.0195	0.190249	2.14107	11.0497	44.4948	38.9267	24.3805	7.34887	48.879	10.9613	0.224814	34.6355	2.1867	0.846436
ARIH2OS	6.73336	5.25619	7.59247	9.58141	7.56111	11.2408	9.24284	8.16261	5.8547	6.65406	4.9089	9.55446	12.737	2.82186	5.37894	3.69771	11.6567	8.69893	4.92684	4.43638	5.08668	6.43672	9.74539	6.94635	3.58084	3.02278	2.81969	3.13881	0	0	6.10529	3.74692	5.60806	3.92354	3.9385	4.2457	5.30769	5.99261	3.29274	2.99103
NSUN6	17.5206	12.7565	11.5285	17.2444	27.5287	17.4083	25.3967	25.8089	28.8795	28.9584	29.8986	28.0163	22.0768	4.33008	8.13431	11.0907	9.34109	13.1041	11.488	5.72049	17.8548	11.5361	13.4791	6.91069	16.329	11.9605	13.247	7.00682	7.2219	0.492875	18.5038	10.5652	11.5321	11.4923	13.439	6.80332	6.07666	9.51146	10.3757	10.258
TAGLN2	24.8921	41.4676	56.862	29.979	18.2192	14.3201	13.3488	10.1564	9.77378	19.0203	23.2462	11.0732	18.4499	69.5866	58.6786	29.3824	49.2174	30.956	23.3343	114	39.7384	35.9966	53.2887	65.0864	103.714	57.3975	151.585	72.1566	173.697	13.9493	34.014	80.9345	63.2512	125.051	53.5144	86.2499	111.633	55.9344	209.653	145.684
SRGAP2C	314.321	287.926	135.619	228.018	283.93	236.101	326.949	430.664	204.743	174.759	199.266	322.563	254.023	99.8002	113.281	278.93	103.736	360.533	138.507	73.8831	151.881	221.567	210.478	98.2206	120.234	88.4272	97.09	40.525	25.6241	255.462	161.901	92.6418	98.6311	86.6618	312.28	57.5423	33.501	118.283	46.629	46.1094
PLXNC1	4.7165	8.02698	5.69457	1.78828	2.14622	4.59621	4.36916	3.89501	1.9349	6.03282	2.12662	2.40164	4.94975	1.58189	24.6297	2.84706	5.18646	4.36871	22.07	11.9546	41.2619	3.83823	10.0888	19.9134	61.7536	44.2322	49.4184	122.161	182.127	25.6423	11.5822	23.4581	59.5307	68.3097	24.1009	27.7304	85.8633	37.0702	82.5658	68.2314
CAPNS1	241.661	358.065	229.674	220.275	145.698	124.159	258.533	190.184	196.464	241.969	185.213	146.791	144.579	391.429	236.72	258.053	269.326	346.748	183.621	436.176	228.436	287.629	257.889	244.87	409.674	416.155	310.945	364.309	524.277	427.606	268.694	277.897	335.722	257.481	281.833	465.262	325.7	321.883	487.134	332.427
RNF44	47.5187	63.7685	59.2524	86.4845	79.257	96.5369	48.0949	102.717	58.8036	63.8672	86.3442	151.254	149.515	49.9379	29.7299	40.7241	86.2776	68.6157	25.4123	9.80503	45.0488	27.1431	45.0835	31.4715	29.274	19.9432	35.2397	29.3871	19.5793	39.6102	62.2458	58.7613	42.0963	44.5986	57.6678	29.8012	35.1488	40.4178	32.4349	28.3767
ZDHHC8	17.16	20.6569	30.457	45.3474	38.9817	56.674	39.6675	55.9262	26.7383	21.3829	39.4418	64.8472	60.2563	21.117	16.3216	17.3734	46.6273	23.5461	13.0043	17.4878	21.1623	14.8839	16.5405	15.8979	15.8437	7.65532	22.3986	13.8176	13.6341	7.56544	22.0741	24.3916	26.9339	26.0586	25.2878	14.3178	14.5274	24.3318	13.5315	11.2826
ADGRE2	3.57429	12.5445	17.7825	4.40519	14.0517	27.2228	48.84	10.8792	6.31109	12.6258	9.03121	10.3842	8.93705	8.99718	32.1612	13.6433	48.7855	8.43846	12.6489	134.177	62.049	69.875	17.3856	33.692	88.0315	57.477	95.0117	57.3678	72.6302	60.6917	32.8165	34.2556	74.2176	181.628	28.9453	42.0023	138.023	91.5827	54.0313	63.9227
RAD9B	5.03523	4.29608	6.31334	4.36861	6.92034	9.41074	4.97911	10.5309	5.61024	2.68919	5.34187	8.11605	8.2699	1.24864	3.54521	3.36773	5.43769	6.27368	4.74794	1.39471	3.1919	7.46415	4.18276	1.3544	3.5708	3.22004	2.01749	2.05361	0	0.384124	2.95817	2.53043	3.32685	4.39656	4.00203	0.779721	1.10313	2.99399	3.41286	3.89789
AHDC1	34.1151	51.2624	37.2776	66.9884	46.9964	50.615	55.793	74.5809	23.911	14.0656	14.8917	27.828	44.6762	38.8888	18.9772	39.2576	42.9929	73.1535	6.37425	7.52621	41.8972	32.168	29.885	13.9024	8.21033	6.51764	17.765	11.5249	0.0402665	11.3072	21.7839	20.1619	21.5226	15.7744	35.8055	20.3311	5.38064	24.1254	8.19961	5.62063
FUT4	23.5301	21.4477	13.7051	18.9088	23.3374	23.3556	53.726	32.3612	14.6758	25.581	21.1997	30.7562	20.9583	18.0985	17.113	23.8298	17.8452	31.7265	9.56648	16.5631	19.3922	12.227	20.4158	6.6602	4.86593	7.66729	8.9062	8.87481	1.40086	0.176361	19.6596	11.387	23.5458	10.4456	22.0293	16.9592	6.81206	11.6798	5.18426	5.90577
ZFP62	13.5765	14.5468	8.50026	11.763	18.894	18.2741	18.0845	20.5366	10.5885	20.8519	13.0019	26.1281	21.6154	4.74146	7.51254	8.05099	5.89332	16.4493	10.1939	4.26383	12.1445	4.26656	6.95729	4.84221	7.06633	11.8171	10.6576	6.09248	5.48947	9.80121	12.1807	8.0252	10.7953	7.82006	8.19909	4.08449	4.09707	10.5149	4.94227	4.89581
FITM2	5.65849	7.84887	9.30821	7.63709	9.28134	13.9658	11.0523	14.8136	6.28734	5.6385	5.79886	11.6903	13.5266	6.98726	6.64846	6.07571	9.50909	5.91134	6.09042	6.01231	6.20772	4.61964	6.68834	2.44348	3.69584	5.34027	6.49753	2.55465	6.91987	0	4.22359	3.91214	7.01794	8.39267	7.11314	2.33402	3.83661	6.11059	2.79301	3.75973
RYR1	49.8608	52.6711	47.016	65.7413	73.2242	165.646	118.425	122.648	40.6057	34.6399	53.3863	205.822	155.515	33.5076	37.2199	41.0927	75.9278	61.7037	22.2949	13.8384	48.8146	28.6862	36.2996	19.503	12.6289	7.97474	19.4672	23.4282	9.25138	17.5909	34.1626	42.7582	41.406	34.82	53.7637	16.4035	19.7693	28.8043	11.5308	11.7902
ZNF529	13.6907	13.9018	10.3079	15.0155	20.8669	21.0758	19.1236	25.6805	13.4582	13.3238	13.7583	22.2958	17.686	5.25976	10.9173	11.3203	14.7759	17.3054	16.7712	4.0578	10.5633	8.22961	9.7937	5.89605	5.49676	8.2693	9.28439	4.48721	8.83479	0.238108	14.1682	6.00448	9.08344	11.1254	21.9116	3.48386	4.25612	9.73275	2.99762	5.13647
CAMK2B	3.7392	1.79702	3.05679	4.27048	3.01941	3.20586	1.14173	2.12021	2.3971	4.28295	4.4406	4.06318	4.04334	0.897162	0.25402	0.85418	5.25498	0.612525	0.546664	0.195071	0.923649	0.43374	1.12306	0.578398	0.906442	0.453056	0.398055	0.431533	0	0	1.44302	0.521015	0.637589	0.675567	5.30207	0.570982	0.0275723	0.259089	0.114427	0.0740452
FAM216A	14.4187	14.7919	16.8706	26.757	31.8023	25.1457	16.2542	24.3098	25.2229	39.3013	26.0834	27.1766	24.8441	20.5022	24.0862	24.0022	15.5551	23.204	14.9782	14.1145	24.8312	17.4397	23.3285	17.6201	14.8779	14.986	9.04533	13.887	6.66937	0	20.3969	14.0488	21.6126	10.6924	20.5163	6.02426	9.99757	20.7418	9.54836	8.0531
LPAR1	70.0333	49.4608	22.7082	40.5432	60.4119	49.4633	35.995	72.9274	53.6388	103.292	56.9686	57.0418	56.5184	47.5631	20.9729	77.2564	50.3603	69.3255	48.1612	9.91785	14.1103	28.5708	48.826	22.7189	30.7642	44.4552	24.7913	21.2198	11.5816	27.8656	39.8926	21.5633	28.3428	17.0729	54.5335	11.1642	2.41682	25.5072	28.3155	13.7248
HLA-DRA	5733.65	9629.86	7458.6	1086.45	1576.96	1385.94	398.541	1741.15	52.3052	4708.06	2963.3	290.443	1155.69	9370.87	6024.57	4631.2	4611.58	7330.28	8822.02	1913.7	12755.3	7912.85	5082.79	11974.4	9817.69	15574.4	4990.56	13357.8	10514.9	5693.07	6500.9	6801.95	8185.23	9324.25	7178.88	10424.2	13969.8	4609.28	7299.93	11647.7
CCDC88B	50.7258	46.0006	113.149	238.295	184.592	149.019	112.997	150.427	52.6439	61.8395	180.313	210.181	194.547	78.6525	49.2029	40.7203	106.936	43.3176	17.0662	35.1968	80.4665	41.1481	60.3997	42.1209	33.7503	8.53813	39.0329	58.1604	10.8762	99.6023	48.0984	69.2918	63.1974	56.4665	50.9957	46.7447	47.8902	47.375	20.422	35.6076
SH3TC1	271.976	275.055	251.779	476.286	321.434	408.77	396.93	642.93	174.337	99.3116	134.997	173.272	389.032	346.245	140.674	261.968	341.679	343.229	63.6679	141.244	214.843	182.477	234.675	130.22	87.198	56.4992	134.01	95.755	34.9862	82.3131	161.52	183.179	182.772	153.481	222.938	139.594	113.511	170.882	85.0479	101.053
ARMC5	8.02918	10.1831	6.83981	15.3345	15.0416	14.6434	15.5212	14.1383	8.54436	8.71678	12.3689	23.968	16.3261	10.2574	12.3694	11.1321	18.8354	11.4603	1.84981	10.9572	6.30304	15.2927	8.32485	3.58125	1.63685	1.82251	6.09945	5.33475	6.53123	5.35089	8.52028	8.55202	7.28449	7.02166	12.6388	5.20454	4.20147	7.69675	3.7414	5.44811
FZD9	1.47628	3.3135	1.75182	1.30188	0.943516	0.606817	2.03336	1.08013	1.43024	3.34942	2.61645	4.09208	3.65122	1.09576	1.72941	0.805125	2.29716	1.2421	0.940182	0.952089	1.25422	0	1.31987	2.00966	0.078879	0	0.53405	0.205242	0	0	1.40848	2.24308	0.860308	0.928334	0	0.0708633	0.836539	0.66226	0.490291	0.425555
DENND1B	6.7703	6.81178	3.44027	1.60321	1.95288	2.92864	1.97992	6.31429	1.66211	7.37419	2.57518	0.783881	1.93975	1.88762	6.631	10.2234	2.29024	13.2926	12.6051	3.35072	10.1151	7.25949	6.65809	4.74935	12.2374	14.4885	6.83086	11.878	10.0599	6.5865	7.95444	5.69969	11.9971	7.88816	16.3643	4.62891	11.3122	6.79897	12.8746	12.6259
SYT6	39.6131	60.8088	65.7455	74.492	50.3353	88.3851	35.382	68.389	87.0256	65.8281	35.3855	107.226	67.9719	25.6049	30.4818	37.4503	36.095	45.7823	45.3427	7.05957	37.0198	11.8416	50.0765	18.5938	12.4858	21.77	40.4661	28.0863	9.02167	44.9047	52.3188	33.2064	39.8953	26.169	28.3662	16.1778	14.9791	63.7262	8.31723	7.85447
NR2F6	7.87774	5.16816	15.2968	11.4265	8.83463	7.6338	10.8617	7.53978	8.79187	9.50136	10.4287	14.7619	8.73098	10.0455	3.01146	9.25901	8.2921	7.92198	3.5917	7.5982	8.51357	2.54524	7.78745	3.26287	6.07349	2.26803	5.47576	4.96018	8.96546	0	3.68187	10.0892	6.76134	3.68817	5.46724	6.29634	3.94462	2.91413	2.56055	2.55281
RFX3	13.6353	13.926	10.5225	10.7924	13.0055	24.3623	14.5533	23.1971	13.0389	15.3674	11.3915	20.172	18.7934	3.83458	12.2267	9.3931	10.6088	14.7925	10.065	2.75552	8.85082	4.44625	18.4638	7.16998	9.63738	5.36713	7.61683	4.2815	6.76597	0.854164	14.3862	9.43185	7.53251	10.0544	15.0612	2.64562	3.29325	5.50976	4.05325	4.41213
ZFP37	3.59596	5.29665	3.20264	2.07274	3.3535	2.77112	3.58552	2.84881	1.44803	5.61907	2.86187	5.2875	4.14394	0.747092	1.38066	1.70784	1.62251	3.66553	2.95868	0.81248	1.13105	0.742044	2.39369	2.6338	0.553086	2.73227	1.75308	0.704117	0	0	1.19006	0.736937	2.39137	1.94393	3.79346	1.3702	0.165367	0.782223	1.00817	1.22692
MGRN1	37.5326	42.3199	62.0983	69.046	61.6681	100.795	81.1874	82.6865	52.6052	44.8944	41.7098	74.4258	109.89	45.3234	36.025	43.3466	88.677	55.8605	27.6117	33.7394	42.1453	34.7706	40.8856	22.7066	24.356	14.3783	35.207	30.9348	18.8265	32.8292	38.6731	40.9912	50.0158	49.1898	58.355	31.9314	33.3558	38.6889	32.631	25.6035
PVRL3	42.9095	23.8352	20.5865	18.3492	18.437	30.0415	39.0963	43.5275	25.1596	39.378	11.8206	16.5761	32.1979	10.2008	1.36149	25.0727	5.99955	31.3267	7.53852	7.20107	46.2529	13.1506	20.748	11.3791	3.79022	7.2218	11.3555	0.0939138	0	9.35848	21.2797	6.39612	8.11546	10.3769	20.7913	0.998663	2.51718	5.86693	1.12443	0.432626
ZNF721	63.1304	58.3993	50.1848	35.3603	51.3199	54.5192	56.7189	67.3037	58.6373	68.2045	33.3535	62.6693	70.7042	6.18476	38.6155	16.2047	17.0603	81.3143	31.8151	18.1498	18.1569	18.7408	34.3173	20.6242	21.9273	35.221	35.9908	14.1513	17.2306	39.9527	48.0533	23.5738	22.6381	31.6681	39.9941	11.7955	10.2035	33.7872	15.51	18.2233
ARHGEF1	76.6277	75.6834	138.39	239.226	230.276	276.01	197.902	263.554	150.285	112.349	217.391	318.493	294.345	72.3343	87.64	64.0785	194.329	86.5395	45.7112	49.0677	117.192	73.5927	118.963	94.8604	69.0503	50.1251	82.4575	76.4203	51.7457	57.5579	106.825	130.401	110.598	133.041	111.262	55.1878	71.3142	91.299	76.6115	79.3681
MOV10L1	6.26081	1.9729	5.54182	6.28749	8.68564	12.7185	4.62082	10.8077	5.55107	4.15986	3.32305	9.90758	13.6843	2.14983	0.0165146	0.755118	5.43507	0.128943	4.12244	0.0666407	3.94273	0	1.76473	0.0680954	0	0	1.75071	0.249321	0	6.78467	4.45445	1.42695	0.291514	0.367988	4.00453	1.15883	0.431275	0.637814	0	0
HDAC10	20.2838	28.9071	57.3603	86.2782	59.097	87.1447	67.9961	78.5383	53.2446	54.2143	77.9605	91.0506	102.369	23.9398	23.7807	15.5743	66.9761	27.7846	16.6104	19.4092	45.2114	20.0344	26.1623	23.7459	23.281	13.3004	32.3625	31.8015	9.29233	12.742	30.3938	43.4583	41.7191	40.4296	41.2148	22.7914	33.7823	35.832	20.7634	24.6312
ACBD4	24.8376	27.6463	25.1465	42.6188	32.2401	38.7533	26.4024	37.309	15.104	32.738	34.4816	49.7782	59.2436	20.609	16.0517	14.4719	45.0498	22.6067	19.3029	10.3833	27.6556	14.4058	20.1191	15.4303	10.1319	9.44981	16.6193	12.8204	11.2661	19.1363	26.4259	27.8325	19.4402	21.4788	26.4938	11.7105	12.0912	20.2791	9.90156	12.6388
NT5C	48.0735	59.1214	106.259	215.091	115.709	84.0955	66.0429	85.9649	66.4166	117.676	123.368	62.8575	78.0098	78.3154	35.1353	29.3157	92.3053	41.8334	37.3649	41.328	69.4007	39.659	54.3956	52.2154	33.5525	35.6328	39.8716	40.5232	17.3081	18.0573	51.2008	80.7261	58.7771	23.5283	23.1422	43.2093	27.9816	30.7361	29.4635	36.3128
PRAP1	2.37029	5.81514	9.58258	6.60873	5.53742	12.171	6.02627	11.447	3.55728	2.21409	2.7048	5.73577	8.3194	1.85869	3.50304	1.48895	3.95671	2.78605	0	1.50717	3.19277	2.46928	3.42674	2.71084	0	2.36431	3.4821	0.583885	0	0	6.63536	2.03202	2.94922	3.29817	1.42944	0	0	1.93501	0	1.49449
CFAP74	7.35523	8.78438	13.3523	16.0409	22.3925	19.9863	4.85735	12.5826	3.8579	5.39642	17.1191	8.43319	33.9907	2.64868	2.09564	4.00507	18.1403	4.77694	4.25409	0.105456	0.900031	0.256841	3.32774	1.68531	0.506199	0.934953	1.46085	0	0	8.12156	2.88933	0.548803	0.525189	3.93478	11.384	0.0469497	0	2.47628	0	0.0553729
CRTAP	134.275	171.432	110.325	66.07	77.1701	88.3719	79.3919	96.4144	80.3525	105.203	116.739	80.1435	103.857	230.64	141.189	136.367	152.267	168.072	130.335	107.476	123.031	163.839	164.144	158.434	204.407	175.018	115.121	180.155	206.215	199.861	207.864	177.42	194.973	124.12	127.95	120.018	219.051	136.93	258.382	192.535
SIN3B	32.5105	36.1931	43.6113	59.4523	51.5435	82.9977	51.0958	79.8895	33.8728	31.3819	44.9181	72.2475	81.8212	24.6544	33.0023	29.6738	72.174	47.0705	20.1177	17.2644	42.6698	19.7448	35.9598	26.4491	18.6004	16.3803	23.1621	19.8557	14.0904	0	35.1913	33.6898	39.8813	35.599	50.9779	20.8715	22.5188	31.1427	15.2837	23.1507
ARSG	13.0449	13.6791	12.0281	13.1485	11.0636	15.0733	13.528	19.282	17.7524	12.1086	10.2043	23.7644	20.1705	7.83441	9.14743	11.3611	10.8	9.20847	13.4432	7.12452	12.4593	8.59413	8.14478	9.59009	3.42094	4.83619	8.73876	3.3906	6.96194	14.813	11.5071	6.09471	8.86584	11.1297	13.1815	6.16909	9.25209	9.99741	6.79976	4.00097
LOXL3	88.4431	121.965	107.029	140.197	133.94	173.779	87.8954	201.46	119.251	105.011	106.035	202.02	211.563	105.519	90.0577	89.57	105.795	92.8014	67.1523	26.2858	130.077	57.0734	121.938	66.4494	57.9012	55.9899	46.0823	41.4117	28.2999	72.4046	118.694	92.1261	114.383	111.298	100.728	36.7505	79.7013	69.6081	48.3739	57.6153
SGSM2	25.4671	37.0493	48.1645	75.0492	59.0494	81.0858	60.7794	73.5249	44.8428	37.7725	53.9164	94.0432	97.9536	17.9621	29.5674	20.5199	60.442	29.61	18.3629	16.3625	42.5272	23.6822	29.1119	22.5159	23.5622	19.0843	25.5239	23.1101	13.1672	30.8301	33.5277	30.055	35.4742	42.4528	46.5886	14.2036	22.8382	36.7168	16.2539	22.0273
ENGASE	27.5702	30.299	66.4523	70.6378	66.8279	100.775	48.2891	83.623	73.4519	44.1968	72.6027	91.5169	78.5704	12.6627	27.8783	10.5033	30.3462	28.6562	17.9209	8.08924	55.8306	18.091	30.7574	25.2457	23.7633	16.4434	25.3926	22.481	14.3366	21.5457	33.8378	46.3193	37.5096	35.0483	41.1892	14.5634	24.2603	31.6269	19.9838	25.4528
GATM	402.208	370.268	179.965	163.891	207.306	168.79	210.803	179.991	308.764	391.145	199.464	275.628	312.942	234.969	183.719	444.336	110.699	259.322	237.155	83.0108	205.694	231.905	161.997	161.163	84.249	193.676	140.784	86.0976	97.7016	153.314	119.873	109.142	121.27	139.208	199.723	92.6624	93.044	156.154	142.345	93.0402
PER3	54.7259	66.2933	44.5906	40.2319	31.0509	81.184	9.70375	63.1573	34.6171	40.1157	12.9112	81.6419	43.3423	31.3182	11.5363	57.759	10.4935	41.0307	21.9941	2.18457	54.0568	32.7227	20.9445	18.9594	8.15099	26.6918	26.0642	9.96468	17.7872	9.80729	13.8801	5.76296	8.12233	10.5617	30.5366	10.7653	15.6968	23.5457	8.56203	5.82858
SEMA6C	2.50902	2.70236	4.33602	4.19405	2.96731	4.78519	1.26285	3.5482	3.07344	2.32318	5.10002	8.73136	4.18797	5.04177	2.63748	2.4354	2.97153	4.77924	2.93776	0.650514	2.02931	2.23097	1.79109	3.11373	0.684046	1.45703	2.52381	0.975102	0.071488	0	1.66891	3.98948	1.02769	1.86746	0.415752	0.486867	2.4592	1.90691	1.31866	1.25022
CDK10	28.721	38.6373	46.5216	62.7319	61.7952	65.906	66.0946	59.6246	35.8575	46.9622	57.1596	72.8924	79.6146	20.4195	27.5132	23.8261	47.0793	29.4395	21.6062	30.5151	64.5675	29.9638	26.7967	28.3714	14.8341	23.9352	24.2911	26.9713	10.0304	31.7773	34.0349	29.2395	36.5083	39.4223	42.5319	24.5243	20.9988	37.8789	30.568	27.4434
KAT6A	44.8877	32.7212	20.0462	26.2459	46.0009	47.4384	51.1529	69.5613	31.116	22.2335	28.0323	64.5207	42.3871	20.361	26.8974	41.2938	42.2086	47.2958	22.1717	14.0451	26.7215	23.5888	35.0119	16.1075	21.5049	14.6266	16.6687	13.8552	14.6274	28.863	23.4342	23.2607	23.5106	24.2215	38.4528	10.2539	17.8242	21.807	20.7344	15.0718
IL6ST	906.016	667.55	344.464	263.488	458.317	570.983	558.009	869.9	937.488	993.812	435.703	633.762	616.745	101.413	610.307	788.777	287.768	805.618	456.992	113.143	420.717	573.705	564.017	354.258	222.751	308.818	200.441	51.1571	38.167	564.603	442.122	285.855	293.06	189.92	565.688	65.5315	74.1402	346.995	59.2241	84.7494
PER2	16.9393	17.2524	13.2255	19.1978	20.4142	25.0909	20.0573	29.1266	11.8127	10.8745	7.9084	27.9197	16.1016	14.7515	5.8678	26.3283	19.4714	28.8129	6.80692	4.08948	13.4736	21.405	10.2879	6.09095	6.79056	6.65414	9.28057	4.22234	6.7183	5.18219	10.0546	4.63123	5.73104	6.01813	23.3644	4.95148	2.77243	7.95083	4.45632	3.8153
INTS10	178.862	172.558	73.7991	158.194	151.738	125.919	140.721	169.434	102.458	92.6785	71.8492	89.2037	100.784	93.8255	106.848	157.011	65.061	191.711	60.8274	38.5302	148.645	65.4337	93.291	90.9749	72.3806	65.0474	82.8691	45.3862	25.1858	88.2754	81.9015	72.6675	64.5304	63.8463	71.4888	49.2735	61.5916	90.7213	52.1134	62.1169
ZNF396	5.66856	7.54283	6.34308	5.75773	7.57586	10.8405	5.01595	8.39571	3.52767	4.79195	8.20185	7.08484	10.6169	3.23138	3.72028	3.26918	1.92083	5.28303	5.6569	2.60107	5.60364	3.55892	4.69633	2.61173	2.3161	4.74882	2.24354	3.25592	0	0	5.31371	3.12382	4.89408	3.3523	5.64003	2.51772	3.09025	5.11928	1.99802	3.04571
CCDC159	16.9941	20.0406	42.1301	64.7204	57.6083	51.6019	33.411	57.8578	32	41.5005	40.892	66.1742	77.3192	13.6779	15.4426	13.1053	19.8465	23.275	18.7593	13.7486	31.3867	13.9998	17.9849	12.742	19.8962	11.4185	17.8768	22.3103	0	0	25.2393	15.6266	18.9677	20.644	42.3509	17.1308	22.3458	20.0886	17.4003	15.1668
KIF21B	36.0302	36.576	42.862	83.86	55.2301	85.7871	51.5977	104.767	70.3854	56.1614	41.826	97.6196	108.242	42.0395	34.1919	39.982	71.5168	51.1924	18.7723	10.6512	24.1937	23.6529	44.7437	20.2376	23.4766	14.2597	24.2806	28.2392	15.927	27.7381	47.1806	30.8794	35.1393	23.3953	86.0858	25.1785	16.3562	35.7926	15.8263	12.69
PHF1	26.9929	54.083	45.708	84.0316	87.0638	60.7382	48.8107	75.4855	63.7378	76.0956	72.375	90.3718	106.056	37.5335	38.0588	27.1017	82.1919	41.9382	33.1288	15.9128	39.771	46.8889	33.9941	26.1626	30.1549	26.928	27.2146	29.6463	30.0902	68.6895	48.9363	38.9553	36.6091	29.9302	54.3078	27.4855	34.2095	31.731	24.939	28.6041
IFI30	125.637	102.282	417.096	178.407	130.501	146.828	382.324	74.4162	229.244	286.99	196.283	124.19	165.502	325.213	335.092	105.754	265.483	99.3696	164.319	1158.03	474.879	395.3	203.032	312.653	502.985	589.846	820.136	1609.78	1492.19	173.168	318.218	499.923	925.628	716.14	182.658	1608.63	803.118	815.192	932.882	1037.21
PINLYP	20.0634	12.6632	24.8141	12.9694	15.2955	16.3304	7.65006	9.14092	14.5041	16.879	18.4301	18.3303	20.3119	18.9081	3.60454	3.81298	19.2191	1.75724	8.95798	2.09019	10.6415	0	12.3598	6.02105	3.95305	4.77902	7.58231	5.96042	0.724248	0	13.8404	2.73081	3.86192	6.01699	0.63173	16.1459	12.9463	2.98046	3.79142	4.23097
HLA-DPB1	428.468	646.243	997.833	140.738	99.4904	149.64	29.6647	206.999	3.31189	341.588	474.351	24.9746	141.678	625	594.831	293.692	325.117	721.697	574.812	213.334	1039.58	639.431	430.688	1040.43	890.812	1438.48	476.662	2296.64	923.705	317.57	674.448	1119.21	1023.82	822.313	686.419	1080.14	1789.09	493.292	958.115	1675.25
EFNB2	18.0659	11.5444	1.96687	27.7647	23.4479	14.5573	13.5552	42.4161	15.3258	7.36952	7.45356	26.9525	13.3801	17.8051	2.53358	29.5801	9.50377	14.5062	3.17763	0.188911	3.49055	2.91116	7.02773	1.36369	1.08119	2.35571	4.61049	0.128514	0	17.4714	7.3253	2.78921	3.90024	0.660986	8.155	1.95382	0.0129753	3.47441	0.624272	0.516951
PAG1	112.315	83.909	65.3988	69.5383	115.155	134.389	161.579	170.052	105.854	75.615	79.839	159.757	125.534	48.2052	81.697	117.841	87.8118	92.7686	64.3077	64.4503	77.1595	69.7851	115.448	45.7055	40.8629	43.8655	35.0726	35.5183	24.7651	110.046	94.7896	46.5169	89.3262	42.9015	122.498	22.9766	24.8577	49.2663	24.123	19.4666
ANXA2	2.53318	6.34474	37.6326	4.72282	1.35882	4.22562	1.96756	0.0923461	1.54013	0.691222	1.97332	0.626367	3.51351	52.5228	8.28042	4.42212	2.94407	5.09087	32.9882	136.258	6.56214	5.42302	57.3155	6.59097	390.684	251.989	316.24	372.544	285.003	0	50.6289	78.2134	169.682	101.732	20.4892	138.843	106.379	94.2126	485.378	301.338
ANKRD11	59.0621	44.1397	55.0455	72.1247	73.7189	116.644	102.416	127.85	42.9058	46.6599	45.5642	130.797	93.6112	34.1189	40.292	37.2123	76.8409	52.7364	26.2345	34.5937	41.0483	30.3486	60.7363	28.0955	21.7257	20.5491	34.6293	34.2597	13.9667	58.1736	48.5649	47.3273	48.6529	44.8274	46.0233	36.5161	18.6252	33.8592	23.8815	22.2781
CELF1	94.5253	90.1307	73.1699	85.7834	118.424	142.318	184.506	170.954	103.416	93.2228	91.9931	213.472	177.212	43.274	66.9616	94.3519	82.6544	120.051	70.8031	47.1511	78.9364	72.8783	84.857	41.591	48.898	50.5302	63.4646	35.5708	68.1157	75.0973	103.667	63.6671	72.6073	69.584	105.281	27.2581	39.5757	83.2327	51.8552	43.5918
MOB3C	46.4741	55.1656	51.4368	69.4689	92.7567	58.4442	134.086	74.3206	106.963	76.0044	58.784	109.387	84.5045	48.6523	69.4174	72.4006	79.0414	50.9538	32.3289	46.3378	53.1511	112.865	31.9963	34.1712	23.0084	16.2152	38.5362	26.3164	12.1681	54.6042	51.069	38.6799	51.5354	35.1111	70.4398	32.031	25.2077	65.6408	23.638	23.9968
INPPL1	74.3829	96.7367	135.656	195.11	172.706	227.335	216.292	216.541	157.979	150.795	162.021	314.529	259.693	79.5562	99.75	79.7214	183.427	93.8979	57.2535	54.9521	109.823	88.0343	100.338	71.7168	74.9895	59.7145	86.2284	90.7804	52.5025	98.6857	110.152	108.313	131.953	111.066	123.632	55.2437	85.1939	112.901	92.0645	80.8335
DHRS9	159.962	141.348	169.344	382.475	616.855	276.767	168.165	391.669	296.466	618.813	541.165	379.74	174.886	344.125	255.348	296.978	397.805	180.542	91.5201	69.7162	133.373	288.871	502.868	122.621	28.3468	135.342	25.4668	6.92103	0.188517	225.348	173.266	147.962	195.933	16.1304	291.555	28.5823	2.17329	60.2187	1.42232	2.09029
TMEM86B	6.19045	13.3367	12.4979	20.2297	12.1568	22.7892	21.2643	23.2818	11.1226	9.02057	18.2889	21.3308	30.9063	6.85813	5.78547	3.21743	18.0346	8.00636	7.97808	2.59671	9.37314	5.50576	6.35646	5.77748	6.08227	3.09529	6.44157	3.1042	5.29771	0	14.6904	8.65372	9.30084	8.417	10.9195	3.58028	7.74982	9.05244	6.80039	3.20895
SLC9A8	18.9061	21.554	21.0021	27.5879	22.1234	32.1705	23.5683	37.1528	15.3406	18.3562	17.2968	28.7229	36.4614	14.4455	14.0236	13.7619	27.5506	18.2156	14.4872	11.0842	17.8357	7.29518	20.3496	10.4857	12.9602	8.14664	12.2457	8.70848	10.7422	0	21.015	14.0488	17.0253	19.4184	26.0918	7.60452	9.67877	17.032	7.06534	7.0317
HHEX	96.5171	97.7793	79.4014	110.818	113.972	90.7723	90.7631	113.592	129.202	173.66	239.451	224.353	129.054	84.9763	72.2957	104.914	110.172	118.63	41.6431	42.1811	72.5261	32.4356	109.769	92.5042	44.1607	56.6693	53.2972	46.3453	6.02857	77.4374	139.5	75.5944	66.9953	70.1538	46.8349	39.3232	43.9306	99.0615	57.4646	51.6537
PRRT3	2.51826	3.08015	4.89422	4.26943	3.07291	4.4758	2.84828	5.60879	2.79255	1.79618	3.40297	5.95693	6.4138	1.73803	1.83907	1.30018	4.22473	1.68433	1.3944	1.17567	1.91123	2.62925	3.04005	1.74274	2.09111	1.21029	1.31501	1.34609	0	0	2.26278	2.04212	2.5667	2.7036	3.36613	1.49678	2.64433	1.29232	1.26205	0.954733
C7orf43	49.7929	77.9174	103.888	106.577	58.8654	102.376	67.6857	60.814	83.5823	117.227	107.976	149.567	150.384	70.3025	42.9316	46.3267	118.441	69.6511	39.2821	32.4454	82.836	24.1166	60.3584	50.817	29.469	41.0556	52.0952	31.2226	37.5647	21.9486	78.2837	61.3217	75.1937	65.5492	59.7016	25.4546	37.4638	70.2874	28.5376	38.4296
PLEKHH2	6.93441	6.01695	7.55261	2.83974	4.34083	19.7087	6.90957	13.4627	8.17992	8.15237	8.39685	3.28536	15.2455	0.447578	3.84882	5.58806	2.28535	2.5336	2.85462	0.9429	2.05079	4.44727	4.42667	5.2538	0.210221	1.99372	1.33889	0.294824	0.876637	3.19578	1.26069	1.84051	1.35627	2.69912	10.2346	0.729966	0.1865	0.916314	0.146541	0.188604
C1orf162	151.121	400.842	143.993	41.2343	57.5696	38.1325	264.234	139.003	173.916	174.741	114.096	61.0144	104.162	89.2699	331.587	381.666	271.316	416.017	134.579	490.279	276.634	251.416	184.778	455.474	411.373	488.231	431.4	175.878	658.665	156.889	367.243	487.85	348.076	360.831	238.224	426.735	308.176	354.464	421.045	408.976
FSCN1	226.773	316.332	445.069	565.827	326.34	346.588	535.377	318.529	491.159	516.566	701.238	632.92	697.891	306.43	290.557	338.719	515.498	163.22	140.704	245.19	134.779	396.41	288.911	213.378	122.657	131.684	251.133	128.892	133.53	244.317	226.257	356.7	262.887	261.938	194.225	221.001	85.1115	510.62	329.497	238.922
CCAR2	32.9756	66.7959	56.552	82.7715	97.6764	113.428	79.5478	93.4241	58.9639	49.1116	53.5567	115.583	128.401	45.8878	38.0364	35.3561	50.1412	35.7817	20.7055	25.4849	33.9372	53.0752	37.9899	22.358	32.0262	19.8559	39.6817	46.5483	17.377	22.4888	38.9933	56.3775	53.9007	33.1418	31.81	28.3427	24.2104	60.5427	58.0108	32.3333
SON	285.902	225.541	155.578	314.571	409.202	358.46	495.744	466.719	295.643	288.223	319.372	513.67	374.609	135.068	223.421	265.92	279.336	307.94	197.214	125.656	221.305	174.039	232.313	106.542	187.147	187.637	171.82	96.0158	109.413	265.728	252.528	142.47	222.804	243.231	385.364	94.3478	118.347	213.507	145.613	133.905
PTPRE	101.468	93.6173	97.7132	85.9912	72.4947	125.281	134.444	90.1954	122.201	106.797	96.195	102.802	146.145	38.965	83.2028	89.4925	146.232	75.4479	62.1571	125.825	50.7772	61.7225	87.9771	42.371	28.1848	26.4528	41.6129	30.7209	76.3502	38.6428	66.1688	57.9466	42.5332	81.931	149.694	20.8286	37.2003	62.1291	40.1821	35.2033
RCN3	26.5049	35.8796	61.4777	120.843	127.785	72.0284	83.5924	115.559	76.2677	59.4224	139.923	193.426	175.123	23.4742	28.7559	20.2842	131.04	13.6804	22.442	42.0508	39.4806	22.2459	36.1123	27.0798	15.942	9.65568	30.57	15.402	9.19065	0	42.2438	56.8988	34.246	45.9962	58.7311	11.0355	40.5851	25.7685	17.0407	29.2243
CHKB	60.8063	82.7459	110.145	180.692	136.724	162.312	146.307	171.888	105.516	116.736	114.639	151.214	196.581	56.5641	59.8704	48.7849	130.93	61.2119	46.7359	54.1396	134.741	51.2154	76.2089	70.1101	77.6586	48.9224	70.5149	60.3865	25.6609	27.3227	84.058	77.7044	99.1017	86.1619	83.5698	49.4485	84.0803	84.277	41.9128	66.4187
POM121	49.3279	64.3291	52.486	68.1659	65.7229	92.8988	102.196	114.069	50.642	44.7253	53.3552	144.556	127.085	55.0138	35.3182	49.4649	88.2969	74.9209	32.5276	30.7119	47.8531	31.652	51.1343	28.9855	27.5249	21.9338	37.4137	24.0191	32.9826	14.0397	47.7397	47.1949	52.1303	58.0098	75.8794	30.8206	23.8186	41.7728	30.7755	20.8694
ARPC5	193.123	159.139	141.346	104.081	179.092	100.929	168.179	121.451	152.413	124.655	122.614	94.7806	84.1813	236.586	262.204	264.686	146.8	140.385	230.915	276.361	178.029	227.726	194.329	142.081	220.02	296.752	218.871	326.522	288.492	128.046	180.805	184.046	236.795	194.852	248.932	202.07	179.704	241.417	305.174	242.853
TRAK1	66.7774	79.7238	65.3765	72.0845	81.4868	130.606	82.3164	94.7535	70.4668	95.129	83.8115	169.147	147.547	47.7945	42.232	70.7064	72.6843	89.5827	55.7326	27.2423	73.6597	48.6487	59.8748	45.8995	42.4085	36.4199	43.5205	54.4287	41.4684	45.8723	63.4714	58.5996	59.8222	45.8024	107.276	25.5515	41.5076	51.8953	37.5073	27.9974
RASGRP2	23.5923	28.3041	25.8054	49.5345	59.8514	56.2965	32.3491	102.078	30.9448	27.4692	78.3848	59.3268	70.6631	18.3117	18.2964	15.784	52.2078	27.063	17.6489	18.0045	18.1815	10.2799	38.3011	34.6204	22.5952	25.8801	14.2828	9.50767	0.256029	0	16.449	34.5826	16.1687	37.2977	19.511	16.3436	7.82774	14.8954	18.1554	15.5068
ZNF439	27.9129	22.7042	12.8461	23.0895	20.0906	32.5499	16.423	25.4635	18.1245	20.4148	15.2432	29.7824	26.8173	5.01131	12.9296	17.4886	22.1487	20.3397	13.5548	5.12137	13.457	7.86219	15.041	7.08082	9.70851	18.9347	12.1627	6.72713	9.45718	8.64985	17.7007	8.83775	16.1635	16.8001	21.9711	8.80759	4.18142	15.2928	2.03549	4.54924
AGAP6	33.3272	44.9288	49.4948	65.5376	65.2127	54.0293	77.0906	69.7918	47.4266	46.5931	66.7916	83.9403	73.9173	10.2526	32.0492	26.3308	55.3336	34.7228	28.3137	27.2205	44.2972	15.7577	37.8225	21.3694	30.6719	14.0207	33.9397	13.913	34.726	46.6999	49.7009	27.0655	36.2031	42.3681	54.0369	15.9946	16.5513	30.9555	14.3618	21.7459
ZNF512B	6.58156	9.90988	14.6904	21.9412	14.5295	26.3199	29.4979	18.4598	14.0462	10.3018	10.7254	28.7331	28.0289	5.76518	8.04633	6.81056	13.8305	10.5304	4.74489	6.40066	10.5515	5.94799	7.46299	5.73275	5.32743	3.77931	10.1427	8.0867	4.59329	7.00243	9.70374	10.2297	10.7465	11.7186	7.10668	6.85691	5.60113	7.48042	5.91851	6.68708
ZNF467	19.5241	26.5823	33.4111	40.9043	35.1846	41.5083	35.0002	32.4005	37.5822	40.2698	65.4333	79.1586	64.1678	21.5974	13.2565	13.819	58.8126	27.3921	16.2524	7.79849	19.9892	14.1986	25.5426	20.5594	10.1502	9.6514	15.3352	14.401	6.50464	0	22.1302	37.7434	18.9221	29.1352	17.5247	18.6703	11.4395	22.0503	26.3693	17.7933
PDE7A	39.3775	36.3544	19.9496	29.1848	34.062	33.6695	56.306	43.3623	38.9146	36.9719	37.1315	58.6327	46.2443	12.4984	22.733	37.1791	27.1549	48.6143	26.0373	9.81758	24.3712	18.2168	21.915	9.37729	8.51954	17.6342	20.0812	13.2175	18.5646	0	31.2229	22.2698	21.7192	19.0968	53.1478	15.2628	16.3661	23.0953	15.764	11.8087
CBFA2T3	3.41333	11.2165	13.0117	8.20595	3.84105	8.39931	8.89087	2.937	4.53389	11.2002	17.5302	16.8529	24.2134	1.79304	2.42756	2.00664	5.86366	4.64558	2.29867	1.93751	3.56297	1.81801	2.50793	1.36233	1.14212	0.0837707	1.23998	0.0576059	4.06317	0	2.01843	4.95723	2.48081	4.47997	7.20871	2.47046	2.29526	2.25049	0.427802	0.485812
ZNF506	63.1513	57.585	32.0029	53.916	44.4919	69.3917	68.1074	80.3383	42.4848	56.7882	39.4751	94.5195	65.1377	11.5717	18.6218	28.8613	29.19	60.5958	36.5321	18.1843	43.4683	18.1994	44.286	10.3267	21.7586	36.8005	24.4733	23.6494	6.39608	30.5505	44.0593	21.4078	35.0433	31.3769	64.6084	9.78856	9.90712	26.2332	12.2185	12.5576
ARHGAP12	171.199	104.383	87.5022	134.191	193.737	135.514	240.405	213.054	339.111	257.143	115.947	196.847	139.676	30.2591	126.756	167.314	66.4577	181.397	106.801	55.1701	113.648	106.557	129.491	60.8394	55.1364	87.5538	61.0662	29.0681	38.9569	140.904	120.868	50.391	91.2651	68.0259	173.422	47.9329	51.0323	101.687	41.8614	53.9094
SLC9A9	201.883	128.777	101.984	118.819	131.116	97.833	146.966	97.2217	328.736	183.591	119.381	156.929	158.541	135.679	175.441	246.586	84.1766	120.251	136.98	76.2085	148.067	116.521	91.815	100.932	44.4344	50.7079	64.5666	29.0116	85.2874	90.4078	92.9061	67.3172	71.2494	71.1229	102.155	53.5139	83.2198	71.9282	81.9905	87.1352
MYBBP1A	14.4975	22.4859	30.8013	31.2464	23.9319	29.2301	55.9115	36.5622	15.9814	18.4705	20.6254	30.3302	41.4139	16.9159	13.4192	16.2581	23.787	21.3258	9.00445	21.8825	18.1948	12.4898	15.4743	11.8871	11.9545	6.97446	15.7461	15.4251	7.39156	3.43852	14.6538	17.4207	23.6516	19.4978	15.7485	14.8271	9.23205	16.4477	14.7835	13.2726
SETD8	38.8162	40.2422	37.0279	77.0103	99.8985	74.1319	82.3415	73.515	67.4337	46.3288	63.2944	97.9145	63.3999	27.1021	54.683	55.8633	72.2188	54.7431	32.0319	28.8678	44.6422	70.0293	46.9913	27.0152	36.8949	23.1874	32.163	26.655	9.16633	40.9841	44.5467	33.9798	32.3094	26.6327	73.2443	25.6369	37.8637	49.7551	37.2185	31.9955
AMY2B	43.2272	46.0199	54.6044	87.2173	108.191	86.4384	44.2078	91.0785	66.7372	77.0918	110.229	86.5841	92.4968	5.64751	35.3517	15.4815	34.8167	35.7309	47.6493	4.09846	37.3837	9.89617	42.5245	18.412	34.1492	32.1098	33.3618	8.24966	0	69.9771	60.1079	27.9903	24.7112	33.314	48.1709	12.3975	22.9951	31.6924	19.8902	31.8216
FBXO27	9.12763	7.39711	9.40066	11.8253	9.60359	14.1588	8.37928	14.3507	10.0468	8.47892	10.2867	13.3052	15.1852	4.38969	8.83118	7.63888	16.4585	10.3756	7.87257	4.54649	8.32005	6.13631	13.7181	6.55828	4.34497	3.609	5.74605	2.46144	0	10.3768	13.5259	5.03061	6.13672	7.41049	4.02541	3.93727	2.38471	6.47023	1.92476	2.12973
MED12L	11.7675	10.8858	12.2503	14.2902	15.1202	32.3625	14.8369	29.2778	16.2688	24.8455	11.3622	34.1433	30.5417	2.34983	10.9592	13.3602	9.90987	11.348	11.2298	2.85413	9.80208	3.59789	20.6614	5.96314	1.02981	2.90807	3.61121	1.32097	2.8839	3.27071	12.529	5.67499	8.61311	9.33306	27.4893	1.28194	0.425412	5.8881	0.861038	1.19534
ZNF691	37.5551	42.6351	27.2176	43.1189	37.6479	35.487	22.8341	35.4634	29.0819	48.2934	36.4505	43.8255	52.1418	41.3909	16.0116	25.3065	27.7998	26.2705	12.3767	6.74008	28.3262	9.52063	21.2525	14.1366	19.9745	21.6246	21.7463	18.0264	9.51399	27.2185	35.72	26.8202	28.0587	13.9247	33.9571	20.7178	11.1318	27.0283	16.216	12.8181
POLB	39.1847	31.2015	34.2513	61.9098	75.3638	50.9099	40.2572	54.9669	90.9072	88.2518	104.568	90.7647	55.5	31.856	40.6333	41.4337	62.0561	30.9391	37.3283	14.6702	27.736	25.0532	54.9622	31.4903	36.4141	30.8092	18.2013	43.9536	0	32.4394	56.1245	30.5476	33.5727	20.6691	42.8127	27.536	29.2449	28.2159	21.3405	20.1639
ZSWIM8	46.0977	62.0754	61.6032	80.4437	65.5994	98.311	76.4904	103.218	52.4729	47.4056	57.8026	109.689	114.052	45.3939	42.2785	40.4436	101.252	54.5204	25.6354	33.2886	64.4618	37.4594	49.756	33.0261	25.2273	13.3638	33.762	33.3273	20.5196	57.7143	49.7851	48.9058	60.794	49.2535	67.294	24.5546	35.4553	43.7963	26.2792	27.2626
TMEM259	104.609	160.966	174.69	298.43	222.567	227.413	201.506	287.994	226.538	205.227	210.3	315.757	316.342	137.961	107.751	103.182	274.807	165.024	90.9597	88.2111	193.618	108.392	131.184	85.0733	97.2884	82.0863	115.703	77.3515	35.437	213.822	142.232	135.469	165.893	142.306	235.979	83.7466	85.0378	111.695	82.2338	94.556
USP21	17.0144	25.4918	22.2623	24.9066	22.2998	27.7443	24.5477	25.7378	25.7246	24.4232	28.3781	41.6758	37.9386	20.2039	12.2439	12.0993	18.2477	19.4036	9.99192	7.92493	22.7656	5.79265	12.9784	16.0851	8.81245	13.9934	15.9591	10.1306	15.6639	18.2766	18.2846	19.793	20.2906	19.2709	19.416	14.1996	11.6229	18.5162	11.643	14.257
GSTA4	19.5249	6.91277	7.14432	11.645	9.19713	12.2917	6.5473	7.05357	18.9203	12.2158	10.5849	15.0559	14.8798	11.2419	4.28289	10.9526	2.11682	5.77069	8.53233	3.41781	8.13798	4.13151	7.41739	7.11391	1.85802	8.78481	3.21499	2.56266	0	0	12.926	5.447	2.80476	5.41195	10.5582	3.2824	1.17819	7.09488	1.97823	0.441141
METAP1D	5.76795	5.37847	5.08511	5.61246	6.94938	7.3647	10.7061	7.32959	5.78351	5.48193	7.4704	10.7481	9.35688	1.48952	3.4544	3.45177	5.72643	3.92462	5.33979	4.15295	6.23364	2.88757	2.80453	2.9854	4.15349	4.83267	4.92708	2.37159	4.61407	0	4.48989	3.82347	3.34078	4.26922	5.50476	1.16612	0.800833	4.65513	3.9634	2.92697
ITPKB	30.7225	34.4323	30.4171	33.0754	35.4991	40.6518	21.2973	55.1281	29.541	39.0842	34.1671	51.2948	44.3555	36.2639	27.7044	30.2627	49.8291	48.0842	22.2501	10.5052	20.8581	29.4921	39.9686	20.568	15.9285	11.5675	20.745	19.8284	12.8637	36.2342	31.3633	28.3826	31.3259	17.5361	35.9264	6.37026	15.1338	18.7584	10.0244	11.3728
CASP4	47.6666	44.9092	58.0389	31.4614	38.9823	40.7916	98.2123	21.4652	60.949	59.5933	41.1771	43.757	41.4547	46.2321	66.641	47.969	29.6481	37.2729	53.121	85.8936	99.3621	56.169	38.3481	66.1031	91.5405	128.478	88.5164	89.1352	84.1208	70.5678	51.5022	55.2177	73.8624	88.8992	67.8406	160.28	120.348	64.7616	119.748	119.091
EMID1	33.0678	28.8558	56.8385	57.7792	32.5312	84.5034	32.0311	26.2935	61.5116	36.1524	39.4792	72.1341	110.904	11.3048	18.3679	57.0072	14.946	15.3674	12.3342	9.34152	100.422	29.1562	7.77716	36.1394	0	0.925923	10.0129	0.0818998	0	10.8543	11.5163	8.58562	12.2753	18.6385	22.2384	2.05127	28.5553	7.90733	0	2.59727
SYNJ2BP-COX16	19.8807	12.8335	14.3115	8.05657	5.39057	0	5.58685	1.47936	16.6848	16.6421	0	0	8.43271	27.418	24.7773	24.5637	12.2386	7.57928	23.3491	37.8458	27.3631	24.7865	20.4972	27.1687	26.021	31.4257	26.5667	42.2117	8.47776	0	12.9448	19.2475	32.3033	30.0909	14.9154	46.2517	33.7429	30.936	38.1863	34.4068
DYNLL1	79.9283	96.4335	66.5118	77.023	156.284	70.7605	142.506	86.8532	114.421	160.544	157.377	143.913	58.7729	197.292	182.398	201.904	131.818	175.963	215.706	278.29	180.575	350.23	85.0979	144.011	166.382	257.124	269.812	294.374	319.931	172.072	120.291	200.849	202.954	197.288	151.625	297.663	139.321	189.398	273.854	246.735
ZFP82	12.7255	8.77136	4.8678	7.54847	7.12297	6.45075	11.7055	9.58774	11.5253	12.2077	6.99087	10.6138	6.17261	4.14585	5.41148	7.58391	3.22481	7.08705	2.6427	5.77919	3.75565	2.65529	4.06749	2.38211	2.87361	9.56217	6.36345	2.35902	0	10.3225	4.77562	2.99047	3.92582	3.74075	5.79753	4.59021	1.46808	2.7007	2.26341	2.65595
ANKAR	6.58706	5.70507	3.98184	4.33999	5.74747	9.08059	6.27549	11.2148	3.17515	7.01807	3.72117	8.72249	8.59357	1.1131	3.88707	3.60449	4.17106	7.10556	4.76844	1.1346	3.83559	1.42658	4.93873	2.66504	1.466	2.21117	2.53252	1.5212	0	0	4.97193	3.46584	2.80419	3.68248	7.81642	0.59008	1.91809	3.75508	1.94878	1.50136
NPHP3	37.5143	32.2892	21.2403	25.0393	31.1017	44.9294	35.3057	53.6202	26.8972	34.6298	34.4487	43.135	40.3355	5.6911	18.9337	32.1024	25.9699	51.2209	27.6668	6.27216	23.1383	11.2523	25.8663	16.1954	14.237	19.3765	20.4127	8.39184	19.8378	1.19905	26.8494	15.052	14.6218	20.6777	43.2225	5.15842	14.4654	17.7977	16.7276	12.5854
ZSWIM4	5.55213	6.66832	7.92019	12.7513	8.4994	18.2502	5.70603	11.8935	4.1159	6.18553	9.87993	19.645	15.4287	5.58147	5.68255	4.83295	11.7689	8.57886	3.40327	1.31517	4.94268	2.60317	5.52536	3.73673	4.59303	0.526266	3.03289	3.62246	3.14596	3.90967	7.63099	5.1082	4.22429	5.49681	5.68333	2.61158	4.54769	4.57513	4.27241	3.89737
SCP2	129.481	106.085	89.3623	72.4551	89.2756	69.4242	104.012	71.9174	120.506	111.235	91.431	58.1155	59.765	70.7677	145.829	169.894	60.3119	79.6465	125.443	122.915	130.969	124.53	96.5897	126.968	159.847	213.306	144.414	162.389	169.699	96.0982	100.711	95.5584	126.919	134.6	141.944	161.012	137.156	139.412	200.007	138.197
ICA1	34.532	23.0088	31.8707	51.3662	61.6943	50.1859	45.1504	33.7136	89.0724	51.5545	49.9941	100.301	55.1986	6.27127	30.4224	30.9349	28.0221	11.2332	30.8249	18.4334	28.164	13.1113	18.1701	40.688	25.4049	23.175	27.1192	23.6924	18.6063	13.6509	20.444	22.0808	13.764	21.9841	9.72067	24.6292	21.4634	25.1788	29.4604	23.1064
PRDM11	6.69866	5.7851	3.84704	5.48425	4.75185	6.44794	5.68577	8.26208	3.73012	3.73233	2.82675	7.02311	10.2865	2.09461	3.308	6.1397	7.37703	10.4657	1.19609	1.63543	2.91533	1.46165	5.56441	1.96556	1.11608	0.924115	2.24492	2.06412	0	1.30762	3.10476	3.15708	2.90505	2.07316	7.20799	1.14656	1.46237	3.42766	2.05944	0.966088
TRMT44	12.1727	13.9971	11.7963	13.5154	16.8551	14.7699	16.6897	18.8282	11.9186	10.5913	8.38482	18.6611	24.8336	8.05296	7.53432	9.07169	11.4136	14.0896	7.45007	8.41517	10.4677	4.79145	12.8325	7.08974	4.66359	5.72753	9.1284	6.1594	3.73972	11.9784	10.438	7.86707	10.6074	8.52505	16.8279	5.64813	6.97243	8.47948	7.21683	3.67335
OSBPL7	8.92627	13.5144	19.6634	26.5941	21.2501	32.436	22.4217	27.8001	15.0503	15.9955	23.4864	39.7061	39.2475	10.3949	8.27707	7.31633	19.3376	13.1055	7.75974	4.71265	19.1501	4.77079	10.9776	7.91118	6.58582	7.54356	12.7032	6.95617	4.90296	12.4626	15.5061	11.8988	13.4107	14.5449	15.7794	8.2425	7.14653	12.6599	5.36218	7.39591
C5orf45	19.5851	16.8511	22.5683	37.9412	37.3643	44.7047	43.4166	54.7998	14.6573	16.2362	27.1356	53.3317	64.3178	11.668	14.7153	9.09354	30.5294	15.5654	13.7188	5.1745	31.0872	4.76544	13.1163	10.8512	10.1154	5.99174	12.6053	6.08299	8.91094	20.0929	21.2453	12.9559	17.7242	22.9662	23.36	5.23003	6.23184	11.0665	2.98954	4.62107
TPH1	2.74371	2.50534	2.07628	8.91205	9.16628	7.51704	6.83002	12.1122	2.36375	2.61124	4.81607	6.60048	6.52242	0.621807	1.73003	1.16984	3.49318	2.15539	5.31805	0.958387	1.95645	1.46299	3.38979	0.575969	1.70379	1.21156	1.73226	0.400868	0	0	2.47276	1.09688	1.66891	3.22492	4.02858	0.417347	0.880391	1.94753	0.690552	0.438119
CRHBP	4.8096	8.44031	7.64527	4.57251	4.81058	13.3023	2.66682	12.7128	10.9781	8.09454	3.12673	8.51085	17.3716	1.24239	8.34916	4.04987	9.84805	2.57783	8.06059	0.903287	3.86717	2.48861	6.52137	2.60811	1.99908	0.444941	4.09415	2.66514	0	0	4.51751	2.42884	3.80527	4.83141	0	2.38178	0.964158	5.30261	2.41419	1.51597
MAPK8IP3	30.1026	47.2716	66.4008	95.8787	63.3214	114.447	51.3913	95.2796	49.5939	47.383	78.8499	112.644	101.505	22.9952	34.0313	24.2348	87.3985	34.4537	19.6935	14.5059	46.6852	20.9678	41.295	33.9931	31.9916	18.3156	36.4452	18.0328	11.6276	34.6567	52.3397	46.0421	40.143	39.7272	57.0373	17.0555	30.1606	37.4474	18.7308	23.099
SPG21	50.4014	66.3724	49.0924	38.411	47.5726	43.7068	64.0738	59.6598	46.9446	58.3915	56.4738	45.4681	46.7017	89.0366	60.511	51.9141	46.054	60.5908	67.7273	89.9989	62.5786	65.6684	54.1593	54.4955	144.538	157.124	98.178	106.172	99.6681	21.4569	63.98	63.4953	104.994	106.66	76.436	80.3839	90.9963	84.9705	160.303	114.432
TRAPPC1	62.6648	81.6096	81.4047	69.2662	53.012	48.3337	54.6617	46.686	43.8642	73.1703	68.5313	35.6375	58.0282	128.032	67.3591	75.8912	83.7018	78.3308	57.6917	121.44	74.258	71.9943	59.5048	103.362	63.2702	98.3422	116.185	152.212	203.842	56.5287	70.3891	120.839	102.354	85.3053	100.633	179.077	147.49	123.788	152.655	125.051
MTCH2	26.3498	28.6192	20.2852	19.5117	24.2564	22.8317	27.822	24.338	23.1902	23.133	17.928	19.6981	17.8195	37.0242	29.0715	31.9207	22.2954	25.3635	30.481	45.9786	31.3631	26.3522	25.6269	24.9235	41.4785	47.039	41.8002	44.3857	35.6905	66.3098	32.3059	28.7359	34.0171	33.3818	17.8431	26.2132	30.5123	37.9903	55.7418	44.4191
CLASRP	26.1399	42.5313	68.0753	93.4619	72.0166	75.0068	84.0275	73.4235	55.0425	44.5418	62.9627	88.9321	76.4448	18.8874	25.1259	20.8147	60.3269	36.4858	12.999	31.9553	46.0504	24.8539	29.8489	26.6465	24.8117	13.4901	34.8354	28.0144	15.5635	68.3774	28.6725	39.6814	34.7535	32.5468	53.8785	22.8421	36.4306	30.3594	23.1008	27.0455
EXD3	16.1844	19.4649	32.5733	63.1605	38.59	62.1101	16.599	61.3586	30.1632	12.0453	35.7116	48.692	60.1508	11.9403	13.6751	8.12589	24.0277	20.0365	14.0376	8.41971	19.9203	13.3839	21.5489	14.5995	11.2496	7.95266	14.129	7.00094	0	0	26.8656	18.4112	17.1529	21.6115	29.2463	5.24174	12.633	14.3923	6.34101	7.68754
GBP5	1.91257	9.85759	5.10649	1.27942	0.668264	0.259578	0.903719	2.37904	0	4.52879	1.75749	0.173351	2.2164	1.44696	9.97597	3.10107	1.68559	6.77258	10.3578	8.55229	5.12187	9.72244	3.01833	8.47698	12.598	15.7186	8.51334	12.8491	0	0	13.9584	10.7942	20.9509	7.72379	10.4233	29.1938	19.4682	11.2524	17.8681	37.2732
AFF1	79.5762	71.6169	31.9172	46.5868	74.1121	83.0575	69.9162	121.806	54.6092	45.2469	37.7314	103.976	79.5144	32.8012	37.0283	66.2891	35.0608	112.648	29.027	20.1722	41.5899	23.9042	58.513	28.4484	27.9309	19.6885	27.7791	17.3085	35.2385	32.4892	48.9803	31.8097	31.5172	42.8668	68.7811	14.9898	33.5993	30.2466	22.3285	18.6274
ZNF707	10.7094	8.30168	13.5085	22.9852	15.926	19.8435	9.29915	20.8331	8.59775	17.1999	12.0975	21.2573	20.8639	8.33254	9.11355	6.40741	14.4401	8.05651	3.58943	11.5776	16.5791	7.10384	9.56303	7.84714	4.21057	7.76405	6.96763	7.71018	0.227035	6.20293	9.75984	11.9627	10.1775	14.5296	8.62648	6.18866	2.21285	7.49581	5.33304	4.32612
SAMD4B	22.431	31.7181	26.9586	52.6121	58.4793	49.1455	53.5589	73.9373	22.2288	28.9738	35.5614	70.4832	65.4549	24.4986	24.0457	22.9692	55.1636	35.4945	16.4661	23.634	25.0937	28.4074	24.2435	18.7129	14.3302	10.1696	23.3327	17.9838	20.2252	14.3429	17.8907	26.9016	24.8561	31.857	29.2571	18.0444	34.9401	29.5881	25.5065	19.729
HMGN4	42.6048	35.5796	30.6304	31.9297	32.8268	27.0184	40.3042	30.2681	27.0528	40.9743	31.7815	24.4293	27.6137	39.1991	39.0844	44.1251	31.0273	32.1048	40.5252	41.6069	44.5156	20.1095	39.2966	37.3705	49.61	81.2899	51.2107	58.1217	35.8134	80.4765	60.0215	38.2759	52.009	34.2805	51.3411	63.2774	31.1681	45.6192	55.6336	62.2878
POM121C	34.8105	43.0977	30.9379	42.2346	41.4893	55.7935	61.4726	58.4318	23.6389	25.7817	31.0482	76.0634	70.5957	40.5462	24.7777	36.9859	50.7734	62.9168	16.028	23.1056	25.1889	26.2424	32.0568	17.4416	20.3912	7.18691	19.6882	13.8663	26.3215	9.18758	28.8937	33.8301	26.4509	33.3443	53.0209	17.5061	20.2073	22.5249	17.4088	13.2005
NCBP3	16.3769	13.777	14.0651	19.423	22.5261	28.961	26.4684	26.8981	16.9128	16.5161	17.511	31.7825	29.04	6.18998	13.8051	14.6555	18.3883	17.4824	13.4127	5.93234	16.7998	9.64685	17.3364	7.3979	7.96864	8.64385	10.7412	7.0232	13.4387	4.09277	18.0231	9.83063	13.4437	15.5589	24.9038	4.76512	7.59618	13.7946	7.44189	7.83958
SOGA1	25.7498	27.553	28.1703	22.0105	24.5956	48.3766	33.5831	43.5115	17.6329	17.2089	22.6102	69.9354	63.2251	16.4757	15.751	21.1777	30.3409	34.748	17.2314	9.48724	17.0839	11.4006	20.8934	10.1272	9.33824	7.72435	11.5933	8.7116	8.94406	17.859	15.1583	21.9202	19.2241	22.586	29.8928	7.50457	8.55648	14.5938	8.62386	6.50981
GSDMB	9.92706	16.0325	22.8319	25.6122	24.8492	34.6162	12.7243	26.7815	12.8231	12.7808	36.9952	23.3165	29.4581	3.38695	5.08742	4.4452	15.2865	15.7412	11.7198	2.4031	18.9169	3.9065	16.0535	5.83898	5.7114	8.30358	9.14849	3.21241	0	0	9.47188	14.5721	12.952	7.2253	23.7395	3.31477	5.5086	7.18751	5.48412	5.3729
CACNB1	3.13906	7.22814	17.8295	13.5941	15.5215	13.1109	7.82082	12.093	10.4491	6.90635	7.05005	19.7375	15.6961	4.99994	4.25965	2.84802	11.7188	7.39472	3.31295	4.76449	5.13575	8.6273	5.35347	6.39223	3.62899	2.7681	7.42869	2.87471	7.92539	0	6.84044	7.66678	4.5591	6.6956	6.00992	1.36857	5.36147	5.95598	3.82461	2.9155
PLA2G4B	9.81798	3.80795	8.74213	18.3624	21.9257	31.5041	18.0716	22.5132	6.68343	6.53343	22.0882	33.2574	40.9436	3.62553	6.96526	7.37518	5.35259	0	4.2571	2.20566	11.5628	2.62041	9.29811	7.40494	0.331134	0.361241	3.30806	3.56663	1.00777	0	3.5724	7.97097	8.3569	10.6204	7.41711	2.86255	0	7.82208	0.310848	1.6725
GAPT	6.61891	28.7142	12.3749	2.75207	2.20897	5.06675	5.47577	5.85309	11.0362	33.1373	6.47936	4.67951	4.05866	4.44427	20.7446	25.4139	7.20946	29.988	35.5725	13.0683	35.9961	22.0639	9.20588	34.5728	71.4641	179.312	42.0747	212.01	99.8588	62.2809	43.1738	32.1837	40.873	36.1	24.5594	66.3247	64.5948	49.7705	108.337	83.8239
GOLGA8A	57.5385	32.1706	45.8307	148.017	215.052	195.164	98.6947	101.954	126.47	85.237	115.84	217.167	233.721	6.43424	42.8746	31.3063	51.6948	37.7463	47.666	9.82292	75.0843	17.7824	46.9516	11.8355	14.4207	15.402	61.0431	3.07529	49.6853	28.2632	56.6883	36.2748	27.7912	71.3396	79.6006	3.99154	22.6656	44.8977	26.2235	19.141
ANKRD52	17.4647	25.52	22.0461	24.6849	24.8926	38.738	35.3186	38.9681	21.7246	18.9972	22.161	48.4244	44.1704	13.7601	13.6975	17.7361	32.1507	27.9321	11.0307	12.4486	19.4573	8.45396	18.797	11.908	12.1246	7.37087	19.3769	11.3593	8.15157	12.2476	20.7745	15.7043	21.178	23.5138	26.7309	9.40454	14.0289	18.6162	11.2962	9.18869
SLC9A5	2.34455	2.84096	8.80363	7.62008	3.88761	5.85059	8.911	6.5025	5.41707	3.23705	4.73371	8.24291	6.23226	1.00834	1.34483	1.15891	4.46247	0.700983	1.80891	1.82659	2.30083	1.71878	1.89684	3.1347	3.89747	0	1.70333	0.748192	0	4.34175	3.96144	1.61829	1.60609	2.94658	2.59675	1.90566	1.84405	3.38208	0.486136	1.32111
DBF4B	4.12979	4.22597	7.9753	7.81469	8.71599	7.99931	13.4628	11.0714	5.20106	6.02499	7.18447	9.93438	13.007	3.49652	3.7719	2.76891	6.39426	5.51975	4.19565	3.74251	7.51234	2.30872	3.00625	5.05954	2.8408	5.30983	5.10907	3.70089	0	0	5.87348	4.35347	3.71833	4.2464	3.35546	4.11056	2.47747	7.20833	2.95838	3.40971
MZF1	13.529	15.2697	33.1529	38.9848	39.8222	49.7283	25.7202	45.8653	23.8418	21.6603	28.2723	59.6956	69.9039	9.76013	16.1111	9.13899	33.7351	15.8394	13.5854	9.11843	35.0073	6.79169	21.7938	16.1718	6.57567	3.93694	19.6423	9.41889	6.52181	0	20.4033	22.3249	14.1282	26.739	11.9497	8.81215	17.9716	9.95099	5.44825	10.8429
FAM222B	15.8445	17.2488	12.5122	13.9368	17.0863	22.1585	30.4542	21.7145	9.25883	15.6354	14.7212	30.2596	33.6212	14.8834	8.23169	11.3187	25.8423	25.6659	8.49324	6.34426	13.4241	6.43856	11.5147	5.54849	5.89634	10.7018	10.4113	5.92839	5.5473	10.4567	9.7436	13.8495	14.6544	10.6088	13.3019	8.00802	7.69177	15.1377	4.9709	5.21396
SGMS1	66.9308	49.8622	34.9854	36.1354	46.6681	40.4426	43.6888	44.087	83.5189	55.466	43.6563	63.2893	50.728	23.9891	42.0908	75.6259	28.2756	43.7067	62.8046	17.3042	46.4629	28.4524	34.5192	30.0381	11.1523	14.4428	22.7448	27.7045	20.6614	53.4063	22.6172	22.9914	21.2358	18.245	40.9271	14.5569	41.007	29.0463	24.1029	27.1117
MYL12A	231.783	211.567	151.328	179.03	198.477	108.37	223.794	106.536	221.992	232.33	209.221	143.144	129.998	367.57	294.515	314.663	205.361	203.032	204.647	435.908	223.019	324.914	278.474	263.714	432.893	415.134	352.064	513.979	529.823	131.182	204.623	317.991	274.741	325.754	229.781	635.086	328.659	279.32	419.917	355.834
NLRP1	67.2325	75.8894	69.8007	108.877	104.369	111.878	27.2892	163.353	86.3221	103.237	135.568	190.523	194.476	36.8926	58.5583	53.7539	118.35	118.564	35.9217	2.0535	41.9243	38.6239	88.0521	56.6841	38.9441	26.9855	27.7402	26.0174	21.1053	47.4413	87.6593	80.3598	35.9584	38.8137	96.7905	16.8219	40.1693	42.9353	48.6386	45.9438
FOXP2	40.43	24.0683	17.4916	22.1148	22.2173	27.0463	16.9534	41.0273	8.28138	43.9927	33.3675	25.2761	26.4822	4.07111	5.90203	15.5979	16.7665	50.319	6.83595	3.05759	12.42	0.0570455	30.9554	2.79961	1.83988	3.84168	8.88753	0.108933	0.0397437	14.4358	25.2685	15.4293	7.15476	5.34299	25.5095	0.50184	0.741475	3.26686	0.525293	0.485371
DLG2	16.9688	5.92099	10.2108	5.69667	6.45329	4.5932	3.86585	3.32624	6.24565	15.8159	3.77025	4.41761	4.63362	3.38135	0.242231	5.63796	2.48274	0.327466	6.90318	0.245291	0.636327	0.202923	4.08688	0.137279	1.29727	0	3.8909	0.117403	0	0	4.28188	0.954257	0.571468	1.79114	2.39532	2.16344	1.06198	0.112649	0	0.100752
KBTBD11	6.89224	2.09052	4.65105	6.78486	8.18616	4.2837	7.71512	7.61259	4.28518	2.54629	4.26698	8.20119	2.54433	5.53137	0.585764	0.776215	7.03178	0.419633	4.36933	2.92027	4.52395	2.85817	2.37895	0.831832	0.844039	0.235041	1.52877	0.19552	0	0	2.14594	0.114391	0.19713	7.41486	4.92101	0.194358	0.265938	1.25469	0	0.0429643
GPC2	2.29291	2.45517	7.8834	13.8225	11.5099	18.206	6.64388	11.8911	11.2265	7.47803	6.73766	17.1165	15.6807	2.19424	4.24773	2.18685	7.83749	1.65638	2.32564	2.15124	4.1016	2.62075	3.74845	2.84734	1.86277	0	3.1693	3.74034	0	0	5.30664	5.32209	4.19354	4.32004	8.172	2.87577	2.54378	4.7318	1.57343	2.99957
CSTA	1.23064	2.0356	10.3993	1.24773	0	0	0	0	0	0.33405	1.99921	0	0	3.77283	5.98277	1.04695	5.97298	7.08947	15.6553	45.831	6.02903	2.40095	5.00481	28.7009	12.3061	40.435	18.9432	33.7804	76.6388	0	6.32088	13.5418	17.0231	36.8237	1.08561	34.6005	53.2969	12.6226	54.4779	42.4698
DGKQ	7.74813	10.9465	16.5588	13.8484	19.6753	22.867	15.2525	21.4046	6.42034	9.64431	19.0327	16.5765	22.9022	7.90203	8.11836	9.0219	24.1875	12.4232	3.15171	8.34306	15.2622	4.40633	9.43718	6.97215	5.55708	7.0138	8.2246	6.8112	2.84168	0	5.76178	11.7261	12.2368	12.3915	9.14603	6.28724	8.96742	7.47876	4.93188	5.72108
ZCWPW1	5.69508	12.0787	6.91699	11.8559	16.2256	19.5855	9.70953	13.8527	11.5647	11.5192	13.1187	21.2761	20.1239	5.35246	6.77968	5.03257	8.76652	6.49382	9.13112	5.04231	9.10041	4.33531	7.13703	4.62055	4.66387	5.87664	5.00703	5.65774	0	0	8.03607	7.79115	6.1917	8.42115	15.1054	6.11731	6.85401	5.92197	2.33548	4.85558
AGAP5	21.0809	26.2647	32.2547	38.5597	33.4017	58.5487	32.2469	49.023	23.7965	24.7882	31.2773	63.9738	57.6033	6.9397	17.0618	15.4097	21.2037	24.4504	27.627	13.3583	23.6459	15.906	19.7327	11.8294	23.3854	16.2601	24.988	12.697	2.12469	17.7177	19.7863	22.7704	20.3881	21.8787	25.0627	7.42726	13.2872	20.8403	7.11489	13.4284
PLAG1	37.6058	41.266	19.5592	16.7834	21.6202	36.4089	27.9733	41.7014	42.1239	52.7524	23.4412	40.0831	43.0244	7.26012	11.171	19.6452	24.4745	40.9011	28.0329	3.24834	25.3229	5.52748	34.3107	10.6471	10.6132	16.0469	15.805	3.24586	6.40098	21.2908	35.8944	15.2191	14.1927	12.8205	31.1317	3.2404	9.39602	15.5637	1.58037	4.1869
NCMAP	23.2434	25.4547	11.4326	16.5789	8.1222	13.2905	4.50807	17.6622	4.62293	15.3168	13.7172	11.0612	17.8122	9.92856	3.52243	14.4001	10.9627	33.8421	3.21918	0.726781	4.78849	4.98367	13.8866	13.3241	3.91753	3.5111	5.08824	0.647071	3.93467	0.270915	5.05165	11.0933	3.05719	4.44863	8.09076	1.4749	2.98958	5.47347	1.1169	1.89916
PTBP2	32.6779	22.3447	22.771	30.0841	37.5144	33.1412	36.4432	42.8296	37.9849	41.0723	36.4299	32.3322	34.6466	6.56854	20.202	21.1526	11.2425	32.3117	32.6483	5.09286	19.5344	11.4976	27.9377	9.96502	20.3267	19.9819	18.113	5.28112	6.79831	4.73618	26.3811	10.4797	15.2454	16.4421	45.8379	4.18444	13.62	19.176	12.1942	13.3376
SUMO2	320.64	243.442	230.219	222.315	242.04	163.852	175.162	123.511	244.673	257.71	263.134	125.469	123.11	394.853	362.714	345.004	233.825	275.907	250.278	291.954	316.274	329.562	273.343	369.789	319.303	506.106	318.707	395.038	448.617	267.019	269.128	324.035	293.432	234.291	251.489	477.761	367.457	312.524	383.134	394.92
MRI1	50.51	56.3746	46.0059	52.3331	49.906	56.815	43.9311	61.2064	48.2703	50.488	54.1116	75.6791	104.706	31.8516	28.3023	24.7866	65.2191	86.7285	33.4131	14.6443	49.1853	23.3968	40.8965	36.6727	19.2161	29.6995	28.592	19.7046	7.29788	19.3579	54.6402	41.2647	29.7072	34.3511	51.1029	23.9057	24.0191	40.9118	24.4239	27.9821
PPRC1	25.0698	25.446	25.878	48.3341	55.4521	35.3602	97.5216	58.4312	37.4917	26.6878	32.3631	52.1496	46.6409	30.6236	32.3733	38.4766	44.0117	42.7006	14.8713	40.2639	27.6591	41.333	27.9311	10.1949	15.0283	10.0547	19.8409	15.8911	7.38487	21.803	29.2428	23.5323	25.5184	20.6021	37.9393	20.2889	11.0256	28.4055	15.8255	13.0943
LYZ	94.1185	128.442	314.068	70.0378	42.7597	47.906	21.257	36.4481	26.3604	68.0896	74.8252	30.9535	33.9836	91.4571	45.9723	55.3943	76.8669	108.07	266.116	83.6817	124.484	75.3563	290.378	82.5053	495.997	519.862	327.276	736.331	854.682	158.44	75.9047	157.33	169.216	305.831	248.46	105.302	538.285	839.775	390.241	416.651
SNPH	1.92179	2.46674	2.22401	2.11801	1.92788	4.21257	2.70075	2.16971	0.526944	1.44166	2.20595	1.57458	2.08552	1.55609	0.599068	1.67479	2.77073	1.16485	0.838714	0.580531	0.475968	0.113698	1.50651	0.373525	0.20216	0	0.604232	0.062721	0	3.03023	1.52806	0.705707	0.665204	1.06204	1.98002	1.02576	0	0.47104	0	0.0295321
CLIP4	0.263954	1.07312	1.1283	0.0623644	0.03913	0.0772853	0.0995524	0.064134	0	0.0954317	0	0	0.116118	0.727617	5.41005	1.15188	0.419495	0.612256	7.26126	1.68694	0.646782	0.418818	1.45398	1.2334	5.2927	14.1419	5.87061	6.51358	7.60289	0	6.20436	1.64802	8.68383	3.85892	3.44542	1.29759	2.86255	5.9309	3.32961	1.62431
ZBTB12	4.4574	4.2708	7.06675	4.22657	7.438	8.83431	6.54221	10.1782	2.28626	6.15606	4.2384	10.8635	10.1666	2.77889	2.63133	2.91638	3.57021	4.88007	1.55221	2.26608	3.54187	4.88147	2.41554	2.62413	3.46774	1.2835	4.17838	4.57503	0	0	4.07311	5.09553	4.24968	3.68445	2.32796	2.70575	3.47789	2.47148	1.86929	1.86212
KMT2B	15.5597	22.3197	25.326	30.4964	26.892	43.3247	42.3115	44.3337	19.5477	18.2283	21.2765	49.4722	44.2416	18.8937	16.1989	15.982	40.8921	27.2842	9.3106	14.1369	21.2125	15.2461	18.1179	11.2929	12.8401	8.07896	15.9535	10.2818	11.275	9.3689	20.3802	21.4599	22.6239	22.975	28.4445	9.17992	11.8936	18.3939	10.7744	9.53161
KCNMB3	4.34053	4.79065	7.35868	6.36885	7.35706	8.90787	10.7837	6.05199	5.4859	3.98918	4.23632	9.32219	9.15594	1.43625	3.46126	3.77236	5.63934	5.85467	8.23254	3.0306	2.8091	5.31482	4.98228	1.90476	5.42927	0.392973	4.21131	1.48203	0.0723717	0	5.43045	1.94468	2.6188	3.85823	6.67008	2.13338	2.45664	4.13363	1.84537	1.0871
LRMP	145.538	124.508	110.324	148.522	165.007	155.649	80.6053	150.975	293.88	276.507	177.252	197.06	178.656	46.7461	118.334	108.769	92.6988	88.601	111.858	49.0511	119.153	56.0213	139.64	76.1875	100.185	109.969	72.3216	56.6129	58.6315	125.372	133.593	76.5305	79.2556	72.6446	120.36	50.8499	67.0652	97.471	63.7397	71.9749
GALC	31.1372	32.3777	30.5005	15.3085	21.0835	27.8813	26.6949	20.6457	21.8014	19.4464	20.9931	21.2816	23.638	23.98	40.3756	32.8875	17.9281	21.9288	66.543	37.4685	141.845	16.8541	28.2704	78.8448	59.4445	44.5603	66.8514	51.209	147.046	46.138	52.8236	45.7692	75.8273	114.378	43.7049	32.0707	113.325	59.4243	80.6936	83.0521
SUMO3	81.433	94.6006	73.5468	73.8897	64.7643	79.587	91.8271	61.7877	53.9282	73.0174	70.0628	57.7752	63.2932	94.1469	97.4618	83.3904	73.3359	72.2022	59.8009	107.824	79.8626	70.522	77.7731	81.8046	89.0754	107.394	79.3785	124.71	125.071	126.45	80.632	83.4754	104.417	72.9462	99.5699	112.847	96.6293	102.364	118.324	97.6001
CD1D	2.01439	9.07058	13.0996	3.20331	1.18806	3.29339	6.14894	2.24661	3.0605	4.23754	4.31264	3.31263	2.93309	1.02069	2.44689	0.770148	6.83013	0.166805	2.10294	3.63285	4.8405	2.30357	6.43895	13.0187	9.47524	11.4339	15.7451	8.74485	15.9051	0	10.2139	20.405	12.2397	13.1327	4.64897	15.2167	16.9939	15.4103	14.5751	15.3747
ZNF341	2.85834	7.24289	3.65368	6.34723	6.36034	7.70665	10.2001	7.84832	3.60851	3.37322	4.13895	8.94435	8.33833	3.48571	2.2137	2.99509	4.92581	4.12093	1.31751	3.06	4.52759	3.04361	4.59735	2.33511	1.40014	1.51161	3.67898	2.48319	0	0	2.30927	3.62469	3.06139	4.3657	7.54203	2.51428	2.03663	3.01528	1.29804	2.60747
GAREM	24.0723	31.855	10.188	20.5644	32.9426	38.9069	49.2043	45.7094	40.262	33.4155	14.9157	37.4682	26.0922	21.0658	21.7096	42.086	17.0992	37.0621	12.8015	12.744	29.4361	25.7173	20.8558	8.72746	11.9615	9.10371	12.2651	11.1457	13.2884	26.0702	22.5352	8.64983	17.5391	9.83169	35.2268	13.6488	7.18394	20.9443	4.15568	6.99765
APELA	3.81202	2.04586	2.07636	2.27192	5.72744	3.36109	4.78212	5.11777	3.79003	1.73131	3.16642	4.9101	6.18914	1.13894	3.70135	0.352828	0.621104	0.520454	1.79569	1.19751	2.95798	3.46629	1.80566	0.302291	0.0304328	0.0621076	0.829381	0.235903	0.498608	0	0	1.66717	0.521651	2.00886	0	0.176305	4.71454	2.7839	0.280003	1.77979
SLC35E2B	50.1397	51.3999	43.4916	55.1047	60.6258	104.487	54.8818	118.834	44.9185	47.7185	70.4257	99.3418	93.4007	48.522	25.5985	41.5283	58.6494	58.0174	32.5345	13.5197	42.1967	21.5985	44.2177	29.4309	34.8932	26.5084	43.8644	23.591	33.5572	27.4105	49.9592	43.0112	43.2833	49.5077	50.7921	20.4527	33.3169	42.6256	27.6701	23.6128
ZNF251	16.923	19.9665	14.8761	19.1957	23.2234	18.8002	12.3547	19.3708	14.3553	19.9851	14.8945	20.2953	27.6054	6.31905	9.22879	11.0663	7.68727	16.1469	12.8333	4.02566	13.2938	8.44909	13.5313	8.59016	7.05447	14.3365	9.54463	4.97522	0	23.2836	13.0171	10.3413	9.83454	12.7994	12.9347	5.98695	7.31968	8.75414	3.04257	5.85847
PCGF3	101.639	114.591	123.11	86.5065	68.0011	219.391	97.4038	181.4	124.909	116.624	126.769	214.807	143.188	26.2219	87.2448	56.224	105.067	135.793	44.0642	35.4495	82.1264	78.7872	101.778	78.2726	63.309	55.7897	67.8122	40.8477	61.0283	69.474	124.145	56.0468	57.6986	66.2194	115.333	25.0069	22.8118	87.4156	48.24	60.0728
VIPR1	26.199	25.4774	23.5808	34.9028	33.0785	17.3695	14.3863	23.1892	10.7183	18.4188	62.6526	56.0951	34.4308	10.303	10.8112	11.7828	23.0161	12.0961	4.79732	0.632608	2.87291	16.1971	17.9293	15.3641	9.39412	1.31669	6.37732	1.4546	2.32828	0	13.6281	17.6774	3.78051	4.66935	41.0114	0.441264	1.95555	9.81487	4.66033	3.45228
DNAJB12	41.6723	40.7978	38.4079	49.1679	47.0115	45.3695	43.9506	45.2024	30.7604	34.0094	34.8456	47.5117	44.6338	53.5265	37.1232	49.1062	56.8227	52.6577	19.4237	35.0758	32.3251	34.2393	37.2278	30.6001	26.3791	20.1872	33.8153	34.1957	21.4513	14.0136	36.4707	39.5924	38.9485	27.1016	36.4093	31.4997	26.6818	32.288	26.9239	31.0353
SMAP2	1121.93	1415.05	539.976	1368.97	1488.97	1043.16	566.456	1533.84	548.808	342.302	633.232	770.572	1203.99	1342.01	610.499	1116.1	850.684	1475.97	341.58	88.6902	732.556	940.263	862.399	690.967	371.368	243.351	265.748	170.523	241.716	647.62	698.155	658.178	303.808	362.722	938.83	271.767	404.493	463.104	230.282	270.557
NPHP4	9.31606	14.0294	10.6254	22.1658	18.9092	25.3779	10.3181	30.1017	9.76196	12.4695	13.6704	31.9136	23.7792	8.49604	8.12671	6.32647	13.891	12.7861	7.99584	5.8692	10.84	5.45036	11.1094	8.55295	6.79861	3.12143	6.73199	5.00643	6.93842	0	11.3541	10.7829	13.59	11.5959	11.3742	5.87131	7.64549	10.192	6.03844	5.77701
ITGAX	324.014	497.889	595.807	653.886	624.511	863.678	416.738	853.962	324.483	399.011	400.99	768.352	972.375	331.208	246.757	261.116	569.615	416.825	242.624	255.404	214.613	274.286	516.979	208.36	260.594	241.366	261.115	200.547	167.844	367.319	415.97	294.075	515.697	455.32	496.861	173.727	72.6647	320.304	68.6608	81.1606
TMEM173	144.21	144.345	135.303	261.397	147.347	225.607	235.862	119.557	423.013	232.732	181.339	327.28	325.865	146.368	200.645	135.937	187.061	95.9132	61.9713	88.9397	124.704	132.564	96.3529	127.692	105.909	59.218	76.0853	161.427	67.2884	19.8447	95.0406	119.116	111.122	112.452	85.6418	85.5381	207.492	149.132	131.176	149.624
DHX38	18.2061	16.6109	22.97	40.6914	36.196	38.9001	41.3311	46.7949	19.8308	19.1257	26.0714	44.8403	47.1112	19.7936	15.922	16.172	32.8369	18.5021	10.995	20.2604	21.866	15.5765	18.9576	9.99654	11.2385	10.5659	17.0854	15.9219	13.5219	23.2935	16.3093	22.814	26.5137	23.0211	18.5089	11.5066	13.755	18.2731	13.525	13.8818
ITGAV	72.2678	75.1992	64.4711	39.662	69.4109	98.2144	154.706	103.724	111.558	95.4171	48.6411	70.0463	77.0587	54.9563	147.61	150.076	92.2373	59.5453	181.969	57.2871	172.719	113.951	135.224	114.337	261.531	202.269	197.432	129.728	197.863	169.334	222.189	94.4433	266.88	171.036	107.211	38.864	133.435	252.507	154.838	135.747
EED	85.054	55.7146	23.9165	56.3662	64.0084	54.2572	58.2016	92.0518	36.585	47.4096	46.9599	39.55	49.1139	37.2625	42.9258	67.78	68.4535	84.0554	33.7554	22.4927	40.5237	21.3285	46.7608	19.2176	19.8723	32.5189	42.8178	11.3883	43.8245	0	52.8865	24.6095	32.9414	25.1068	50.0476	17.0764	8.52319	36.6121	8.13888	11.0487
NSUN7	10.2555	4.94503	7.23482	4.39898	5.43125	8.03675	1.13034	13.8254	2.94892	8.40226	6.11973	12.9755	10.7617	1.79351	6.20555	6.28744	5.34313	0.866421	6.00882	1.40119	3.55742	4.95958	5.61021	4.78175	0.381646	0.809401	0.931984	1.05739	0	0	4.1544	0.757014	0.808477	6.85401	4.44235	0.099204	7.5685	2.14982	0.962362	0.854614
ANXA1	1.13513	6.7196	21.6963	1.98848	1.9392	2.49922	0.999319	0.19524	0.787815	2.25597	2.61103	0.861442	1.19309	5.01306	8.50634	2.21684	5.91439	3.20738	35.8213	25.4475	4.77821	8.63421	27.8296	41.6565	219.679	99.4509	142.747	224.476	297.925	13.0954	6.99897	32.0724	36.0275	38.1039	38.6742	142.289	207.148	33.5879	253.783	243.86
CKB	275.466	137.886	199.524	565.507	214.545	190.255	91.1238	399.44	142.228	150.274	247.437	227.239	249.461	300.771	11.9729	104.279	201.854	99.0761	24.7806	3.65048	106.517	33.8249	56.1891	53.0194	33.7478	90.1029	80.3371	219.36	7.89914	78.0173	60.0809	175.831	64.3838	11.4322	114.846	145.984	6.10943	24.9303	4.79851	2.78547
PCBP3	4.77715	5.5212	3.5836	12.8159	2.45533	3.25182	2.4572	15.1637	5.6213	2.94889	5.02616	3.86557	9.97514	2.16528	2.88918	2.45556	9.67657	3.11425	0.554004	1.74635	0.537639	1.59631	1.56258	0.177547	0	0	0.83023	0.571927	0	0	2.09062	1.08764	0.272548	1.71314	6.1172	0.274151	2.74483	1.60468	0	0
MRM1	6.80005	11.9681	6.3896	9.22346	7.51291	7.67488	13.5713	7.38962	2.91985	9.31272	7.17961	8.43719	13.0358	12.109	3.67055	4.32424	5.42929	10.2764	6.10523	2.07048	6.9211	2.68886	2.68749	2.88826	3.30816	1.95004	2.94988	4.79068	0	0	3.46532	6.75047	7.52622	2.76835	8.10978	6.43041	3.47001	4.7449	2.62202	3.17486
PAPD7	16.7768	24.3638	23.9954	28.4699	36.0348	34.3742	46.8026	49.9712	18.4126	18.5341	17.8896	47.3521	35.5392	17.0141	18.9813	23.2066	22.9264	39.3189	12.8307	13.1127	23.1205	30.9881	19.9059	10.3322	16.2765	6.2053	18.6534	11.7765	4.16655	4.36171	25.3126	19.7086	21.6736	18.0273	22.8159	13.9158	9.29055	16.8512	14.0482	14.2555
C9orf3	3.67837	4.18002	4.15096	4.92651	4.24155	6.00182	5.91581	4.67502	4.7531	3.30347	4.0289	3.94421	4.35374	2.11046	2.93297	2.20993	4.09745	3.45637	5.20908	2.15817	3.10237	1.2515	3.13879	1.10875	3.0181	0.660268	4.04851	1.84684	0	0	3.75999	3.07169	2.62703	2.31089	5.12639	0.88037	1.17102	2.03749	1.55086	3.18582
JRKL	14.6352	15.6672	6.6953	10.2074	26.7092	10.7578	20.0969	20.69	10.4904	19.4776	16.8007	18.5823	13.2129	3.8617	8.07836	10.4919	3.58426	16.899	7.47507	5.7833	10.5756	5.93902	6.51228	7.13795	5.64975	9.69801	11.8073	5.53616	12.9082	0	10.296	4.76509	8.64407	4.91629	4.16451	4.00049	4.19882	11.0085	10.3695	7.42462
CTRL	3.49786	11.4836	7.75854	16.1071	9.03249	12.8673	13.1286	13.3187	6.15931	7.46984	8.98711	10.948	12.771	3.35188	5.18013	3.72752	11.857	4.08376	1.17732	5.3111	4.70984	1.11591	6.31521	4.27201	8.36459	3.172	5.3214	3.89967	0	0	6.34738	5.16996	6.6863	5.16315	5.95141	5.74553	4.17459	6.83775	3.35733	4.43641
TUT1	9.00221	14.3787	15.5158	18.5848	10.768	16.5218	9.60995	16.4657	9.97071	13.7246	11.6924	17.3602	21.1231	10.4668	6.18523	7.60613	9.41865	19.7018	4.36708	5.54433	10.6843	2.26552	8.15807	6.25372	4.81421	8.12922	7.06108	7.22396	3.37562	10.3583	9.81609	11.6571	8.87629	8.40337	7.72983	9.24063	6.74559	8.35709	7.71755	9.89817
DNAJC10	183.495	144.016	112.624	140.508	170.755	186.32	184.885	180.885	471.238	270.938	145.88	221.914	157.931	30.9479	147.016	149.477	85.9334	125.075	147.765	106.245	88.897	95.0507	127.919	80.7412	79.1227	116.018	101.628	46.6253	47.5607	87.7747	123.283	60.5169	81.6721	81.6222	127.058	37.702	38.7683	140.898	86.6878	75.478
MVD	11.4589	15.6321	22.8726	40.8636	28.9537	28.332	27.1766	26.7109	21.9541	19.69	32.3872	37.0125	21.5684	18.8207	9.62728	9.80689	30.5278	20.9873	7.53843	15.2667	17.0828	17.6233	13.1326	13.0124	9.6715	7.90961	11.3792	21.6214	9.31233	25.5595	16.1763	22.937	15.4679	9.28046	11.3714	13.1133	9.37403	13.5342	6.12016	12.0065
TACC3	2.38953	2.89096	3.04951	4.2701	3.03931	9.5303	4.10891	4.82556	4.46171	2.63686	3.16068	7.42102	4.27322	2.58127	5.05719	8.47117	2.48229	3.43892	1.83849	10.8809	7.91074	8.34605	4.93037	6.37697	15.2644	10.039	16.6138	30.6338	13.5364	0	2.05004	6.48121	7.96378	12.6326	15.4035	19.9524	19.2412	16.6405	27.2054	21.9573
EPM2AIP1	23.2998	27.3516	13.7463	20.8548	26.0016	21.2315	28.5271	28.2197	23.0964	34.149	22.6269	26.9323	27.9894	7.06364	14.9101	21.1728	18.2225	24.6114	24.7161	7.60904	16.1114	8.54134	15.9893	7.85191	12.1355	18.6784	11.2767	6.05007	5.14618	17.0983	28.0635	11.2048	12.9943	12.591	26.0681	6.34171	7.0539	17.8605	13.2599	11.1084
ARID1A	65.5884	85.9095	50.7434	62.5761	66.5745	102.303	117.542	142.792	37.8939	40.7952	48.2625	119.482	105.346	68.1863	40.9122	68.5259	76.5358	123.835	27.5634	28.3066	53.148	41.756	58.3892	29.6856	26.8672	17.2955	29.6282	24.7443	22.5499	35.8545	44.5552	62.1306	52.3082	52.0179	83.7966	31.862	26.8673	41.5682	29.0264	20.4412
CDC14A	19.147	20.0012	17.6667	13.0779	12.4344	15.2703	17.3685	18.8403	20.2706	17.5935	16.0018	19.945	15.3589	5.65209	15.1226	20.4564	10.3102	26.6574	9.46936	2.99191	11.5001	11.0253	16.1508	8.73898	9.18256	6.23423	8.8215	7.69143	4.73931	21.1223	14.1986	9.22174	11.4085	8.65928	16.4215	5.07163	5.92233	9.64198	5.95851	6.8723
ZDHHC18	0.512023	1.77628	2.11453	0.622973	0.537655	1.92431	0.412891	1.0275	0.0644947	0.982902	1.28763	0.351805	0.0835001	1.58704	2.15042	0.428201	4.08112	2.54549	1.19611	3.46712	5.22166	1.27581	3.54364	1.66961	3.98487	3.42317	3.96893	7.34659	10.9221	0.900316	3.00795	5.02154	7.09485	18.0058	4.69081	3.49475	8.78347	2.63813	5.01076	6.23645
ACTR3B	5.34643	3.71518	5.05654	5.50249	5.6329	4.29351	5.38179	6.18762	2.82799	4.75386	5.40401	6.38493	7.64825	2.11137	2.72198	3.05552	3.22073	6.8939	0.530997	3.35244	4.05698	2.32216	3.11301	3.97954	4.25912	1.66238	5.19264	1.58396	0	0	5.66669	3.95959	2.09468	2.35017	3.50089	2.21644	1.26621	2.5532	2.24647	2.191
MAN2C1	55.4652	64.4791	146.437	204.112	150.211	257.872	176.986	179.625	124.769	91.3006	188.94	187.823	260.957	55.881	63.8599	48.8575	182.372	53.1765	58.4152	48.8074	84.8583	45.9194	65.8834	48.0704	52.2054	48.6909	83.2601	57.3386	24.1261	55.4499	110.103	86.0492	100.629	96.444	136.692	45.0367	64.3486	61.4042	34.6139	45.8012
MSH5-SAPCD1	3.10762	4.95011	10.9098	13.4508	10.9349	12.6058	6.21734	10.7942	1.3629	3.77627	5.63171	15.1801	17.147	1.10052	1.93378	0.861195	0	4.42338	1.57545	1.44768	4.93018	0.0232059	3.30428	2.34779	7.99639	0	0.916208	1.53994	0	0	0.689513	2.3347	1.54751	3.01662	0	1.83419	5.37526	3.64849	0	1.09723
QSOX2	7.24553	11.58	11.9744	10.9306	8.74197	12.7528	15.9548	12.1232	6.87582	8.27698	6.3365	12.5699	13.9899	6.59065	6.89817	8.87418	12.5277	6.64449	7.46091	7.01303	7.95387	5.80285	8.17195	4.92364	4.41455	2.77833	7.53304	5.62108	2.59522	0	6.33139	6.83253	10.8057	7.36899	13.3034	3.70149	4.05482	7.59641	2.57164	3.13333
PODXL2	5.13396	2.59187	1.79614	5.1302	4.00907	4.34279	4.03537	3.47706	3.01636	3.35589	2.59512	1.53543	5.75555	2.69223	2.00498	5.17004	6.33316	1.95067	1.48586	3.72924	2.8874	2.61611	1.18916	1.25952	0	0.290776	0.611703	0.627969	0	0	0.420684	0.640505	1.42566	1.19079	6.45026	1.87621	2.03705	1.03252	0	0.421159
CTTNBP2NL	93.9846	113.595	50.122	65.2267	118.602	97.6805	73.0022	139.95	77.0307	138.921	94.6834	108.516	94.9295	50.6794	41.8477	91.6755	63.8425	177.513	45.5915	15.274	57.2062	65.3209	85.4528	39.1145	72.9782	60.5384	42.9013	27.9042	37.195	50.8018	72.0076	48.5697	54.9957	31.8842	101.752	28.7406	29.8786	49.1842	30.5706	32.8014
COL9A2	41.5592	56.1208	62.9597	143.366	105.405	97.7002	21.2066	114.421	24.276	54.0381	88.2733	68.4388	107.96	33.1422	24.1633	19.1457	59.0166	75.1838	23.4811	5.75782	25.3947	33.5927	35.8973	33.7025	17.9245	25.8936	15.0998	15.2228	6.44765	62.1337	65.065	53.0058	32.1642	21.4452	51.7254	15.0216	9.88899	26.8082	2.61988	5.17508
HLA-DPA1	2085.95	3460.57	3208.46	327.502	475.665	461.261	177.053	562.569	16.6402	1232.88	1313.61	119.826	555.586	1489.52	1903.91	1680.76	1167.21	3314.87	3032.29	627.678	3948.21	2593.09	1684.48	4173.6	3754.42	6343.53	2055.04	6042.47	3928.22	1666.96	2080.7	2825.97	2497.19	3036.16	1820.5	5486.52	6038.38	1777.56	2534.86	3956.28
PPP1R3E	11.5259	18.2408	14.2964	15.8568	18.9543	21.2419	8.43863	26.3346	9.80916	17.9823	14.5474	22.0789	29.9893	5.73465	6.58738	5.0214	14.5526	14.4707	11.618	2.46101	12.1548	2.21815	8.52906	6.15859	4.50384	8.84102	7.47921	2.52874	10.0894	10.3163	19.3748	8.38689	7.21862	7.50544	13.4883	2.6411	3.44456	8.74325	4.77589	3.98205
PGD	52.897	57.6698	55.7025	44.5565	40.2261	43.4729	73.4026	37.0421	49.3398	49.3599	51.3391	41.7259	46.1276	76.2098	49.3313	56.9485	67.326	56.6343	40.5771	93.8213	57.863	42.193	52.4353	51.8731	103.911	76.3836	77.1178	111.309	62.9851	52.5584	62.5979	68.4538	93.0398	82.8086	53.8297	90.3454	84.3847	65.3578	73.5098	79.0741
S100A6	2.20581	7.67457	56.0988	18.7888	1.88046	2.57679	4.11015	1.20895	0	1.58374	6.01304	1.80977	1.28249	21.9469	9.47179	3.50392	9.17873	3.41778	7.85693	32.5106	7.40457	5.24448	36.9836	15.6172	145.562	83.8146	170.899	221.774	67.9479	2.35912	14.1004	43.1154	74.703	68.1314	0.912511	85.9057	111.85	60.5432	194.815	110.202
ZNF608	4.62648	4.95194	8.25841	9.40986	15.6378	15.9235	17.9357	14.728	27.135	20.6041	13.0122	19.9187	14.3832	2.82629	6.0166	9.88614	9.19634	5.2009	4.55349	1.51557	12.3552	5.28273	6.54412	4.7571	1.93457	3.81251	4.57045	1.95985	14.9253	4.44055	5.29098	1.5177	5.27922	13.8821	6.53188	1.42802	5.4442	6.33457	1.92036	0.996854
MAML2	61.366	56.2343	36.5646	27.7773	47.3216	47.6337	39.9541	80.951	59.1201	61.8071	28.2486	66.7618	57.1568	17.5889	29.6955	60.8212	26.6122	78.3602	28.1587	13.5727	28.2589	25.9936	47.4863	27.4676	28.2398	19.6738	24.0119	18.0993	19.6405	51.2623	42.6296	28.1905	30.7224	20.0426	38.0069	13.8262	19.5673	32.8281	17.4941	15.3245
HNRNPH1	367.997	247.877	332.921	854.332	996.51	786.671	671.541	790.388	771.497	660.047	665.102	712.344	643.705	118.196	419.692	364.224	427.494	336.572	363.554	193.795	375.307	316.499	412.702	182.876	388.839	362.781	394.355	179.472	190.236	466.582	564.892	260.793	310.23	288.024	447.229	122.949	217.796	483.237	262.205	317.517
RFPL1	12.3743	9.05845	12.1148	11.1459	14.776	25.4939	14.5609	24.9404	11.6029	13.7421	12.4791	24.4897	30.7256	8.0877	4.52159	9.23522	12.4722	15.1868	8.21644	1.74294	8.59101	4.97642	11.1152	3.97378	7.10616	6.18514	5.48456	4.16214	0	18.5536	15.8291	9.03889	3.44203	3.1962	11.4364	4.12841	7.94097	2.54963	4.36556	2.51332
C9orf66	9.48587	5.83033	8.32716	9.65881	10.5337	14.8167	12.5049	16.2401	5.88965	9.2108	11.8407	17.5454	16.4339	4.4973	5.03725	3.92117	12.1037	15.5012	2.90862	3.86338	5.34503	6.45981	12.8155	4.78092	2.32155	1.30843	3.37388	6.39555	0.436203	10.3594	3.63327	9.15058	7.61616	5.99962	8.7012	3.61419	6.40573	3.84258	3.73237	2.27937
ADCY6	4.83548	4.34362	8.81166	11.7756	12.3034	17.9825	6.60112	12.1355	6.03014	6.83006	7.93697	25.1341	14.4514	4.20898	6.73251	8.99234	12.0539	5.19548	3.07064	5.6441	7.17099	5.91821	6.10849	7.02378	2.76122	0.75871	4.87682	2.22623	1.26445	0.34961	4.40624	4.54528	6.11067	9.34379	4.62181	2.28541	2.68454	3.91825	6.06034	4.59982
ZNF75A	39.9736	32.3589	43.0144	55.2697	47.5056	47.6916	58.2974	58.1045	33.3163	38.3329	35.3921	54.697	67.423	16.412	29.4332	30.0903	30.2596	48.0021	20.7713	20.9279	27.9991	9.82828	37.3039	18.4882	16.7366	20.9293	16.248	19.1123	8.81282	53.8296	32.7133	17.2819	25.6106	31.4059	54.3744	12.1615	23.811	30.6186	17.1563	18.2786
TNFRSF21	150.317	46.8947	15.2632	130.642	117.302	69.7538	43.9457	95.7774	127.487	18.6349	18.6261	135.927	96.136	92.3303	28.3787	116.58	10.7432	82.183	13.8353	9.29942	8.7834	24.532	9.04823	28.9535	5.42309	7.55618	25.9616	19.4932	40.5273	0.309598	4.70521	9.02687	2.6083	16.1208	34.4421	69.5073	35.7052	5.63999	52.1167	32.2059
ZNF70	8.67049	10.4543	10.5205	9.03132	10.9229	18.8196	18.1422	18.3241	8.00374	7.06792	7.37466	25.3044	24.1263	7.16206	7.32439	5.28669	9.07084	11.459	7.37685	4.62658	8.8514	4.33727	8.86356	4.39813	4.75759	3.46304	5.18731	3.53839	0.212704	4.59417	7.77544	5.85779	7.73535	9.74999	14.5277	1.38554	4.87881	5.51287	4.55303	2.81074
PIWIL4	18.6015	15.6266	11.6258	24.3238	24.3081	17.7728	35.7359	28.3741	16.3694	18.1395	34.5807	22.7403	20.2927	8.4482	7.20982	8.72345	13.2397	17.8357	9.97991	6.89679	13.9525	8.9953	20.4116	4.23362	9.46032	10.132	6.93077	6.05071	3.6244	0.340019	17.6166	10.9743	18.8467	8.36057	18.4986	21.3925	8.40661	7.08295	1.58549	5.40735
PIGL	25.4454	28.667	25.4803	28.5263	30.2888	52.6965	23.2057	48.0393	31.5868	28.7878	17.9657	47.5535	46.8398	7.61975	14.0149	14.6459	23.3833	28.0324	18.2639	14.7233	21.2884	13.0081	23.9591	25.2739	20.3817	4.21762	19.3942	7.38434	0	21.5462	33.6051	20.5989	20.8793	21.9141	24.7009	5.54186	2.1249	13.6152	8.87329	13.4598
GRK1	3.50839	1.82548	1.38443	2.91337	3.25815	3.86036	0.128432	4.25484	2.32415	3.54881	2.61841	4.00117	7.73918	2.44846	1.12248	1.69697	4.87406	3.51837	1.72763	0	0.932908	1.95884	1.89345	1.23057	0	0.777717	0.571756	0.582316	0	0	3.1862	1.15915	0.945065	0.767809	3.38256	0.0965044	0.477149	1.51957	0.543148	0.222576
CAPN15	14.4009	18.5567	26.111	38.6317	39.5704	46.8423	54.9467	58.7421	15.4443	13.7633	28.6961	64.4069	56.4059	17.4961	15.7966	11.162	39.0297	18.6527	8.88946	17.6234	25.2434	14.7404	18.9249	12.4603	9.73889	7.33116	14.3057	17.1108	9.54571	6.21615	12.7475	23.8912	18.6371	23.8521	26.1442	15.8214	10.6766	13.0633	9.34247	9.76878
RUNDC3A	2.76918	2.81808	7.6621	8.2646	5.17175	3.41645	1.71631	2.61793	5.74863	3.98852	5.91639	4.40382	6.36087	2.0946	2.74263	2.90597	2.26398	5.04338	5.95306	1.29903	3.17217	1.50809	1.8279	1.74272	1.05456	1.59267	1.21866	3.21606	0	0	2.37898	2.66535	2.70362	3.29108	2.57023	0.500335	3.83815	1.50286	0.771155	1.46335
EPB41L5	10.6701	10.8603	10.1886	6.4675	7.90959	10.4399	10.1857	10.8252	6.75522	11.9846	8.57645	8.93046	10.1123	4.6006	7.52576	8.87412	4.89356	14.1023	9.59067	2.3923	9.22634	5.9485	9.74917	7.25375	2.37424	2.41218	2.82964	1.14913	4.25273	4.8453	10.4425	5.91783	6.57087	6.00376	12.1479	1.22623	3.11736	5.14732	1.18744	1.30844
SNX10	18.5675	34.8347	23.7561	12.7285	15.507	17.9429	24.4512	13.1669	22.672	35.4976	13.7528	20.1376	19.3322	11.9336	26.959	31.7202	4.50736	31.2598	36.4922	22.0999	15.3778	10.3048	27.3303	24.2797	113.495	116.891	55.4626	63.6111	102.803	52.6967	42.5215	21.0778	57.8827	26.2478	36.1187	58.456	46.521	50.437	141.558	86.1634
TNFRSF25	28.6289	17.5321	118.24	132.485	90.6133	101.594	102.602	33.2763	93.0207	79.5875	102.938	231.753	249.57	11.675	33.1664	31.7935	28.7713	10.4533	21.2119	13.1585	109.676	30.6689	8.55143	49.7695	9.07009	1.51147	21.2661	0.593593	0	0	9.84555	16.1314	13.5185	74.7368	32.4858	3.24332	39.3139	19.4157	3.90838	25.8208
CEP131	3.60952	3.48983	12.0217	12.9396	8.47444	9.80622	7.55936	9.5022	2.23457	3.94442	6.81907	8.29838	10.7095	3.8943	3.0299	2.84106	6.82311	4.90436	3.02357	2.42865	6.59901	3.75639	3.57348	3.48885	2.21408	1.58622	2.83134	6.18869	0	0	3.46122	5.21185	5.47648	4.58365	4.68667	3.43062	2.49543	2.61624	1.6878	3.35683
MYO7A	31.1644	33.4701	34.1242	44.0771	39.5281	44.4558	76.6798	50.3309	42.9124	16.6211	36.6994	60.5432	64.995	21.9598	37.0888	30.7973	47.0988	29.982	16.2663	34.4232	33.0211	28.1199	17.3941	20.5644	13.7036	8.71077	27.7621	7.94456	6.7503	20.8657	23.0287	23.8229	20.8679	60.7348	22.2894	12.9064	24.7647	29.6375	15.9275	25.1961
NRBP2	29.2045	33.1829	46.9569	92.6327	60.5107	76.0761	25.3923	124.281	44.8365	54.8627	63.6568	69.1775	80.4124	15.469	24.0749	13.7203	53.3749	26.1905	28.4471	5.88175	28.7802	16.732	38.307	13.6417	24.6698	17.2483	24.2297	8.20127	19.1183	55.0689	45.2443	20.3227	20.1579	29.5281	32.7604	6.96959	17.1639	26.7447	14.3339	13.6381
FLNB	0.58756	0.722292	1.3752	0.138429	0.169286	1.04424	0.237162	0.342252	0	0.232082	0.663407	0.0812009	0.604291	1.3074	1.86867	0.539879	1.2557	3.1079	2.95395	1.034	2.12475	0.184038	1.34758	3.92275	7.29549	5.12077	6.78003	15.0414	18.1974	0	2.54487	2.95047	5.35165	9.08828	0.809162	4.20749	9.25582	4.06883	8.49718	3.07329
SCPEP1	122.537	137.454	171.053	101.899	81.225	134.04	85.009	101.053	93.0811	115.138	96.2769	65.1698	82.4206	145.386	200.064	165.393	171.824	86.1707	101.406	192.788	150.756	125.841	147.809	157.309	202.884	171.331	161.349	260.219	301.108	104.451	293.876	160.35	341.967	198.845	151.76	192.664	96.3393	209.777	169.919	189.483
FAM160B2	23.9035	39.4199	49.6746	59.3337	49.2955	70.4115	44.4189	71.544	32.3601	36.9992	57.9752	79.0316	106.487	29.499	25.9208	20.219	44.6236	36.5148	16.7432	16.6547	36.4903	16.6056	25.3039	20.7731	15.0698	12.8091	21.4616	19.4841	9.66016	56.8515	35.036	30.2323	33.8352	31.5085	45.5001	16.5116	19.8939	21.7855	16.8067	17.955
WDR27	4.33482	5.36061	6.54616	8.50059	10.8865	14.0499	6.62807	12.5533	5.12305	8.13035	8.4966	14.9459	13.6206	2.02048	3.93619	2.87237	7.20323	6.26778	3.72913	1.2839	7.82077	5.17345	6.13494	4.55382	3.17709	2.89141	3.8843	2.075	0	0.529908	5.63143	4.28789	4.60015	5.94603	10.5143	1.4414	3.11929	4.98008	1.21709	2.7045
CPSF1	46.0029	76.3934	66.273	129.217	109.655	150.054	106.843	103.451	75.2791	57.4364	106.104	114.56	93.0001	50.4699	39.9641	60.3182	72.2827	63.626	20.0395	45.2219	99.068	33.4019	37.7865	50.1403	54.9835	29.4372	56.349	41.4839	8.20104	61.1176	50.497	97.2415	56.6838	55.1159	91.9614	25.2693	23.1308	37.276	21.2274	39.2923
ARID3B	12.9736	12.6268	11.0062	16.4574	18.8913	16.6103	12.3749	19.1915	18.4217	10.477	15.1578	29.9146	29.3841	6.11224	11.463	8.76208	24.0261	17.4172	8.19689	3.04335	6.05246	8.53013	11.735	7.05879	6.62903	5.19249	6.0746	6.6165	2.90866	4.9181	10.5105	10.6405	4.7117	7.82084	20.8433	5.8129	13.5763	7.20586	8.54899	7.95336
RAPGEF6	137.732	90.9858	51.7426	63.725	120.528	97.6847	93.2781	155.443	183.87	183.071	97.3089	165.272	128.623	26.739	96.4149	145.78	59.8325	125.011	90.8573	17.1498	63.4616	58.8428	105.688	49.1543	46.9945	68.2946	36.6572	42.0559	36.8848	143.314	88.4116	44.099	42.5111	40.8858	110.093	19.811	30.3315	47.1095	42.824	33.8242
ALDH16A1	26.1464	21.9181	30.7017	62.2055	43.1766	59.2906	59.3437	54.7114	33.7317	36.145	43.8411	83.4131	55.7135	34.3708	23.4632	29.4869	40.3921	19.0473	16.0607	45.0746	34.5637	28.4037	22.0654	17.5842	12.0712	12.8183	20.4933	30.6331	15.1306	25.8897	18.8292	41.775	30.9443	32.617	23.5536	23.5735	25.6228	16.8802	25.3921	26.0892
PLEKHB2	86.2141	90.9777	74.4136	61.7466	68.368	79.6803	111.629	81.9989	80.0024	68.0737	59.7179	82.9437	81.9826	111.188	92.2528	101.114	78.8967	73.2636	76.6382	116.284	90.9553	82.5972	88.8927	65.1958	98.6544	132.171	120.112	108.478	137.093	92.9182	99.3649	84.8264	119.187	113.26	104.148	76.8914	99.1384	136.144	127.885	107.801
ADGRA2	1.83845	1.71155	8.07617	3.7946	2.16217	7.35143	1.06528	1.88763	0.552829	2.07846	3.92054	3.51238	3.20424	1.80696	0.1858	2.04816	0.655693	1.49747	1.08759	0.248514	2.17851	0	0.999877	1.04097	0.119426	0	1.07929	0.0155896	0	0	1.321	2.62148	0.165192	0.820493	1.35326	0.03272	0	0.268591	0	0.0764331
NBL1	85.3924	83.6189	95.8114	185.211	105.097	160.368	257.941	44.1628	236.695	160.552	142.552	209.188	154.365	89.0488	197.606	48.3973	169.719	66.3661	58.3828	54.9575	72.9492	206.468	88.0937	84.1097	1.80787	21.9969	59.8639	23.5178	0	60.2636	28.0523	115.93	89.9485	77.0344	53.0075	72.0145	54.0657	131.579	25.6197	51.9873
ZNF682	4.91414	8.716	7.65156	9.0951	6.65218	9.71706	11.3076	7.04769	4.42962	9.44186	5.28651	11	7.32945	0.726023	1.04486	5.86849	9.31724	4.88319	6.17475	3.64929	3.5025	0.251708	5.34856	2.32725	3.03355	6.18008	5.73205	2.35066	0.155416	0	7.55334	2.43051	2.4742	6.80381	3.97003	3.55105	0.129438	4.63889	1.58365	2.37484
CYP27C1	3.43743	1.54774	3.45629	8.77466	10.738	14.0675	13.1993	8.74864	3.16079	3.56345	6.68789	18.7585	8.99058	0.608962	4.4495	2.21536	2.28322	2.57342	4.27066	0.896652	5.50985	1.31683	2.99307	3.31676	0.77592	1.51898	2.21379	0.481296	5.28498	0	1.61072	2.16472	1.68253	3.65177	2.32723	0.448365	1.90482	2.95886	1.02646	0.708116
MLLT6	57.8438	75.6418	81.6115	99.8534	112.723	157.14	91.2237	155.124	81.3217	77.0167	117.195	264.301	219.094	38.0289	52.1262	45.2438	84.4328	76.0496	37.5215	15.1282	66.5586	57.2502	58.8914	44.1065	46.7507	32.1544	40.6132	33.7629	26.0302	53.9648	61.5682	65.3903	63.4362	67.6032	76.5929	24.4499	55.3637	56.5772	38.6677	39.7985
CSAD	16.6864	24.5224	40.1305	78.0785	60.4005	76.0097	45.6391	68.4835	35.0343	26.9944	58.9186	68.268	88.7241	5.3446	20.9057	16.3324	32.5643	16.6089	17.3483	11.043	36.9469	9.5422	25.753	14.4164	18.6086	17.9318	23.1131	6.9804	18.7284	37.4845	34.7156	17.8691	19.5066	27.6135	32.4033	8.29185	15.2914	25.5417	11.5515	10.2538
NOD2	0.834342	4.08274	8.24501	0.624793	0.438676	2.73758	1.28959	0.165018	0	1.71693	0.961531	0.273755	0.387079	0.43977	0.76346	0.391001	0.424326	1.90764	4.57356	5.83286	10.253	1.52749	1.91393	4.63279	19.3471	3.51171	10.3081	1.04976	11.1683	1.26755	4.69844	3.79264	11.6737	11.791	5.8226	5.13773	12.6248	5.71042	10.5736	7.16429
ADD3	5.08101	6.04852	2.91495	1.9551	2.48089	4.32953	2.81162	4.17885	3.63258	3.83612	2.01774	3.71381	3.29398	4.12511	11.5426	8.88994	4.23124	4.5577	12.2108	2.31626	10.2432	6.37854	6.98417	7.51391	5.52789	10.2724	10.2474	7.62529	6.3978	15.7454	6.98042	5.25903	7.03599	10.7108	8.39639	3.53427	11.9569	13.1884	6.74221	6.99555
KBTBD6	4.73092	6.90066	4.096	4.26528	5.00472	5.87778	9.28709	7.50285	1.82435	4.21382	4.3933	8.00574	6.86321	3.22105	3.02727	4.48882	1.95699	5.90554	4.92001	1.92912	3.84585	1.95548	2.27874	1.05605	0.803782	4.32237	2.89284	1.76208	2.38701	0	4.28563	3.39216	3.77286	4.59218	4.01818	1.84881	1.31338	3.02905	2.64758	1.67978
MYEF2	21.5289	13.1629	32.4477	23.8822	33.3198	19.9527	15.7684	30.9734	13.6656	17.0552	20.0708	8.7733	18.7061	3.23539	9.63676	16.0952	12.5961	30.1442	13.1007	4.24012	12.4278	15.3698	18.4321	11.7179	3.88441	8.29693	10.6965	2.55124	4.77464	3.64754	19.7921	5.62261	11.7453	14.5553	23.593	1.1713	6.93932	6.22472	2.51833	0.775439
CAPS	27.6158	32.1859	27.0447	53.9775	41.8564	60.3652	31.6778	43.1254	29.462	30.2606	47.7518	62.55	61.4344	14.9806	19.3176	18.6185	42.7631	29.9587	16.1865	6.23664	29.3968	14.7658	26.5754	19.5685	16.584	15.6479	16.0699	9.66532	19.8264	30.6979	35.4375	21.958	21.9004	21.4904	52.0579	9.06078	14.4068	19.7666	7.6875	10.3111
ACTN1	0.203024	0.984487	2.72682	1.00455	0.62096	0.549914	0.34437	0.190823	0.323866	0.430876	0.541588	0.133576	1.00182	3.67515	5.02522	0.758753	1.88638	0.445348	5.05978	13.6878	0.725846	1.62186	5.38573	2.05596	9.30783	6.82026	20.1895	59.2125	26.1498	24.4185	1.71055	6.54041	13.3834	18.546	4.41405	12.9824	15.4053	10.3072	37.3471	18.1124
SMTN	3.74815	5.26119	6.96985	8.76533	7.76289	10.4961	7.45528	9.64123	6.83144	5.56325	6.76682	11.8237	10.2063	4.35809	3.61495	3.96269	6.74892	4.62859	1.37145	2.9762	5.79818	1.88193	3.52381	4.29345	2.47742	1.39408	6.02735	3.42593	2.9526	5.53071	5.579	5.01526	4.19368	6.91664	5.14071	2.21662	3.57711	6.11926	3.32874	3.03254
HEXDC	23.6727	34.2809	59.013	62.8421	46.7806	58.5206	34.6569	52.4129	24.1902	40.9283	60.9197	65.7305	81.6084	22.7806	21.1211	18.5857	44.0323	27.1438	18.5649	15.2192	49.1161	21.0667	19.9776	30.4268	21.8538	16.2674	19.9515	23.1477	9.16282	20.8895	31.2219	39.8551	33.1971	26.2557	30.5566	21.3077	38.0724	20.2526	20.9798	23.6574
ARHGAP22	86.4923	82.3822	99.2505	196.078	132.924	199.058	48.3404	136.212	56.1881	104.176	129.228	104.082	242.652	70.7801	49.273	82.6718	98.5898	175.791	27.0456	17.541	86.6272	57.0323	68.6227	59.5281	43.0147	47.7383	67.4666	40.8977	5.11545	10.4538	63.0413	125.711	83.0544	48.7991	85.1634	26.4399	30.5602	72.9615	20.8819	38.7787
OSBPL6	21.7391	17.9792	18.8224	18.7766	19.7338	25.3543	22.301	16.7191	31.6226	25.3903	18.8676	39.3957	34.2531	5.48779	12.8392	16.0069	12.8724	13.4246	15.7798	8.18826	13.2936	9.27045	15.068	6.73178	0.709263	15.8915	5.82826	0.886425	0.0224672	40.721	15.3149	6.71729	7.64007	10.955	18.5431	2.11465	3.49138	10.2083	0.159868	0.490318
CDK5RAP3	51.7495	56.2954	120.259	233.331	195.658	219.466	234.965	189.765	112.132	109.941	161.257	189.736	226.562	42.4738	70.1834	44.5246	103.401	42.3653	55.3594	60.1663	118.855	51.1306	66.6737	64.2998	70.2421	63.1808	84.7564	85.8137	10.7711	68.6546	75.0097	81.9351	120.214	90.7258	52.5533	60.0432	62.9333	73.337	56.7016	70.8838
PCNXL2	67.7358	66.0717	58.2984	68.9725	64.0182	104.338	56.4328	117.292	41.244	54.7376	52.9592	92.9364	110.184	25.3959	33.9045	41.5835	66.201	93.8566	31.2731	10.5334	40.8738	21.9867	59.3498	29.8787	36.2972	36.5246	33.4981	32.5458	21.6616	29.3963	49.5014	46.1929	46.3158	45.2811	83.8857	15.4192	32.5829	35.4353	23.8075	17.8778
PLEKHG3	4.27268	3.2144	3.16801	4.01915	3.43403	2.7149	2.14202	1.97532	4.2162	4.60649	5.64526	7.39575	8.80667	2.4504	2.17542	2.48566	5.05328	2.81967	6.34288	1.06608	0.392174	1.50138	2.92368	2.4728	1.06996	1.53836	3.25645	0.12458	0	0	0.627222	1.04713	0.556346	3.40294	3.06058	1.34733	0.942895	0.631115	3.00166	2.05148
ENO3	3.39278	5.14362	9.62517	15.7937	13.8105	14.5958	7.81985	13.6675	8.11145	7.0938	18.6818	15.8917	16.9701	3.57367	5.31789	2.16314	6.39871	6.47211	2.53305	2.68585	6.18728	6.27501	3.43836	3.39605	2.74712	6.59041	6.06353	6.10314	0	0	4.47634	9.56044	3.44504	6.63757	2.28022	5.86891	2.08644	6.47182	7.53822	4.14994
STK19	10.6303	5.89758	18.4269	25.1166	17.5617	16.4056	10.4511	19.2556	10.9478	9.9499	16.1091	14.9806	19.0019	8.71868	10.5562	7.4942	14.035	14.2417	2.87493	8.43584	15.4091	4.44398	11.3975	11.0951	7.21164	4.69342	9.52661	10.9281	8.73981	0	7.66948	9.21002	11.0192	8.23306	11.0907	8.81452	4.42513	10.944	4.90419	6.90755
ANKMY1	20.5462	27.0603	26.4023	28.4053	28.2157	40.1363	29.2784	43.6474	17.9428	24.2096	21.0203	34.7142	45.3719	14.1954	14.8893	11.6215	24.8016	27.4941	11.397	12.2412	20.4769	17.9847	22.6992	11.3039	11.7575	9.96183	16.2099	12.0631	4.40469	11.166	22.153	21.7342	25.4294	17.2265	31.6281	8.07938	19.1439	19.4351	11.421	10.7486
TUBB8	2.78098	5.45051	5.58897	7.80904	2.39033	7.39427	1.88051	5.64261	14.7357	1.94671	6.46738	17.913	10.4391	0.706775	1.08891	1.53922	3.66886	2.27814	0.61477	0.647982	0.375634	1.16716	4.39792	2.56434	0	3.15319	1.43908	0	0	0	3.15249	4.96443	0	3.11001	0	0.332267	0	0.371893	0	0
FTL	4211.53	4121.99	7946.32	4895.15	4313.06	4219.93	2827.97	3002.9	5246.76	5152.89	5262.12	2538.45	3734.32	10816	6343.99	4354.18	4950	3421.22	5775.98	14606.2	6359.64	6798.6	7066.06	8297.84	6861.66	7920.59	8159.06	13543.9	12260.9	4503.66	7563.36	8557.64	12255.2	7190.03	3080.53	11832.1	15175.3	8478.24	8073.59	8913.2
SNAP25	5.09365	0.424358	2.62989	3.76578	14.9639	7.06003	2.64316	17.119	1.9116	10.0484	7.21872	5.33624	2.18703	1.38816	0.489735	0	1.84443	0.17702	2.60511	0.0882585	0.138354	0	0.0606031	0.30469	0.579537	1.78103	0.355814	0.043063	0	0	0.663603	0.0393368	1.38718	0.0745732	0	0	0	0.103543	0	0
ZNF738	12.6369	14.6617	14.8692	21.1442	24.5411	27.0818	24.7413	21.8727	13.6057	22.1417	19.1607	31.1853	27.9059	9.47051	11.9087	12.7259	19.7878	11.0261	27.2705	5.44027	22.0507	14.5343	15.3759	8.85099	10.1005	21.2391	7.10564	6.84414	0	0.880559	11.632	9.23723	13.3765	13.1407	20.8577	8.18906	9.46025	10.7924	2.85885	6.48518
CHTF18	4.34664	4.47916	5.06003	17.4519	17.803	16.8267	11.2129	15.3281	7.99669	8.01097	12.5687	17.7055	25.007	4.32004	4.39031	2.84791	8.2281	5.53491	2.65338	4.81347	9.0872	3.12168	4.78078	4.05519	3.21337	1.54413	6.95374	5.00495	0	0.419741	2.47384	5.67694	6.08363	6.58102	5.45171	4.39259	6.81016	9.48878	2.90098	3.75181
GCLC	33.6205	22.5725	26.0209	9.11678	16.4234	29.9735	17.4401	22.543	24.42	28.3119	16.9783	23.6399	21.3303	30.5146	48.6659	53.4954	21.7582	37.8612	43.9197	16.0523	64.3838	22.2512	38.9858	25.2148	55.0847	69.8916	66.74	105.606	38.3286	48.7197	78.2134	19.6511	28.0003	40.6787	45.9748	35.805	85.5889	67.2214	41.9285	38.8008
MICALL2	3.3921	3.11474	8.49872	11.2227	8.37198	18.6172	8.19741	12.4855	7.92737	4.74361	4.92685	14.2973	12.7885	1.58572	1.59748	1.19818	7.02245	1.36529	1.85673	1.74785	4.89538	0.0900789	2.95088	3.32962	3.24933	1.00785	4.45154	2.31847	0	0	4.09584	2.44624	4.04441	3.66338	8.87384	2.59609	2.01615	1.62449	0.539268	1.5014
CCDC146	12.4041	18.0137	10.4255	17.7921	19.5239	22.9175	10.9428	20.6862	7.76868	12.3311	15.5096	20.3575	18.0063	1.30868	7.26244	7.69915	9.39986	17.9976	9.02802	1.60195	7.89067	6.49484	8.9409	6.06023	12.7978	7.55854	8.65513	5.02509	8.32983	0	10.8094	6.23228	9.62108	10.6512	14.8181	5.57219	5.02831	6.65922	8.071	4.68384
FBP1	20.328	34.113	31.6297	19.5878	19.9941	19.2886	14.5887	17.2349	11.674	31.2956	19.4129	20.2539	24.4728	47.8649	24.2166	22.0158	22.6348	18.6386	10.9219	29.6386	27.3264	31.0918	34.9355	23.8467	57.1337	42.1725	35.498	40.8969	22.8467	43.8978	24.158	41.6485	60.1988	60.9123	20.722	31.8681	45.4984	33.0098	63.4793	43.6544
STAG3	15.0107	16.1397	16.4347	22.6304	23.7213	27.2492	20.8801	28.2343	14.7139	27.5074	14.4449	27.1003	38.1161	11.0798	9.82332	9.50599	14.3429	12.9031	14.551	2.59649	9.43047	10.7869	10.7584	8.81677	10.0274	11.6404	8.44139	13.3971	0	24.5555	13.8091	11.3206	13.0277	8.6972	18.2706	11.8163	9.06122	13.9685	4.12812	4.49467
OXER1	14.2889	27.88	17.5884	30.0411	22.8198	21.5064	8.7579	23.9245	13.1729	16.5879	23.1036	26.4105	48.0127	8.49753	7.88893	12.0433	17.5782	29.347	10.1279	2.57528	11.0928	11.0923	8.94405	5.2252	4.76403	3.37422	7.71441	1.05765	11.1083	0	12.775	7.8821	5.37957	6.07189	37.5064	5.01669	5.74678	10.5026	2.40935	3.33916
YTHDC2	50.5189	36.4372	36.9022	43.3421	64.4781	66.0204	64.7093	71.6212	63.5554	66.5772	42.5596	77.7051	70.7584	8.30466	41.0366	45.7771	31.3932	43.8393	50.4981	17.0303	42.8589	22.881	44.827	16.654	27.526	36.2746	27.1287	16.7407	19.9743	41.2663	46.1422	20.0385	29.6702	35.4597	71.62	11.0942	21.6426	34.0858	25.0371	22.5348
ALCAM	55.1688	126.128	29.1404	15.4372	18.0225	29.2419	19.5694	52.2883	5.9965	27.1907	41.454	3.49931	24.5534	43.7281	55.7005	69.4078	45.7695	128.236	83.285	70.4658	45.2701	24.83	154.282	72.6687	298.395	172.932	149.399	169.432	181.289	61.0451	130.96	101.805	168.952	94.7038	74.6669	51.4134	30.9723	140.698	90.3263	71.9087
ARRDC4	1.14608	1.49576	2.13768	0.366563	0.306783	0.58467	1.06442	0.55033	0.637661	0.906281	0.996399	1.00665	1.51474	0.58139	1.13541	1.61107	1.4078	1.37693	2.16882	3.74706	5.20438	0.529007	2.42718	2.52056	3.10626	10.4697	5.71755	11.2176	22.7569	0	4.17494	3.81691	3.91753	10.4253	4.07002	3.79304	5.9359	4.94153	13.6097	10.245
SMIM5	1.81197	1.45342	2.80653	6.50579	8.61012	10.6149	3.54054	7.90233	1.72796	2.17287	4.40206	8.83822	11.1655	0.339436	1.52792	0.487668	3.62509	1.19073	0.0598719	0.991371	1.48305	0.364652	1.5276	0.478206	0.471038	0.0203601	2.0629	1.19235	0.183293	0	1.09442	1.39323	1.0439	3.31416	3.46368	0.637062	1.70002	0.292949	0.387941	1.03089
IPCEF1	80.3218	37.1127	54.5046	95.4083	188.486	243.234	161.167	271.48	234.38	249.651	135.258	273.962	139.3	54.4574	79.23	126.821	122.191	144.206	49.9004	41.7203	33.1733	173.847	169.853	45.0314	44.7747	47.9927	17.3763	18.9046	33.7546	85.5525	114.021	37.4586	77.4432	16.7917	227.842	9.53825	1.84822	46.1849	7.38241	5.684
SH3BGRL3	107.155	177.803	204.855	195.416	122.772	107.653	146.745	106.444	119.821	148.802	154.402	104.335	126.971	336.767	159.349	160.094	304.667	232.264	76.6788	585.623	118.778	227.86	258.088	163.886	377.228	304.168	297.704	220.335	429.682	523.469	216.486	279.093	339.509	318.157	244.86	236.314	220.508	311.99	383.434	244.826
PLCB2	219.438	294.881	324.586	366.463	305.64	473.18	379.324	377.921	309.428	370.757	332.361	563.324	708.031	133.173	182.954	199.223	359.654	330.58	146.175	158.925	285.22	146.608	229.827	159.527	206.357	163.939	247.315	151.341	101.439	196.654	233.302	234.301	278.095	340.719	351.572	151.71	131.687	236.243	134.41	147.047
CKS1B	15.2093	17.3834	7.79061	8.43352	8.68543	4.85422	13.0568	9.7207	19.446	15.3929	15.2404	12.8795	11.4503	18.3945	22.5075	27.7015	3.0807	10.4989	14.3676	25.3128	16.0911	17.9192	11.6952	15.3465	36.2339	24.2064	39.4541	25.2297	20.718	26.1179	12.5601	14.6427	16.0295	12.2648	22.4712	45.6382	28.1196	27.7999	33.4125	29.4565
ZFP28	10.7996	9.12586	4.61621	10.065	12.4502	15.1382	10.4815	16.8639	9.43894	12.2025	10.2433	16.8458	12.8884	2.91893	7.19918	9.15429	3.61999	12.1353	10.1306	2.50118	7.22838	1.21041	7.57304	3.41375	8.71005	8.55844	6.90314	3.70905	2.07305	0	7.96239	4.78247	5.90258	5.54277	12.8102	3.39195	3.7909	7.82773	2.51214	3.13435
DOT1L	8.57131	11.6338	17.0133	28.5665	27.1117	31.8238	34.8045	35.5061	14.1651	10.2023	13.4312	42.4458	37.2689	8.52341	11.6367	9.44011	27.5801	17.0686	6.17085	16.8143	13.7727	18.7656	10.385	5.88968	6.51844	3.51553	10.12	7.46294	3.66485	0.931905	8.60384	13.9329	13.6169	18.2887	20.8955	5.78243	6.92069	11.7994	8.51592	7.81506
SLC9B1	3.66411	2.85422	0.778036	2.57297	2.66058	2.60436	0.721133	3.73818	1.55429	2.43385	1.81379	2.61206	2.37836	0.551959	1.11517	1.80226	0.678755	2.16237	2.95247	0.844228	1.83189	0.331627	1.13242	0.428241	0	0	0.449605	0.623554	0	0	0.693249	0.620228	0.954055	1.58931	2.78279	0.975812	1.48599	0.456789	1.24025	1.07174
STARD3NL	51.2782	53.3865	34.5045	29.1111	33.006	22.486	36.4043	28.9555	42.0589	48.4266	40.3873	30.3932	30.5162	50.5103	49.7553	56.1165	28.5462	31.5397	48.3009	54.0357	49.6204	56.7832	37.8614	55.725	57.4344	74.4542	54.5151	69.6378	57.4006	66.5567	32.5088	44.9844	58.5568	45.314	31.0591	57.9999	49.9482	56.9135	69.0142	56.3043
GPNMB	54.3212	199.832	152.082	14.8076	20.03	36.9724	10.2261	16.3848	6.79549	25.7089	19.0509	10.2345	18.0002	179.14	49.0629	19.4261	47.0871	19.9205	496.815	97.6518	112.398	16.8051	274.319	91.3194	214.075	323.954	239.667	475.764	967.161	86.297	611.646	85.0115	496.43	431.712	51.824	37.5548	230.134	387.66	612.43	310.096
TES	11.4307	6.1757	11.3466	11.9002	4.22732	3.29659	27.0845	17.8123	10.0837	10.5962	3.59245	11.3873	7.53145	26.771	18.4579	10.5829	11.2068	2.79063	25.2367	5.70225	22.9805	6.24056	21.1534	4.94179	31.2412	20.6641	34.9425	36.8249	44.0081	35.632	22.5066	17.14	15.4042	8.14063	19.9788	41.1591	32.5125	15.3126	58.2906	34.46
GPX3	9.53474	18.8826	15.1014	5.67042	5.15357	3.16087	3.4405	4.6542	3.73633	5.24182	2.80071	2.08747	5.37155	37.913	7.87377	19.6493	6.2328	4.75704	29.5665	23.4762	14.8355	11.7557	11.8188	59.6213	29.2873	46.6002	71.2618	61.7262	144.461	24.9959	21.5344	41.6997	51.2122	186.011	28.7705	42.2886	64.3063	12.7574	57.9325	73.5163
KIAA1211L	25.881	19.6895	25.0951	33.4725	27.2063	27.7063	24.6075	23.3429	14.7413	17.993	22.6618	16.1528	26.3601	33.4854	10.2012	20.0846	20.4438	27.3459	12.7478	6.10858	33.3558	16.5813	21.946	12.6934	6.99188	8.91344	9.37831	12.614	10.0371	21.2519	16.9151	21.4265	18.9382	8.75068	20.1968	15.8702	7.29904	9.04698	6.12979	6.28001
CDRT4	11.809	15.1163	14.1078	20.3091	9.60634	27.741	14.913	11.9875	8.95899	7.34938	24.2444	26.1121	3.35233	3.74371	6.10329	9.10082	6.56859	9.98775	14.0727	7.95149	8.65556	3.17757	9.35686	3.29627	3.39449	2.94876	3.94735	5.65451	12.1343	0	7.10018	5.11577	9.13308	6.20226	9.40492	1.44302	6.07572	6.91245	3.72554	4.57471
BIN2	183.645	218.776	213.191	319.468	323.433	340.697	214.807	242.906	465.369	365.508	376.326	469.717	395.388	72.5674	119.293	157.831	270.148	184.967	147.887	92.9575	173.638	139.396	162.181	130.289	177.653	177.473	139.582	227.013	70.5067	322.449	227.576	135.274	164.485	108.645	220.075	130.149	98.721	201.753	137.479	122.65
MAVS	41.1304	52.0275	32.5407	41.3205	42.9624	68.5236	64.8141	79.7866	28.0414	31.3362	36.782	80.6866	75.6739	34.4735	31.7282	37.5827	55.9343	54.5218	27.697	18.9518	39.1849	27.5903	40.0121	21.0594	26.4465	19.2322	28.027	16.383	14.5542	24.6815	41.5237	37.6491	31.9058	39.8499	58.2117	11.6129	20.0829	32.6498	19.6248	17.5084
KRTAP5-9	2.37677	6.7721	3.73831	4.25057	2.96675	7.12554	3.9706	7.22506	4.40025	1.76366	1.53987	4.36967	10.3085	0.401484	1.37882	1.38173	3.28716	4.85004	2.50368	0	1.80525	3.97214	2.75948	0.0969167	0	1.27936	2.61987	0.339712	0	0	4.75795	0.542983	1.61232	3.37119	1.44998	0.540525	0	2.26758	0	1.18406
ROBO3	21.1438	45.4024	72.8956	82.5623	65.0198	51.3814	13.0061	68.1873	19.3205	47.3404	67.3339	34.3562	83.4878	11.4112	24.2033	25.5179	48.7002	51.802	15.835	19.5631	36.0493	17.8029	13.2795	29.2634	24.1179	20.3902	18.6715	18.0593	18.3711	3.30001	36.4372	39.4685	26.1005	32.4207	26.1058	8.34408	20.7866	29.9814	12.0997	22.8584
TNRC18	55.1775	59.8635	91.5324	97.6234	68.4271	146.94	107.624	123.851	53.4146	50.2249	66.2585	174.554	177.491	37.4594	44.5503	38.7893	112.022	67.5999	29.9413	29.4681	47.7101	37.7871	64.8582	34.7112	23.7832	15.9496	29.2099	35.2302	11.8774	20.0053	44.7215	65.9717	60.704	75.3513	94.9176	28.0828	49.3286	43.2707	25.9372	26.7281
JMY	9.32148	8.88531	6.34078	5.51127	7.59262	9.39867	2.47005	9.35729	4.06071	6.00804	6.16724	13.5627	9.32634	2.03067	5.50851	7.25623	3.11508	11.7353	7.39896	0.625591	6.32996	1.89501	6.0619	2.23323	3.34394	3.13253	2.58968	0.951273	5.48984	0	6.22453	3.7374	2.74083	3.48833	6.3102	1.07815	4.68558	3.0783	1.66974	1.65593
CALHM2	9.63411	33.4082	33.5	19.0241	9.69397	23.1035	11.9443	10.8585	4.75719	29.9532	11.175	10.7297	16.1599	51.0986	25.9097	16.7658	22.9897	19.7123	11.1998	33.921	37.7741	33.2558	23.7067	46.3102	48.3463	29.2313	52.5652	68.987	41.0532	8.08151	49.4659	59.6631	64.8871	28.9257	12.5255	28.8341	28.1656	71.2963	89.6636	66.8251
SLAMF8	15.8576	31.6011	28.4718	3.70618	1.50594	7.4466	6.29565	3.39697	1.72144	4.38387	1.87279	0.158559	3.53584	11.8777	22.6085	12.0271	10.4486	10.7627	9.47545	79.3811	24.9345	9.03655	11.968	19.4349	96.3477	35.5894	40.3754	16.5723	23.0996	35.72	51.5368	23.8375	50.4136	129.737	10.492	30.6321	53.616	37.1832	52.2352	71.6705
TRIM56	31.1121	23.1943	32.0226	36.7018	42.1122	51.4943	70.4426	60.1757	13.5865	17.7953	40.6715	45.6405	49.6828	17.6274	15.0445	16.6155	37.2386	26.8506	13.8154	20.2603	23.7359	13.9331	24.5185	10.7587	16.8091	10.8283	23.3286	12.7531	7.71798	3.53702	27.8888	23.6853	30.0292	23.818	36.119	17.4602	13.2708	21.6234	11.1416	10.8626
PLXNA1	3.00223	19.5982	9.84822	2.26775	1.77061	4.56659	2.89604	6.9019	0.53665	2.2587	3.89004	0.767274	0.568741	15.6916	12.1229	5.70442	20.8734	15.0801	5.56247	12.6583	19.2265	6.5402	13.1336	8.19005	20.4306	5.65893	26.968	15.5286	3.69465	7.4168	19.3132	27.4298	36.9263	32.2632	15.4325	15.2204	11.2202	19.0441	14.6317	17.7672
MLYCD	3.21604	4.05445	4.33684	3.50341	2.71144	7.39138	3.98331	6.03322	2.51362	4.24595	2.46481	6.25011	8.10216	2.56082	2.86679	2.52195	3.27996	3.55524	1.61747	1.67948	3.2789	1.57234	2.71499	1.53451	0.825222	2.0256	2.50133	2.15089	2.57759	2.63837	3.10701	2.98405	3.40822	3.40846	2.938	1.8463	1.19404	2.3916	1.46497	1.87206
KCNA5	18.8162	16.4991	4.09508	29.8967	20.8828	6.24935	4.31245	18.7839	1.1582	6.5898	13.3439	13.0478	11.6448	4.82341	0.790668	4.59535	14.035	39.5561	0.368746	0	0.661995	0.209959	13.0287	1.67243	0	0	0.0537646	0	0	0	2.2059	0	0.0927369	0	8.08681	0.0916722	0	0.489809	0	0
QTRT1	14.4957	17.0332	34.1708	49.4708	40.8146	35.8049	31.6448	36.399	25.2272	23.7645	36.3707	41.281	43.3623	20.2826	17.5798	10.8789	21.4753	17.7915	11.0865	22.929	28.071	16.826	16.4895	21.8033	14.5891	15.976	22.1303	23.4855	6.72245	31.9376	16.0317	25.6301	28.1125	13.557	13.8697	16.995	8.5015	11.5129	11.7585	16.9353
ARPC2	326.337	329.996	294.993	363.717	426.096	299.293	419.355	308.601	398.233	416.337	344.776	340.064	280.75	438.069	504.694	434.402	375.621	356.389	307.902	774.642	396.93	464.244	411.737	388.325	645.344	658.075	490.293	751.136	508.517	448.945	375.784	449.622	450.24	441.745	378.254	520.986	451.385	544.324	616.677	531.31
D2HGDH	18.3574	12.7806	36.1994	67.5364	45.3527	55.5439	25.6258	70.6141	23.6656	22.7757	35.0393	76.3034	72.6542	8.35124	18.6562	11.3596	25.1551	14.9941	15.2066	6.92053	32.0524	8.23921	16.9356	9.15313	12.1146	8.15198	18.6606	10.6305	5.82517	0.543487	18.2619	19.6298	20.8947	37.6002	23.9095	6.47226	9.05752	20.8693	5.91499	9.0755
NOP10	98.3727	101.865	132.058	95.1728	93.9783	53.4046	95.1154	61.8641	172.833	159.633	122.366	62.0748	62.2586	203.452	192.743	114.553	141.839	77.6322	127.422	369.107	126.711	293.046	117.507	172.768	176.193	245.432	323.877	273.041	239.369	129.166	108.091	163.098	201.595	147.805	99.0431	335.815	239.983	174.593	322.728	307.445
FRA10AC1	10.5172	9.29113	10.2451	9.63751	10.8181	22.9213	13.8647	15.9953	8.45921	9.35053	13.0869	15.1882	18.3684	2.69204	9.42795	9.7969	4.55994	7.77317	10.2199	3.93797	9.10122	4.48418	8.74813	3.57866	6.08399	8.93262	6.20892	3.27577	4.1077	0	11.4751	7.9876	7.53937	9.14066	12.029	2.96226	4.0677	6.28185	4.63319	3.50212
SEL1L3	0.19814	1.8877	2.05534	0.370214	0.127384	0.223958	0	0.457625	0.476579	0.256866	0.157918	0.286362	0.155807	0.799857	5.31303	0.970124	0.676633	0.970106	1.95154	3.76626	0.881067	0.801587	1.75063	2.61804	20.8709	25.0286	8.05444	33.0339	30.1392	0.247894	5.48066	4.76715	5.55895	43.3914	7.98165	5.75292	23.9333	1.5556	39.0021	30.6588
P2RY12	5835.92	3896.64	3009.8	2942.21	3266.71	2043.69	1927.76	2162.61	10924.5	8675.42	3514.73	4778.25	3649.37	811.179	2651.18	6726.01	1224.52	2407.9	3565.58	396.507	2523.85	3359.83	2774.72	2055.62	481.439	1926.51	1091.99	189.852	272.068	2742.99	2093.75	1020.75	1024.54	759.418	2999.66	868.205	139.576	1445.06	174.704	166.159
FNBP1L	28.6014	21.4882	13.3057	19.4208	33.9379	27.7133	43.8406	32.5506	50.5347	36.5849	39.5932	39.3132	22.7893	9.89017	14.6382	30.5698	13.5012	37.5731	25.0716	10.9352	18.6022	17.219	19.0586	13.7744	12.3751	24.2719	16.6911	2.81401	2.5718	40.4952	19.5621	15.3534	14.1382	13.2967	20.5987	4.68012	9.19811	19.3455	11.2949	8.81122
GAL3ST4	229.11	198.187	302.48	415.56	322.693	331.146	500.858	227.669	516.548	451.771	396.315	830.548	744.422	166.721	223.754	351.707	317.141	150.54	227.828	93.3066	233.908	193.03	100.405	139.301	58.9935	61.2505	155.927	225.06	186.863	225.387	205.517	174.006	229.727	194.15	254.502	166.027	251.442	302.678	212.031	192.113
C14orf166	95.5402	57.6208	58.7468	61.7288	57.9202	52.8532	64.739	41.5995	65.7447	81.6817	75.4968	41.2385	49.1759	95.0718	101.685	85.3438	46.9995	71.0066	81.1218	105.959	97.6468	78.4897	77.731	104.179	102.049	132.927	107.062	128.829	73.7949	173.852	95.2765	86.2826	112.521	63.3157	36.6872	106.737	88.0366	100.567	111.836	104.074
MAGI3	5.03145	4.74782	4.14085	3.08667	4.17278	7.19808	5.09827	5.72847	5.32608	2.83701	2.92608	6.2336	6.46518	1.52661	3.46648	4.11506	3.98567	5.20668	4.21422	1.19978	3.28043	1.88027	6.07728	2.03721	1.55807	0.905107	2.24446	0.466144	0	3.83286	6.5371	2.47987	2.9598	2.95258	4.45742	0.905668	0.719799	2.63867	0.232498	0.284171
MEIS1	12.2711	3.60212	9.37863	17.5927	10.9666	12.4545	8.73074	10.555	3.936	9.92923	6.53314	11.5227	8.23512	5.15249	0.177714	2.72175	6.84557	0.96161	3.98982	0.137335	6.08153	0.17084	4.91922	0.186126	0.494046	0.661889	2.97514	0.0486941	0	15.5399	4.15505	3.57412	0.645431	0.503806	9.81471	1.30082	0.468928	0.0391877	0.0538732	0.246717
PPA1	13.1774	25.4272	13.7138	6.97484	6.96723	18.5918	59.5916	5.24289	4.93408	21.8469	13.5241	3.04604	5.6135	24.445	13.8804	19.5416	12.951	29.1036	27.6926	46.4268	53.7982	13.8315	18.9262	49.1067	171.956	153.05	123.072	96.0016	97.4194	0	33.0763	70.3224	85.9283	39.8557	32.2165	211.818	41.3858	51.1476	57.4192	51.2564
CELSR2	8.45656	10.0088	6.29871	8.67115	9.3975	18.4431	5.18071	15.9228	3.93987	3.72126	5.69714	17.084	17.5202	10.467	5.29709	6.66931	13.4742	7.96251	6.74119	1.21695	7.41289	2.62759	8.14625	3.47939	1.08383	1.07358	3.03013	2.59247	0	8.25411	6.20249	6.77595	6.11348	6.72655	6.67268	1.76352	3.27995	3.45811	1.87492	1.27022
KRBA1	5.4861	8.13283	13.7397	14.9933	11.4673	16.2483	11.0463	13.8433	9.05894	9.45521	10.0472	16.3068	14.3339	9.10799	5.40942	4.26729	16.567	6.09617	3.4878	3.3887	8.9604	4.19844	6.96949	5.07654	1.83135	2.48982	4.13781	4.4249	7.87153	12.9366	9.28337	8.32197	8.22701	7.21128	9.66139	2.71536	5.10583	5.39307	3.84139	2.85819
CHN1	2.80579	2.19608	0.809381	5.97608	7.19771	4.14696	4.10292	6.13459	4.37218	7.24491	3.24524	4.92844	3.33353	0.89269	1.32031	1.55656	0.464713	0.542165	2.06194	0.985783	0.728141	0.99244	1.03824	0.450854	1.22493	3.29378	1.52515	1.43374	0	0	0.330442	1.12109	0.8816	0.677242	4.46321	0.448183	2.61287	1.23057	2.35702	0.456602
PRDX3	137.177	116.195	75.3659	60.0229	70.382	55.805	100.321	63.9593	104.313	115.409	83.3895	72.0508	62.6586	147.501	168.195	185.132	79.9451	71.3716	145.572	179.164	148.335	115.59	96.8765	135.582	173.795	186.697	169.217	164.066	201.859	71.0666	121.179	92.906	142.86	129.441	117.376	135.108	128.959	176.882	210.081	158.849
ZNF671	14.9479	6.85723	10.0221	18.0993	13.7208	18.4596	19.6752	8.81814	15.7271	21.2154	10.7837	35.1778	22.3955	11.0863	10.4526	10.2747	10.2019	2.04464	7.10185	3.30891	4.47388	4.42695	4.39712	2.61105	10.7236	5.26364	9.38155	8.02604	6.99766	13.3127	9.06089	4.7741	6.09838	5.61703	3.97941	6.06234	2.06904	10.0843	10.0344	6.35081
CDCP1	14.0006	23.3299	24.5206	8.01354	4.38617	8.78755	15.0924	14.6393	3.40615	13.1586	3.79269	4.35743	8.83584	19.871	15.759	39.6638	18.1371	11.1385	11.0701	24.6098	19.1407	23.0311	25.1512	14.4277	22.4929	17.6551	41.9255	19.707	44.198	13.0077	32.5037	23.6367	42.2874	41.0337	22.8204	14.5914	21.6019	27.8305	26.2363	22.0828
TSSK3	8.6282	11.5284	15.7272	25.9676	13.0907	27.0535	6.89244	23.0911	7.2584	10.9927	20.6181	29.1402	33.3541	2.61523	6.686	7.07419	13.287	17.3098	5.26156	3.02889	10.9236	0	10.643	8.15328	3.56725	3.56117	8.1691	3.82839	0	0	7.86984	11.7307	10.8762	9.76033	19.0192	2.95004	2.95101	5.45683	4.26411	5.45256
ZNF696	4.56387	4.88842	4.75005	7.92394	6.22848	14.2074	7.4095	8.10241	3.79962	5.44436	4.29906	11.0633	9.23968	4.39334	3.80997	4.70083	6.46058	4.80122	4.31428	2.93801	5.32287	3.19333	4.33327	1.8458	0.506982	1.7849	1.99977	4.04565	1.63294	0	5.70502	6.22976	7.33849	5.27029	2.87118	2.87626	3.60675	3.17564	0.759044	2.40311
PRDX1	137.083	113.062	195.639	133.865	125.15	80.7099	174.54	80.7103	199.433	153.449	202.904	116.833	114.442	226.101	341.456	159.114	122.247	54.5838	264.049	372.551	186.445	243.501	150.726	153.021	222.198	295.652	343.004	488.908	233.772	151.373	164.588	217.998	352.672	238.385	96.792	408.685	247.468	331.121	401.65	398.559
GNMT	9.81101	14.5886	8.61577	43.1785	24.5823	23.6992	16.7137	26.5065	12.3467	8.58309	12.6284	24.4647	30.6972	4.71305	7.56949	4.80704	19.9668	13.1298	3.63206	2.92266	6.88413	6.6442	13.4257	8.13065	7.23305	3.60077	9.09277	4.01474	19.1431	0	6.38179	10.321	9.83582	5.38149	8.61397	4.7662	7.51545	7.28075	2.82845	8.16043
RGCC	2.07186	9.17785	31.8952	1.42857	5.54313	4.43139	0.319371	1.46054	5.3899	2.16513	2.94936	4.58192	0	60.1882	67.8741	5.79484	29.5204	9.9665	55.5163	240.061	4.77234	152.419	126.794	18.0494	142.805	40.7862	164.392	13.5523	181.302	46.7622	62.5353	56.7627	125.513	56.7136	26.4062	28.2037	78.1547	139.43	194.75	99.8903
ADAM28	394.477	344.41	330.742	350.433	375.107	689.279	287.328	615.814	421.786	544.945	415.828	617.488	615.541	74.7402	264.177	325.762	251.163	358.321	368.26	69.2262	293.72	185.491	491.429	207.775	176.247	243.004	159.649	216.167	180.896	293.287	490.084	178.56	199.138	257.01	436.359	66.7378	258.9	259.672	109.58	108.57
PURA	17.849	17.953	9.75096	13.7024	17.5221	19.366	22.3158	28.5753	9.63686	13.9674	13.2918	27.9441	18.4823	7.18701	10.3386	17.5202	8.54552	24.6126	16.2459	4.98628	10.6244	9.13274	11.5428	5.55975	6.83885	10.9825	9.37068	5.82242	11.8916	4.43245	16.9563	10.2857	13.2104	10.0598	14.8894	5.03407	6.05869	9.34224	6.49919	5.50649
PSENEN	116.599	159.004	149.714	110.027	86.0472	51.8976	64.538	35.8139	157.831	139.106	97.6376	55.6286	44.7248	171.054	127.165	151.78	124.108	80.5778	99.3088	235.351	149.08	161.241	103.021	167.57	161.243	245.431	174.156	150.44	274.039	227.34	116.614	131.362	126.829	134.837	178.628	242.846	154.516	149.067	159.494	157.61
DOCK1	0.141075	1.54827	0.0693038	0.0747637	0.0619009	0.0435372	0.12949	0.0702318	0.507861	0.0139965	0.0961266	0.140774	0.115036	0.0542365	3.04874	1.91905	0	0.525991	3.48634	2.13146	0.290428	4.37556	0.443972	1.51043	6.03008	4.745	5.26825	4.73584	5.69115	0	7.51766	1.18807	3.10376	1.25025	0.673191	3.29211	1.8715	0.888541	13.1983	7.26099
SLX4	5.78825	7.00708	6.00667	7.32936	6.5573	8.78422	11.6499	9.55126	3.30259	3.91459	4.88085	12.0425	10.4302	4.29473	2.92567	4.57172	6.04814	5.16651	3.72127	2.57829	4.51339	1.40394	5.31532	2.11884	3.69514	1.23824	4.83206	3.16139	0.911787	3.60821	4.19063	4.40389	4.82153	4.9321	7.79313	4.40517	3.36679	3.34226	2.94333	3.08366
SNX6	96.6791	74.01	37.4896	36.0997	55.4097	47.0955	105.582	53.8841	68.5483	68.798	58.4581	44.4058	30.0887	53.9102	90.4901	103.849	39.9979	78.0372	102.347	101.605	95.4741	68.6424	57.8797	64.2023	87.0933	107.575	87.2954	136.107	114.613	94.9012	65.2489	57.6546	95.2995	112.662	89.2527	151.863	184.786	75.1075	182.193	169.004
ZSCAN31	2.61132	1.9409	1.85505	11.066	6.31768	10.0399	9.48087	8.05499	3.40204	4.25967	14.8896	22.0457	9.11333	0.610676	2.30383	1.3251	1.67346	3.10295	0.795074	1.69882	0.785157	1.93726	1.0747	1.47594	0.826121	2.45603	1.86294	0.966771	0.0798146	0	1.46541	2.8369	1.13939	1.63772	2.95302	0.656505	1.42127	3.69479	0.234691	1.92518
SEC16A	29.6067	28.3207	29.1795	60.9562	57.4194	61.7522	86.9851	84.6142	31.6004	26.5227	44.5633	74.2619	63.596	34.4764	32.2124	33.5692	82.0365	47.1603	15.2557	28.0082	32.1183	30.3877	34.0909	18.0096	12.4154	17.2969	22.1217	18.1067	20.987	25.787	41.7537	27.6128	31.8208	42.9812	50.9823	18.0357	20.6427	25.0154	20.1975	16.0037
CABIN1	36.7913	68.4832	72.2674	109.036	82.9846	105.592	53.6912	127.09	56.7651	96.8959	102.978	116.9	124.089	87.5353	40.1678	40.9751	101.592	75.3945	32.4198	17.5822	46.4367	28.2956	76.1437	41.7727	43.6427	35.2069	28.2394	53.8848	31.6954	81.3826	62.1463	52.7425	88.5522	57.214	69.5239	40.3694	22.7719	46.2986	26.6943	19.6551
NUDT14	39.4845	19.4974	66.1077	148.484	69.524	79.729	47.9108	72.4787	63.4109	80.0654	45.3107	87.9653	88.9337	55.199	45.1809	23.0138	41.9335	29.1651	19.7319	41.0748	59.9366	20.9981	23.2955	48.5912	22.4119	23.5385	27.6527	71.6242	38.2609	0	22.6192	44.6365	37.1311	36.6499	22.2406	41.0395	30.2827	26.5707	16.1425	26.2157
BCO2	43.2342	33.5293	16.1037	44.4085	70.8419	64.0573	8.65832	60.3225	11.9526	43.5904	29.224	38.2572	67.4025	8.17582	10.1075	13.9305	35.9772	45.5839	13.0156	1.32427	13.549	14.2079	26.7062	12.2948	8.98641	20.7598	14.0468	2.56488	0.104707	49.4006	27.2686	18.7882	7.9467	15.4611	23.6709	1.87987	10.3064	5.77276	1.80388	4.40845
CCDC122	3.19732	2.40324	2.91686	6.50145	8.89047	8.19116	3.97141	7.41468	1.30989	1.85563	6.44213	9.81063	6.73036	0.633697	2.84303	1.1693	0.099403	5.17969	4.0996	1.07482	2.04823	0.323893	2.10058	0.936198	1.84901	1.87863	2.02547	0.993557	0	0	3.01887	1.91777	2.42016	2.77086	2.16031	1.42787	1.45913	1.43121	2.31074	1.66413
ARRDC5	25.2032	26.7998	32.3717	44.8631	21.7502	62.6759	25.6859	75.5031	11.1038	14.2229	20.3306	39.8697	66.5237	10.2489	9.37408	7.4848	33.9991	19.5897	9.90972	3.12863	18.0552	9.57627	18.8273	11.9258	14.0393	6.27567	8.42572	4.15502	8.95866	22.7799	15.3209	12.5796	9.87612	19.1683	26.0444	4.717	13.139	10.4789	6.05884	5.5774
LGR4	15.9791	22.9337	17.077	6.87638	7.78777	8.88806	6.34987	9.37713	14.7105	11.4855	8.80903	13.3763	9.41423	7.01535	9.0541	13.3459	5.3229	14.5043	17.126	1.10236	9.50318	13.5634	10.6254	7.37878	1.49979	3.85373	4.72493	2.13162	5.07405	0	8.59888	6.43671	5.32494	3.5406	12.5013	1.55626	3.48569	5.01187	4.32937	2.76119
TPM2	14.0338	9.74873	17.344	92.5042	106.285	64.5037	34.4359	46.2092	37.8991	30.4624	110.515	91.0916	30.4088	3.93255	17.5341	6.82226	33.373	3.50787	15.9199	1.37033	39.4171	9.48907	6.52927	9.27452	9.1365	7.31391	9.69041	10.6085	5.77201	17.8351	16.4505	26.1472	7.06029	23.6358	8.53029	3.8188	6.13422	7.77	2.83661	7.02676
DENND2D	4.77614	18.4701	22.3397	3.78102	6.01854	9.94551	12.707	7.55959	4.56353	6.75276	4.09508	5.18223	6.15178	13.5633	14.2507	5.95973	8.7658	7.84717	33.765	55.9795	28.8243	20.2044	11.4074	9.12867	10.3948	15.692	22.1581	56.1706	11.956	43.9259	33.3567	14.8455	54.7047	19.9417	15.6289	33.9382	18.787	30.8579	31.896	24.8414
AGAP2	0.793913	5.57571	0.306068	0.757626	0.493882	1.29754	3.52227	1.51955	0.699208	0.952948	1.99849	1.85724	0.837994	2.43645	5.41185	5.37284	3.20113	6.24771	2.44902	8.25216	5.26699	5.64233	2.03196	5.22433	3.07732	3.20952	5.11301	8.14395	1.54541	4.66587	3.16547	7.56026	7.77953	5.74151	1.92248	6.04025	5.19653	6.23245	5.34982	4.79138
PTPN14	20.4785	17.1715	2.72985	10.4336	13.2727	21.1177	4.0386	17.1264	8.97807	11.7149	9.83278	25.2493	20.1332	10.8586	5.04298	34.27	13.4805	12.8426	4.46094	0.629625	3.80917	3.75054	8.37172	3.81336	6.18933	4.73339	6.86149	1.23749	3.83326	13.0758	6.2923	6.51726	3.42517	0.948254	11.2373	0.846102	0.404342	4.60461	0.603635	0.364917
HIST1H2BG	8.66752	3.09095	4.89176	40.9335	16.8735	34.4226	16.5697	13.1713	14.9874	26.1962	41.3481	47.0188	38.2644	8.73472	2.18957	1.85915	2.60495	15.7496	0.966733	4.20373	2.05619	0.451337	2.63826	8.3014	3.53315	3.20026	11.7439	3.51771	7.08909	0	3.51422	3.47552	0.876388	2.05599	0	2.34546	4.72051	21.0795	9.82148	5.96564
PPT2-EGFL8	1.67375	4.71527	7.47288	7.19969	5.78626	7.49201	3.82671	7.47903	2.31019	3.77577	3.95955	6.6974	6.7918	1.13334	2.11396	2.57055	5.58925	7.89402	0.232378	1.09835	3.77201	0.662925	2.49736	1.49457	0.726783	3.02165	4.39231	0.933438	0	0	4.9031	1.62624	1.36738	2.12838	6.53067	1.43576	0.274193	2.34227	0	2.18332
CC2D2B	6.68747	5.40634	6.46826	9.11112	8.02016	14.5339	4.75589	12.3656	7.91095	6.22743	7.42305	7.75839	9.78872	0.482423	6.4078	7.29914	6.75824	6.28905	8.25843	0.562015	3.56496	5.77228	5.70384	0.952807	2.73721	3.92354	5.52107	0.849474	0	0	6.96148	2.01521	1.74674	4.55401	7.54885	2.24831	4.47316	8.0826	4.67054	1.72661
ABCG2	68.0094	28.8973	7.98586	19.7358	52.8787	10.6139	16.0337	33.6452	78.6113	32.2775	22.5078	43.8375	32.9203	8.17998	37.1906	104.737	22.4621	19.2359	10.2299	6.1617	1.52879	30.6574	11.9781	4.35983	0.711652	0.807298	3.68132	0.481558	6.29777	8.34253	5.12153	1.60206	0.923402	1.06252	32.5626	1.3852	0.0135216	5.43405	1.86014	1.33874
DENND1C	33.9239	53.049	53.7267	89.0667	75.5704	79.9461	79.155	75.3321	40.006	42.5167	74.896	105.115	108.272	35.1368	24.5772	27.6399	84.2646	45.1757	22.0615	28.456	39.047	22.3433	38.5021	27.8049	31.5605	20.6677	35.9347	24.377	17.6155	26.1187	59.4145	39.3793	40.8408	51.7304	73.3553	35.0246	26.9468	40.1583	31.3417	23.0708
ODC1	36.7935	32.3471	45.534	70.7219	80.7454	73.1982	54.2682	57.3676	145.956	104.948	82.9951	86.4593	67.9821	69.1212	80.7712	60.3949	78.3964	69.6133	34.1467	52.8166	54.7145	58.465	70.246	41.754	26.3832	49.3696	29.8164	44.8551	40.1744	9.09992	41.0994	27.4511	61.0145	32.17	63.1087	27.7096	20.8626	71.3916	36.2848	28.5604
MAP4K4	80.7825	60.3602	91.9039	96.8775	122.669	190.727	123.908	118.095	185.025	159.702	107.244	219.737	179.623	41.1355	76.2819	80.5974	93.892	80.0384	76.9387	44.5821	81.8031	72.583	112.608	57.8927	44.1894	53.5117	56.3468	67.8224	54.1702	118.593	95.9988	88.0375	98.9792	59.9771	114.81	27.509	37.0252	83.4494	49.4962	40.5993
INTS1	18.8197	19.3615	27.5313	29.5778	27.1949	39.7172	31.2749	56.6666	12.0144	18.3842	23.2567	42.8999	42.7113	28.5977	19.2555	14.6469	32.8461	22.7228	10.8822	17.8583	20.4482	12.4994	20.0646	14.0872	11.1283	4.88028	13.2101	16.6229	6.12207	12.6495	13.1385	22.7836	25.7602	27.6619	22.0051	14.4055	14.8353	16.278	14.2987	12.4029
TEX30	79.4472	21.4767	12.2376	37.9868	66.9297	26.8146	25.5561	53.653	20.545	20.9339	19.9312	35.2439	12.7256	71.1764	8.7546	30.4637	23.0768	9.63045	9.17883	6.51382	29.1278	9.59872	16.7024	4.83645	8.15332	3.29715	11.1321	5.64255	0	18.8413	12.7463	5.68081	7.24976	8.55973	18.6435	10.0235	4.85878	7.28157	9.29997	5.47898
ERP27	6.34455	13.9979	14.6846	10.9574	10.4568	14.0663	8.34558	8.60136	6.81143	5.57937	7.83561	11.5771	15.6953	2.13143	4.14355	5.12838	6.74485	10.2237	3.93422	2.36953	4.83964	0.50496	8.00592	4.29481	6.93116	1.32807	6.46069	3.46914	0	0	9.46467	5.8741	6.3451	5.56151	6.58193	2.42186	5.20576	6.12172	6.73077	6.17814
ME3	9.15791	12.1607	16.8882	16.1432	4.45944	5.14281	3.93809	12.2427	0.408014	7.20211	12.0717	1.34427	4.42217	4.95454	3.50736	1.75768	5.00951	3.74222	3.54767	5.33077	6.16725	7.75483	2.69591	1.16424	0.7028	1.37506	2.07246	0.410056	0	0	1.57881	5.26315	3.35618	1.82579	5.46014	2.51929	2.10645	2.86378	0.880237	0.862667
WBSCR27	36.5002	42.9378	25.0539	53.6304	45.2354	32.3049	3.83954	58.7303	15.9834	32.29	36.6448	26.0713	32.9984	44.5153	8.51971	8.03544	20.1618	67.8527	4.8553	1.86617	5.5533	6.48834	10.7148	7.21892	0	0.570399	5.68379	3.85137	0	48.4782	12.379	24.5533	5.15838	4.10232	15.8051	11.2393	21.1287	8.62551	1.79082	5.19156
RP11-295P9.13	21.6952	23.715	32.1066	47.2273	57.6619	61.1482	48.908	46.7703	26.7084	25.0607	18.8641	66.9573	53.3103	9.48269	17.7511	23.6773	26.7408	22.0303	16.9242	6.87625	25.5846	5.86347	24.9469	10.1718	20.6058	9.53071	15.2086	6.36659	40.4176	0	34.5166	13.4504	17.2927	12.5958	43.0033	7.15264	10.4115	18.848	10.3497	9.15728
AFAP1	3.70206	5.33905	11.3079	3.74784	14.4291	10.9566	14.9446	13.9499	7.49028	7.37166	7.41327	28.7419	11.3451	15.2325	0.737655	3.46498	8.38612	3.02137	2.7238	4.26082	11.7876	0.860473	18.2672	1.40735	1.275	0.611016	3.27764	0.488653	0	0.281667	2.47825	2.47269	1.67001	1.90614	2.26187	2.74819	2.95078	1.27785	5.16223	2.73946
FOLR2	605.517	360.535	567.092	626.856	503.164	318.758	610.41	300.275	1172.8	529.873	513.812	761.294	758.122	446.752	873.244	865.429	396.945	26.2299	590.525	394.089	608.482	783.787	144.721	341.752	29.6485	58.2226	134.551	63.7648	84.5815	250.311	160.435	205.725	169.472	296.765	155.522	81.294	735.966	322.801	114.373	331.488
SAP30	81.7523	106.891	26.0014	39.6013	30.4805	25.9647	18.9355	28.7223	6.95936	10.4176	16.3086	5.27466	9.15741	98.9647	50.2028	62.0268	27.4676	92.0693	31.6929	29.2571	81.4521	23.5901	62.9725	104.249	109.45	48.7123	103.225	106.534	97.1429	83.5535	74.7726	73.4815	37.4493	59.5685	49.6076	75.1229	115.348	73.1445	130.59	117.177
KHDRBS3	90.8635	88.9018	49.4137	73.6995	104.836	49.886	52.7401	75.784	14.8372	77.9455	90.854	50.2188	61.0481	81.3577	26.8148	85.7443	73.935	125.207	20.9763	7.89275	45.0188	80.5954	72.4373	51.5314	9.67393	33.9953	21.3511	2.69078	17.0177	30.3415	43.4255	72.7559	37.8694	11.3697	70.5041	20.0105	12.3727	38.8342	3.32028	2.56904
GOLGA7	53.466	69.7819	31.9112	27.7331	38.0583	30.6522	43.1944	37.5353	59.4959	67.153	48.1918	40.8181	38.9671	50.3248	54.0677	72.4428	42.9081	63.1279	48.9692	44.9926	61.7402	54.8205	48.4059	58.6486	78.6731	116.463	68.1881	86.5368	76.6958	85.4664	55.3004	58.7693	51.8064	63.0277	64.2738	65.4972	54.3538	62.0385	79.5718	56.5897
PPIA	725.547	468.183	664.74	750.96	663.878	465.733	705.061	416.702	717.574	778.657	718.983	422.908	450.642	1213.37	957.853	820.521	669.866	584.34	546.907	1194.36	831.364	1025.18	737.654	972.499	1301.34	1263.65	1202.95	1457.78	876.748	707.377	562.916	933.216	1054.98	765.333	546.14	1519.85	851.707	889.065	1237.2	1303.09
DENND4B	57.5068	65.241	66.8887	121.945	116.599	144.75	135.086	152.413	82.3988	75.0067	89.0822	184.302	186.576	61.5496	52.9492	46.324	124.211	61.4129	39.47	51.1159	78.3202	42.9386	60.1648	37.5914	42.9064	25.1139	47.4831	37.1697	59.2321	61.0746	67.8165	59.2905	77.4462	88.3021	115.029	34.9755	53.4928	60.5608	40.0865	40.6187
TET3	32.345	33.9316	26.6168	24.295	27.4098	45.3237	25.1523	44.8736	18.8651	17.277	19.3375	49.7335	55.0729	14.1707	17.3801	24.3572	23.3348	46.8416	13.7104	6.59129	21.0316	13.3845	22.1225	12.7078	14.111	8.55378	16.9608	12.4423	11.1757	23.3363	20.2778	23.0994	16.3397	18.7887	32.1621	6.84478	11.3076	20.5677	15.79	11.6162
NCKAP1	6.8622	4.8713	7.1843	3.54851	3.28721	6.25354	7.34174	7.79229	6.46089	5.48478	4.08237	11.5613	6.03589	5.24353	4.90495	5.4447	2.09846	3.53104	6.09863	2.52529	1.00298	2.67172	11.6341	0.85865	0.734586	2.86486	5.08857	1.12119	0.0116713	5.07296	3.97074	2.01534	4.3014	0.897007	5.11082	0.828351	0.427864	0.822526	0.148995	0.252915
DUSP7	21.7005	19.2156	26.5791	45.515	54.293	36.3857	42.7218	69.3388	29.4932	62.8452	74.2945	98.9395	48.9511	71.3394	28.7849	45.7617	79.2417	43.7342	17.6595	14.1682	20.6634	24.3115	58.216	18.1316	9.84838	4.525	13.8127	12.7636	6.7919	5.21326	55.0105	30.0568	41.5532	21.8078	27.2198	8.19309	9.33506	27.7402	20.0616	11.1541
PTPRCAP	11.4775	28.43	27.3724	24.6235	33.001	25.4174	5.53345	22.3271	9.13778	22.014	16.6959	35.1363	69.4252	18.1175	12.4698	4.76443	16.4113	14.6052	6.57544	2.49161	10.685	6.17661	11.9974	8.39079	5.48816	3.08183	6.40885	7.66562	5.0373	0	16.3632	18.2561	9.33716	10.5864	11.7837	10.7077	9.0853	6.50925	5.1508	6.61706
PAN2	28.6009	44.7028	37.945	50.9323	73.018	69.4549	30.9435	85.265	42.4381	44.0996	53.5744	97.2359	95.918	18.4018	24.3997	22.2927	45.9574	39.4752	23.4912	7.78306	42.584	18.4875	29.3815	23.7212	31.9887	24.7465	26.8627	18.1452	6.89321	36.0949	40.3116	30.6086	33.2454	35.946	46.4998	14.1519	20.6663	29.2755	24.471	24.7459
MS4A4E	6.76961	11.2712	20.8456	2.85852	2.64441	17.5346	6.01421	2.28405	6.33453	23.4208	2.40592	1.5348	2.87349	0.595145	60.7887	18.1921	1.72786	13.201	76.3927	16.6703	192.968	14.3822	6.65689	76.5465	32.5506	45.8282	47.6944	120.581	66.2066	0	36.8029	43.1422	58.1288	131.872	88.7703	50.1424	155.445	42.3028	84.3103	132.341
SRC	15.5759	14.597	21.3703	38.6651	34.9693	19.1053	42.418	32.5202	36.4451	22.1035	29.6024	52.8498	45.7365	11.6276	27.8949	16.7169	48.2728	18.4056	5.10136	23.4955	5.80174	45.8554	16.48	11.7947	6.93754	4.80588	9.8351	19.1273	7.19663	18.9382	18.0547	13.5119	12.2101	9.07291	27.8234	23.4921	7.747	11.7593	9.17171	12.0672
LDHB	134.825	105.875	124.913	92.8976	75.3808	89.9228	89.6845	59.8472	98.9418	109.179	92.252	37.3395	54.7267	160.994	192.113	134.336	80.543	76.727	106.951	189.307	139.809	141.97	123.558	171.585	153.429	216.497	216.357	200.503	206.716	69.5093	102.758	128.38	179.747	125.463	68.6685	195.756	128.518	156.343	230.096	193.5
WNT5B	29.8034	19.4986	3.72508	26.9165	43.1102	15.3769	2.12185	45.5318	3.37931	3.82075	10.6813	13.3368	23.44	17.1008	14.7792	28.6019	11.6213	19.4	7.99444	1.06324	3.4899	11.2419	7.11938	11.4021	0.611456	2.02439	3.76449	5.69884	0	1.8392	3.65105	10.478	1.40308	5.39108	1.21476	4.88982	10.6745	3.43315	7.32812	4.69949
RP11-511P7.5	3.89976	14.4863	4.56037	9.12666	5.83997	11.0194	2.19409	5.48711	4.10294	9.53003	11.3014	14.965	13.7789	3.73661	1.19459	2.64649	7.00251	4.80164	0	1.78372	2.57506	0.969205	2.32469	1.98857	5.67132	0	5.49807	3.24341	2.969	0	2.12203	4.37865	4.98708	2.48237	4.64402	3.13621	4.16984	2.92279	0.802826	2.99276
ZNF692	17.14	23.6107	21.7142	28.3526	37.3645	37.5161	36.9877	38.8432	22.5457	37.545	45.5726	48.0823	49.5381	11.6284	11.0722	12.1703	36.2544	26.0331	12.677	18.1384	36.1296	14.9282	11.4356	17.8989	21.3681	23.3329	34.9047	12.0823	18.0372	2.14822	16.6073	22.5272	17.7905	21.4905	18.4724	11.8881	14.8283	20.0319	12.336	11.6441
C21orf2	8.99238	14.1494	34.5731	52.0683	47.0158	39.4634	18.1326	48.4182	13.7812	29.0749	34.241	43.1575	49.5229	15.6271	14.3829	11.1596	26.3132	12.9037	11.4402	21.7055	20.9816	18.6034	15.2594	21.3117	9.92056	8.98069	9.59544	19.7165	12.0927	30.3526	7.73392	28.7033	15.4813	17.2472	5.77146	11.8317	13.143	12.783	11.9174	15.6144
ARHGDIB	719.852	815.642	640.863	653.795	598.198	409.501	597.392	503.896	653.251	721.474	678.955	445.815	549.279	964.299	659.757	698	687.269	792.556	426.909	739.09	650.193	772.206	668.883	719.136	1098.13	1105.88	875.834	1211.27	1010.72	562.52	678.676	844.538	697.722	720.923	814.331	1173.66	825.793	877.888	1390.88	1165.19
MLXIPL	60.7087	145.316	198.98	282.706	163.177	218.98	246.287	266.72	140.579	225.631	217.556	235.179	324.66	61.6639	46.9861	65.3754	291.199	110.242	36.7172	65.5517	96.7331	76.2366	104.305	64.6988	85.2253	99.4802	106.052	13.1485	31.4813	92.7613	185.97	109.374	108.802	119.239	240.292	51.9618	20.3848	133.357	16.1067	42.6738
TMEM175	42.2305	50.8207	74.3572	101.804	81.1364	77.4402	37.7327	101.835	56.844	76.7268	83.3031	108.222	145.603	60.8634	42.3655	52.4621	89.5379	59.3175	40.2376	23.3687	62.6659	35.1429	49.6236	40.1983	25.9042	25.7528	32.8845	30.2415	22.0746	105.598	45.4403	48.949	52.3127	42.2855	66.5486	38.6421	38.967	35.3893	22.9247	34.6228
ZNF44	16.02	14.202	10.0174	22.4179	29.1188	26.7606	32.6915	32.3994	13.2311	14.4277	16.4886	33.8927	27.6198	6.74481	13.0124	13.5356	11.0433	17.6782	21.0622	7.24306	18.3181	8.87223	14.0641	7.15881	9.36228	8.00334	13.6517	8.43534	4.7815	14.6685	9.7807	9.97598	13.0056	14.6958	25.5653	7.58199	4.64009	11.9055	3.72615	7.59288
CUL9	13.6174	16.411	24.5532	23.8101	24.3989	43.0364	25.3412	37.685	15.5514	14.5194	16.4481	37.1219	41.317	12.3703	13.4192	12.8031	21.1578	17.9399	7.42019	8.06302	19.0311	9.72004	14.5705	10.5193	7.11887	7.15204	13.9428	11.3794	2.17284	22.5096	15.594	15.2168	19.2215	19.0828	17.0001	7.5913	11.5732	16.1837	6.92382	7.87649
ZNF789	30.4905	27.3291	45.8924	56.9107	55.2633	69.5786	55.1387	70.18	33.6349	31.5124	34.3624	74.6433	68.4376	8.8283	34.9329	16.5733	47.6767	30.8318	44.9152	15.7623	33.9632	16.8895	28.5731	8.66798	24.7851	33.8949	17.7713	12.2592	10.966	44.9088	28.7298	18.9562	26.5029	28.4268	52.7471	7.29924	14.0911	33.8173	10.8817	6.61634
ANKS1A	68.1695	53.9233	26.9106	39.7264	52.5148	63.4762	80.0112	96.8015	22.3293	19.8957	28.8945	64.2375	43.0825	63.6858	38.7975	68.2743	41.4216	82.8924	18.3067	37.0535	56.4755	36.4083	34.7601	27.2135	19.9122	8.95597	26.6458	19.6304	12.0011	18.2236	30.2052	34.4151	28.7742	37.3988	31.0688	19.389	32.0015	31.6344	19.1399	22.7298
TBC1D17	35.7222	59.609	42.6333	67.0165	72.8049	74.7502	24.5631	70.7394	38.5563	57.1383	89.7415	106.256	101.222	42.6512	23.5872	25.3374	71.8181	61.0087	19.2243	13.64	52.4008	23.5836	35.4004	33.8344	31.144	23.6508	32.6739	29.6714	13.5099	10.724	48.151	54.3634	48.0705	38.4916	41.2023	29.3628	38.2568	28.6945	31.9055	31.0329
SOX12	6.14388	15.3324	11.585	14.1127	10.4522	14.2551	4.69151	11.7126	14.1558	16.6782	19.3277	23.6532	15.3477	7.44162	3.80804	4.80305	13.623	14.54	3.84416	0.99744	5.07006	5.95666	7.07379	6.85855	3.01197	3.19317	5.10719	4.45528	4.46783	18.4769	8.64953	11.5801	6.18427	3.79081	6.58682	5.93169	4.17295	6.54893	4.93922	4.32759
SFXN2	24.8681	18.3575	22.2005	24.2214	25.3688	36.9833	22.0703	36.0966	21.7958	19.4853	18.3957	38.8817	45.6168	8.47745	14.5844	17.3578	15.5889	11.9026	27.7762	9.59374	23.5247	16.0057	15.2253	11.9364	7.41105	8.58625	12.0095	3.85041	3.71764	22.051	26.8402	7.65453	11.2018	21.5558	27.3143	4.15167	10.5543	17.812	5.4613	6.88702
MAF	263.098	276.187	341.681	207.819	251.433	243.679	223.256	167.286	453.923	549.553	567.777	774.879	551.688	150.675	270.734	282.576	284.332	239.778	237.672	123.583	171.881	290.44	147.179	219.66	71.4393	112.709	127.562	163.518	119.273	238.643	195.594	286.959	196.244	146.257	227.978	101.837	179.264	218.457	205.779	213.211
FAM107B	5.44617	8.68652	16.4845	5.89708	8.41839	14.5156	10.4949	6.9522	11.0213	15.7491	13.616	12.1122	6.5854	11.7228	17.6388	5.99424	44.9556	16.5686	31.9992	21.0014	16.0539	15.8401	27.1609	12.532	36.0524	22.6412	31.6097	24.2441	53.3842	19.7917	20.403	36.7714	21.9928	17.8207	27.2995	10.5998	18.7969	21.8428	29.8045	18.2368
ZNF287	4.59365	7.80018	4.77009	3.2748	4.13737	2.95424	3.23705	4.05041	3.08185	7.05137	2.59226	4.80293	3.85348	1.6662	2.29464	3.56239	0.65199	4.89966	3.0603	1.90156	3.64564	0.509064	3.26057	3.292	2.20164	2.76749	3.43605	2.02312	1.84636	0	1.79574	2.57663	2.43556	2.84785	3.12396	1.60453	1.02405	2.81931	1.06694	1.46065
FAM26F	26.535	51.5465	42.1674	18.0696	15.4795	17.7358	24.5809	7.122	14.3486	48.2114	42.0887	1.13935	14.3506	49.8115	73.4423	52.8797	31.2802	77.1401	21.2335	98.4461	101.515	65.4456	31.058	104.167	65.1586	195.38	89.6419	303.381	74.1027	115.148	33.6824	108.264	144.268	119.38	59.6756	400.882	243.231	58.1601	84.7602	106.169
TBXA2R	4.81868	5.78131	5.65207	16.3987	5.9839	14.7661	14.8671	20.0924	5.20509	4.03766	6.75359	9.33592	9.20021	10.0671	4.22538	5.49783	19.9084	5.55586	4.06834	1.69595	3.13767	2.61586	8.54801	0.969614	1.90366	1.7929	2.89519	0.931789	0	0	9.02374	2.78052	3.35355	3.55302	9.54815	1.48799	1.41686	4.02909	1.00595	0.836748
GAPDH	892.887	878.679	1278.55	879.704	671.655	680.602	947.837	553.538	904.224	1000.07	1002.32	444.568	672.87	1343.31	1110.52	751.711	1041.55	831.235	634.159	2750.31	927.925	1145.29	1336.32	1205.22	2331.75	1430.18	3453.74	2050.54	4167.14	713.437	1083.2	1555.95	1578.88	1684.76	655.529	1802.4	2644.84	1785.86	4528.1	3290.99
SSPO	2.03258	2.99825	3.74234	7.68903	9.42318	13.2456	5.24569	14.7564	2.10551	2.4196	5.15192	18.7067	21.2353	0.615266	1.67014	0.765363	3.48129	2.41061	1.81555	0.283488	2.259	1.31614	2.00323	0.781563	1.14287	0.0879004	0.804751	0.276819	0	2.49187	1.15361	1.71923	0.704487	2.61551	4.30285	0.375783	1.314	0.868188	0.612317	0.497362
ZNF594	6.61015	9.15338	6.34109	8.5219	11.0227	12.2271	13.1949	10.9929	4.3242	10.3732	5.4311	14.1984	18.5992	1.56823	4.84648	2.75634	5.57298	7.04554	7.23569	3.25065	5.45155	3.27145	3.83991	2.75027	3.01409	5.09637	3.6178	2.97911	9.54396	0	8.94885	5.21614	4.96112	4.74831	7.3687	2.05839	2.98696	4.43331	2.68418	2.953
HSD17B4	64.8937	75.7238	49.8123	42.3684	51.6956	56.2041	74.4854	46.8663	66.2413	69.9673	51.6137	56.1269	53.6138	51.4668	80.6536	74.0291	40.5985	55.6408	66.8467	86.7342	88.741	42.8104	70.4724	57.3333	69.854	104.789	104.845	86.216	169.42	134.116	87.6287	63.2576	93.1176	90.2854	68.693	54.1647	72.7537	87.4194	142.128	124.344
BIN1	268.893	302.86	579.312	978.32	872.461	1020.14	1170.38	734.625	810.877	776.624	850.45	950.272	670.397	489.197	691.901	476.334	712.745	309.222	180.856	632.592	389.451	732.438	505.748	438.445	207.917	244.498	446.578	567.866	132.803	533.212	268.616	774.81	629.862	287.421	265.297	336.137	199.124	788.585	282.933	319.586
HIGD2A	90.297	80.0199	107.102	93.5466	62.7532	64.3229	24.1226	56.6001	73.6376	118.491	89.2987	38.4726	64.8776	166.634	104.639	80.2719	114.554	71.9234	75.4683	89.7801	98.8894	136.373	95.9495	112.73	109.772	171.403	135.452	176.388	174.04	54.2467	123.9	146.493	149.192	81.677	45.5781	180.062	156.305	117.337	197.115	197.811
TAX1BP3	23.2534	32.3391	41.9749	29.6179	25.5964	16.8289	13.5226	15.5164	19.1559	34.1763	36.6871	19.1909	30.7921	63.8988	27.3036	28.636	41.6658	27.0446	24.2717	37.1076	18.9674	34.9813	26.3175	48.5621	35.5214	64.712	54.0311	128.522	90.9387	43.1217	29.7784	62.669	46.7437	37.1471	41.529	108.457	53.1094	52.2356	127.394	85.3463
ZNF442	1.80642	2.67977	1.9019	2.40205	3.43091	5.27217	5.28052	4.50879	3.65064	4.16595	2.18105	6.3879	5.09714	0.764608	2.13328	2.07116	4.14264	2.18648	2.22184	0.992391	3.43244	1.38693	2.73482	1.33234	1.42422	1.38337	1.99546	1.03023	0.79926	0.324115	2.05524	1.53662	2.44866	2.64982	4.47276	2.02254	0.723693	2.05594	0.667081	1.10662
ZNF345	10.2363	7.79289	8.05232	8.65675	11.7349	11.18	5.6386	12.2381	8.46665	10.833	10.7148	13.6943	13.606	3.32272	5.85341	9.24442	6.33072	9.16964	12.9706	2.5107	10.3911	3.76332	8.28652	3.15949	4.4234	4.9461	7.48881	2.27617	8.74349	0	8.26562	4.6485	5.99196	7.4609	8.64144	3.32193	3.56336	7.71741	4.63418	2.78634
ZNF782	4.19635	3.01217	1.98546	3.59767	4.09633	5.80401	6.53486	6.42288	3.76031	6.11033	2.70741	4.54679	6.44686	0.552247	2.49524	2.33708	1.90877	4.88299	2.94254	2.08106	2.48079	2.48027	3.27984	1.52398	3.09897	1.84711	1.89514	2.15361	0	0	2.46685	2.43219	2.92398	3.63879	5.27133	1.16854	0.874331	2.7024	1.25075	1.58849
CYTH4	148.658	174.116	257.786	277.931	200.715	311.351	193.509	161.681	392.618	305.103	271.628	389.94	493.978	118.748	166.714	94.3148	240.182	119.764	90.8273	228.082	182.185	89.7278	200.018	156.083	157.956	87.4549	142.78	187.962	78.7613	124.245	136.444	168.925	190.329	181.232	162.841	86.0388	162.883	143.328	138.898	153.327
TAF1C	22.8328	41.6528	55.3199	75.8856	61.4428	79.9031	64.7444	81.6198	52.8447	40.7193	52.7483	75.2863	95.5445	22.4182	23.7544	17.4613	69.9162	35.3453	14.1126	23.7468	42.2932	28.5364	26.0196	23.2107	22.7915	24.757	34.1403	19.73	10.8588	49.6528	32.9855	31.1702	31.217	40.7475	61.764	24.9289	26.7802	45.876	23.0477	25.3434
GPR137C	2.38855	1.59833	2.02613	3.09269	5.54547	6.46885	4.18126	5.63741	4.95145	2.18626	5.31326	7.15225	5.91816	0.671573	2.60007	2.61544	4.27307	2.14349	4.33437	0.314541	2.22867	1.03344	2.02899	1.17478	0.486668	2.42976	1.00763	0.434189	0	0.263753	1.19938	1.72601	1.22337	2.5076	7.07149	0.697199	0.991441	2.712	0.20534	0.832139
GNAL	4.49061	3.75591	3.39631	5.71049	4.08708	5.78238	4.17085	6.3679	2.80699	5.84577	5.51156	9.62772	11.7153	1.51137	2.09923	1.49953	4.79585	4.69709	3.11615	1.07697	3.22842	1.01885	3.4445	3.33136	2.11299	2.81396	3.78089	1.54645	0	0	4.10139	3.4538	2.76445	3.72381	3.83917	1.8842	1.16078	1.90813	3.54402	1.58438
ROBO4	8.98087	9.18008	2.56979	11.4031	8.97041	5.98762	0.0236641	11.8604	1.12779	2.41526	11.1466	1.33024	6.93706	2.08127	2.37283	9.81922	2.07263	11.7819	0.795974	0.0934584	0.817885	1.60899	1.82299	6.52087	0.229996	0.36239	1.39719	0.188293	0	4.12381	2.40511	3.20306	1.09835	2.90946	0.0750802	0.303104	2.66492	1.29746	0.377205	0.330469
ZNF844	15.9742	26.2074	13.5023	9.40593	11.4826	18.5682	12.2627	17.3	20.2989	14.8406	11.4599	23.7294	22.8976	8.28149	10.1522	10.5251	8.22922	23.3157	13.8663	2.62615	17.2539	5.46135	11.2475	5.77125	8.13042	13.4699	8.3832	4.79856	2.46814	19.1852	12.4058	7.40218	8.26066	9.03592	12.5334	4.7002	7.96362	7.29978	2.68282	3.82293
NOTCH1	17.4515	17.9937	32.8909	27.6258	27.6689	43.775	81.1481	48.4145	26.7163	24.2101	33.2792	69.0651	57.8131	19.0335	24.2027	13.9228	46.5825	21.6454	15.4075	14.573	17.9277	16.5871	23.4776	11.6233	10.2155	3.8428	11.6506	14.8234	13.1291	16.3203	18.7108	28.4135	29.5	37.3449	19.9789	8.75418	15.1347	15.2017	10.553	9.50485
IGIP	12.337	10.0433	9.07342	10.1542	15.9057	12.8254	10.6465	19.8682	4.63262	11.0722	12.5923	18.6306	14.9583	2.48242	5.53735	9.66483	6.09539	14.1358	11.5396	2.08456	7.40959	3.80458	6.67192	4.82415	5.0015	8.79903	5.64186	3.17115	10.2875	9.16834	10.3155	6.02713	8.08645	8.12526	8.20796	3.28342	3.6581	5.98354	3.7806	2.75774
CORO6	2.42596	2.72323	2.2875	13.1659	9.33619	9.77452	6.94738	13.0752	6.83044	2.8752	1.89356	13.5108	10.522	2.21524	2.89353	3.70434	4.89229	4.46073	2.74518	1.94365	9.03843	3.37172	1.82312	2.92642	0	0	3.54046	0.404998	0	0	3.59191	1.45377	1.31388	1.76362	6.91727	0.898379	2.32049	6.52422	0.268987	0.954216
DOCK5	12.7492	15.4335	13.2399	4.37208	3.27064	8.44151	8.97008	10.7839	5.96825	5.67771	5.44292	7.11205	7.90265	9.40599	16.9753	12.7719	8.50569	40.7224	16.0346	11.6099	21.4785	16.6959	19.8736	16.5165	29.0385	18.3807	38.0312	12.3264	31.4424	14.8112	34.1359	21.0323	25.3832	71.7343	47.6766	6.07354	27.8584	25.3385	17.8012	21.6126
SLC35E3	11.6467	10.3929	9.01152	11.9556	13.8567	20.6978	13.7923	23.3534	5.9668	4.33222	10.2281	20.0808	17.2221	8.06928	8.43855	9.00173	10.9305	7.80622	10.3511	2.77693	9.25798	4.7828	11.3489	4.77258	5.28238	4.40383	7.23917	3.59115	5.938	8.67753	8.41596	6.87731	6.87414	10.1881	13.8104	2.59988	4.79349	6.68656	4.96952	3.87927
STX1A	6.18281	8.25988	4.46619	11.6135	14.9079	8.58512	8.22202	12.136	5.41042	5.68689	5.40204	14.8828	7.3242	3.52691	1.06197	3.37094	9.66306	7.21539	2.27968	2.83735	3.45987	1.61458	2.13351	2.67331	2.3404	2.85302	4.31543	2.18284	0	11.7871	2.8331	4.18776	4.32735	2.39566	1.55113	1.96234	0.662403	3.96372	7.41981	3.90745
UTRN	10.5641	14.8842	6.55663	4.8394	8.89298	14.0939	13.7815	19.8951	9.45741	8.4025	7.38736	12.6242	13.015	3.3011	24.0333	15.5862	10.0366	30.9718	16.7644	10.1771	10.5502	13.0222	16.42	12.2487	34.8088	23.5493	12.802	20.3818	35.5523	21.7881	27.8578	21.1261	22.7441	14.8595	20.6318	22.2249	44.2667	17.308	50.2773	53.1524
DGKE	6.17978	4.16937	4.35695	4.02951	6.06016	6.39187	5.41817	6.36059	4.1988	3.32898	5.35488	8.95239	7.41678	1.90711	4.31721	5.72788	2.88783	5.75879	5.0608	1.38045	5.25558	3.09006	5.0729	2.70238	3.18411	1.63984	2.94707	0.976864	2.63137	0.347897	2.91758	3.84638	2.73539	5.1906	7.36839	1.53571	2.29204	2.03881	3.36416	2.50987
RAP1GDS1	24.5088	22.7491	23.2356	15.0518	14.8901	26.5964	24.1297	24.088	21.4519	24.2851	16.8385	19.7156	21.4966	19.6134	32.4483	28.3456	20.3738	31.8989	29.4384	33.8395	24.843	26.2348	28.8059	20.8422	36.3382	52.1155	39.419	36.1121	57.146	40.6015	21.8156	23.1863	35.2035	26.2788	32.6766	21.8566	24.3803	33.3828	45.4139	24.5466
BUB1	0.972953	1.63998	0.549734	0.466923	0.451432	1.74261	1.26892	0.822067	2.98836	0.635894	0.297274	1.37949	0.481294	0.413019	3.11341	3.85394	0.731857	1.28445	0.704766	2.59029	1.30755	1.96304	2.4716	0.917529	0.743939	3.61923	8.70442	3.81798	5.6286	9.21035	1.18047	0.648947	2.03277	1.82676	5.69668	4.14337	4.47328	8.31625	8.03886	4.64182
MSLN	59.8636	20.8279	136.725	42.8587	39.2059	46.0449	25.0463	41.119	1.4066	36.5219	58.2563	21.9391	69.1088	45.4088	0.597508	50.4875	55.5396	5.0449	17.4075	28.5055	47.964	0.436088	13.7771	3.55248	3.74263	0	9.51787	0.305496	0	0	15.9221	48.9531	5.6172	11.1987	20.8897	2.99382	12.7864	1.94557	0.378484	1.62998
EID2B	5.57226	4.35963	2.41284	4.85572	5.68309	7.68515	6.69198	10.0186	5.04999	2.36177	5.6528	8.407	7.16929	3.48883	2.74028	3.42391	5.00218	3.21524	5.44759	1.18595	3.32773	1.37172	3.03164	1.39606	1.34049	1.4757	4.27946	1.48798	0.143321	0	5.03047	3.33712	2.78881	4.37653	7.269	1.65221	0.166814	3.6877	0.919931	2.82526
ZNF785	16.5155	24.8943	24.3447	21.1706	21.4269	35.8833	27.3309	31.4176	16.6868	19.0134	20.0112	53.471	49.4783	11.7921	11.3466	11.4295	22.0766	21.3659	16.8425	7.62498	18.4935	10.2798	14.4916	10.3245	12.8	15.5956	15.585	8.51248	6.15424	1.03628	18.7991	16.4579	13.4514	18.2392	27.8404	7.71945	4.87973	16.3967	15.0947	9.50558
GSTO1	63.7644	51.7247	85.6281	69.8838	46.6901	47.6681	44.7671	33.6618	74.217	75.6175	62.3155	29.9295	40.5859	107.644	95.7382	58.4301	72.3427	38.7238	67.3187	252.442	72.0887	94.2854	81.551	115.549	156.453	124.109	152.663	177.717	135.721	0	104.368	103.234	129.711	116.688	34.463	197.614	127.501	110.69	160.494	164.54
ZNF316	13.9323	16.4739	26.8791	32.165	34.5806	34.3692	25.5244	44.4141	15.8399	16.5392	29.5432	40.0203	35.9286	15.4893	17.3506	15.1918	38.493	16.7556	9.53633	14.0974	22.581	19.0189	21.989	13.6284	9.30596	9.13966	13.109	11.6385	5.53594	14.8251	19.1386	22.9299	25.2697	25.8142	25.61	9.33445	9.90749	15.584	6.65537	8.61641
GTF3A	109.172	119.558	84.7188	75.8608	77.259	76.6815	118.152	71.9862	98.3277	108.736	107.699	76.6111	71.2184	130.098	127.484	130.615	80.6603	120.61	74.629	206.62	130.22	154.297	116.266	191.92	192.32	208.076	143.106	257.497	148.233	122.857	99.3324	162.736	136.567	87.7684	95.6306	188.566	133.306	121.9	162.565	148.957
PCED1A	36.1668	79.5715	74.6363	133.22	119.112	110.344	55.3884	120.311	75.3159	101.555	95.9221	143.54	151.483	34.6775	41.3102	24.1027	68.1992	53.6556	26.1404	17.2203	77.9626	38.0367	43.0549	45.237	30.2955	49.5908	45.633	29.6221	34.9022	47.8727	79.839	56.798	50.7528	54.3651	109.169	25.6681	46.5323	57.6895	20.5869	36.9044
ATP5F1	196.337	122.762	110.634	109.124	125.207	93.6649	108.936	81.0973	142.551	164.683	112.248	93.3615	95.0725	196.442	196.865	222.539	111.283	125.974	129.316	247.328	182.127	197.903	158.111	194.825	209.303	254.665	203.174	254.076	212.676	135.317	128.005	165.625	175.794	141.81	107.751	173.251	197.678	209.337	264.673	220.973
TMEM230	105.991	108.773	88.6676	52.3124	71.9126	50.3775	101.963	61.382	88.5922	88.3165	74.7843	52.979	60.8546	165.228	122.982	155.44	71.4409	98.9583	105.016	101.063	113.28	121.589	104.478	108.414	135.591	163.033	117.154	161.961	79.2489	141.675	100.33	104.174	121.914	106.577	113.526	112.618	116.16	130.875	137.37	108.771
RNASE2	55.2387	78.4514	71.6014	27.0013	12.6361	29.1015	101.332	19.9592	23.9058	39.3291	55.2667	12.1836	26.5609	62.4058	104.227	56.9714	107.457	83.8424	114.058	237.26	358.892	102.676	53.5849	218.587	140.935	50.7526	274.262	119.88	580.825	151.591	133.917	90.9405	120.597	454.488	50.1914	141.616	309.882	412.859	171.11	208.225
CSTB	31.738	23.2775	34.8633	33.0546	40.3735	18.6134	19.5907	23.254	19.7611	26.5776	28.9775	21.2468	20.3408	79.4134	38.1366	28.026	43.2245	22.4049	29.3251	56.2671	33.6581	48.5069	77.5723	37.4847	59.0118	35.8925	56.9894	79.0788	105.007	22.0905	38.0764	53.5827	61.4778	35.2694	26.5718	61.9297	88.9656	44.8766	67.6256	60.776
SLC16A5	20.1588	21.3537	29.2973	26.0796	22.4232	29.5322	18.1864	33.514	21.4161	26.155	22.6072	40.9597	53.9669	16.2392	14.4879	11.3477	25.7861	26.2388	14.4789	6.64579	16.2502	9.13583	19.5095	12.0456	11.8132	9.3344	12.2973	11.6051	34.5705	0	19.9511	15.4347	13.1736	16.9968	22.8549	8.08701	16.4776	16.0506	12.5337	12.4371
TRIM36	25.2223	15.2228	24.8178	26.086	35.8554	30.4656	38.5454	45.0814	35.029	60.254	42.5983	52.7884	37.8446	10.3615	17.7169	24.1026	30.4162	42.4531	18.0496	8.16652	19.8652	10.4225	39.8029	12.2143	17.461	26.1902	17.1528	13.7023	27.4829	19.9545	21.216	20.9791	20.7912	14.1662	40.5665	4.05392	7.7203	20.89	7.68409	8.5417
ATP6V1F	149.914	200.873	253.974	214.5	130.671	133.843	92.9007	108.828	221.925	210.603	120.175	92.3718	118.046	365.871	310.967	207.989	211.269	137.862	155.431	395.457	194.97	407.001	223.783	319.536	328.698	404.998	346.445	574.241	317.17	104.416	280.683	281.369	351.234	174.589	139.995	544.422	231.825	295.294	455.921	413.246
RHD	5.76645	5.35994	4.31629	3.022	4.10725	8.37686	5.82843	8.19176	1.49555	2.63218	4.70001	10.0866	7.14304	0.752418	2.93842	2.57615	4.24954	2.01041	2.72117	0.857023	4.46948	0.637774	4.29969	2.2155	1.43074	1.86159	2.97671	1.8278	0.615602	1.9543	3.70995	3.32759	4.07485	4.71563	2.75066	0.86141	0.265836	2.2238	1.22092	1.26309
DYRK1B	19.0317	24.4952	9.56933	20.7408	14.5415	21.4661	6.67783	21.6894	11.2635	16.9733	17.2906	31.9934	26.5853	23.4831	9.2767	15.9971	18.2212	33.7155	6.79361	2.47334	16.8225	3.54714	12.1869	10.2192	9.0471	7.38038	14.8448	8.0125	7.31167	0	9.05245	14.0605	12.2849	8.89763	14.9108	9.05917	11.331	9.91415	7.14806	8.43777
HYAL1	3.22533	4.43558	5.16519	3.29929	2.65171	3.34559	2.74847	2.97225	1.19567	1.30731	1.29828	4.89929	8.93337	0.393794	1.46072	4.12815	2.0567	2.28436	1.14522	1.09685	1.18626	0.773315	1.58257	0.771695	1.60063	0.505386	0.644345	1.19493	0	0	1.28128	1.71896	1.60856	2.83287	2.45761	1.40421	0.88332	1.15844	0.423398	1.57289
RHBDF2	354.941	433.949	542.443	829.118	515.4	661.591	628.928	863.328	377.631	203.539	713.669	561.301	700.933	462.733	288.451	347.063	1105.11	538.994	167.404	270.176	417.413	329.803	553.905	252.889	215.088	86.9264	211.237	98.7866	195.468	285.018	455.735	392.15	421.211	426.86	471.908	224.835	292.673	350.284	245.423	270.242
MAP6D1	6.83638	4.35558	4.96865	5.61926	6.83465	6.03723	6.32604	5.28578	4.45758	7.66035	5.29319	9.5764	8.86658	7.47929	2.16581	7.16071	9.41981	4.67239	13.2168	2.6283	3.79052	1.70643	6.44432	2.14528	1.12463	1.47949	6.20766	2.4795	0	0	3.27225	3.26097	3.93706	3.22821	5.10278	2.17414	2.32552	2.0287	1.73567	1.50788
ZNF574	14.2419	12.2533	8.09067	15.6314	11.5575	12.7667	15.6404	15.7902	3.66988	12.0958	14.1901	20.704	17.8112	22.1401	7.62183	17.8491	11.8732	21.7632	6.44381	4.6326	11.2477	7.87608	7.42723	5.93135	3.38769	3.87043	4.7317	4.40322	4.71753	18.6728	8.83778	8.91401	11.1227	6.36566	6.9206	8.95314	2.55638	8.00432	4.04776	4.57826
ARF3	69.4415	117.633	54.9762	52.1827	46.5802	66.0716	79.7516	57.2627	83.1361	56.0195	46.5978	65.8688	63.312	108.044	84.9107	94.0417	86.8398	87.3653	55.0651	165.858	64.919	89.0518	68.4956	82.9357	103.989	120.022	99.0649	158.32	109.341	110.399	71.8148	91.4484	107.642	96.6942	87.1646	122.059	71.5554	115.916	145.05	108.79
MXRA8	2.03167	2.93946	16.3318	12.8097	19.0333	21.466	8.37804	17.4291	5.22411	4.14915	8.17616	22.0669	27.5151	0.703396	4.34847	0.807349	6.42372	0.653771	2.06872	0.881445	3.47416	1.54132	2.62065	2.20209	2.22609	1.61011	2.07688	1.24392	0	0	3.0801	4.27294	2.51359	10.7473	7.11222	1.38079	6.14051	2.58155	0.57926	1.76109
MICA	15.7788	29.5428	32.8232	39.6545	35.8818	29.476	44.0756	24.803	16.9524	42.9755	32.3942	46.7551	33.1687	24.8016	19.0691	10.8217	29.5489	31.526	16.0159	12.1387	13.8717	9.11028	16.6357	15.6465	22.7142	10.7432	15.6739	18.6119	5.70401	37.8405	20.4923	18.7128	28.5866	18.1791	21.5588	22.2559	20.9745	10.9157	15.3203	14.9287
SPEN	27.0462	31.1701	23.9053	26.2443	32.9726	46.7165	58.5977	58.1091	23.9086	20.9643	23.7676	73.8892	55.6479	13.5287	20.8902	24.2007	28.6719	50.1292	18.2214	14.3307	18.8308	21.3167	27.5281	11.565	12.2306	8.13302	16.714	14.889	15.3218	15.1087	22.2684	30.3883	26.0953	25.9557	36.643	13.0848	14.3993	20.5736	12.8264	11.6333
NUMBL	5.95425	8.7771	8.17608	13.1004	15.066	16.3121	13.8086	20.0187	9.80536	7.63036	14.009	25.0852	22.0611	6.59644	4.44529	3.34395	15.7457	11.5411	7.17211	4.27937	10.5438	2.08947	6.95084	5.61213	7.18082	5.60337	7.36103	3.38306	2.00201	0	7.81223	11.9197	9.23315	8.93686	10.3128	5.45586	8.468	5.69836	3.00435	3.7707
ANKRD24	1.54831	2.17161	5.06479	11.49	7.68095	6.22481	8.09636	6.86484	2.39476	2.02993	9.42038	5.50612	7.4692	0.479889	1.72185	0.602873	3.04229	1.0078	1.94142	1.92794	5.28193	1.62979	2.00372	2.22531	0.824319	0.383549	1.99004	1.58826	0	0	1.56685	4.24503	2.47005	3.99078	2.01664	2.03074	3.42431	1.66041	1.25649	0.932924
OR3A2	4.7272	11.3188	2.14778	1.48162	8.76297	10.2251	4.57301	7.83354	14.9704	5.19111	4.4993	15.9135	19.7682	0.21148	1.83075	0.430733	6.21916	2.68438	2.44547	2.50444	0.129	3.0726	2.2817	2.80916	0	0	5.06246	1.62679	0	0	2.79338	0.164773	0.696414	2.63645	1.82237	1.24752	8.39307	0.340187	2.75691	2.8292
CH25H	600.395	276.418	643.269	2579.85	2442.32	668.7	1414.64	995.409	694.979	741.123	480.244	1177.95	819.88	330.433	396.23	499.748	400.754	334.253	1076.18	168.21	244.153	1718.82	317.611	92.1587	45.0326	43.9661	86.1856	8.77511	31.9437	750.923	18.2171	160.763	92.6775	65.2621	661.531	253.079	108.091	18.5538	14.5811	19.5391
TRIM14	19.2232	42.3175	28.0632	16.2589	11.2935	27.5589	87.1081	24.5701	7.48694	18.0585	15.5401	20.6758	25.4492	20.5074	42.8541	32.933	30.3159	38.1999	43.9391	52.8953	41.3349	26.1449	21.7876	33.5015	33.4966	37.3411	56.6782	85.7832	58.7733	23.7039	46.888	51.148	92.3462	56.2718	52.9327	63.9186	60.2302	50.9999	47.0308	49.3869
MANSC1	10.798	9.98215	5.46741	6.48306	6.31489	7.91225	8.01827	8.66656	13.1947	6.1704	6.31609	10.5916	12.7053	4.60062	3.57003	5.52781	3.69423	4.62456	10.91	3.59425	3.21266	3.72658	4.10757	3.60942	1.69668	2.27085	3.98827	0.668082	0.0846386	0	2.94591	3.06739	2.60918	9.12444	13.2254	4.45163	3.9796	4.99378	2.12941	1.77311
APOC1	161.347	239.212	1047.83	236.594	276.114	302.365	206.283	185.052	308.794	186.297	301.913	111.58	305.325	1025.56	1292.32	270.883	590.663	54.1889	263.776	3362.65	822.318	1414.92	978.919	1803.71	2295.49	2243.76	1346.41	5979.61	963.263	425.321	761.386	1815.36	3932.54	2736.46	99.8642	2398.25	1696.42	1784.53	577.701	1767.73
TRAF5	32.644	24.8299	16.2115	38.7114	32.883	35.2588	32.6238	62.5006	25.631	20.1003	18.4395	26.258	23.538	8.9471	21.3172	42.0732	18.4712	38.1966	16.5921	7.05215	15.4941	14.8279	27.8617	10.4183	11.3163	9.73607	11.5014	7.84874	0	39.8004	28.8037	11.4114	11.2574	13.7316	22.2127	4.74952	7.21854	15.9183	9.80455	7.71009
MDC1	15.1326	19.0704	19.5299	22.6133	21.8817	32.0436	29.4201	35.3856	15.6719	13.7395	14.7314	35.3551	35.2692	10.2354	11.6493	10.4766	20.1918	15.968	11.9852	8.01347	12.918	6.42101	17.4278	8.22624	9.22238	6.21254	11.2704	6.63875	14.4524	20.0509	18.4279	10.9651	15.2776	14.5888	27.0889	7.15613	7.12622	13.3037	5.60369	7.66096
ARPC4-TTLL3	10.9819	10.5842	27.0428	38.0652	39.9245	66.0945	24.9179	51.041	30.7798	24.3773	44.5494	47.42	57.4444	4.03406	8.11727	10.3805	15.0157	21.0248	7.55116	9.16702	19.8002	5.12808	19.5307	21.5037	22.5817	10.3744	20.3912	15.6407	10.1807	0	25.1995	18.7044	10.168	18.5542	8.59287	6.83269	14.2506	21.0209	15.3269	12.19
BCL9L	23.0142	29.0511	29.6179	38.2229	28.9449	55.1112	58.8783	48.4741	39.097	29.8998	27.6824	77.9927	61.7936	25.47	16.2686	22.9942	47.4652	37.6118	10.0103	5.28695	16.5812	18.5383	25.2523	13.9711	22.0502	8.48151	22.9208	13.5456	25.7987	24.038	27.2019	37.4405	35.8593	16.983	33.8608	21.2958	11.1652	21.17	12.5218	9.45511
CCND2	49.7644	56.9287	22.7947	29.7298	41.9865	33.5798	32.3121	45.7549	46.8339	35.0926	44.2128	56.444	55.4126	21.1847	27.2213	46.9362	36.5042	78.7709	33.1934	26.9726	24.6565	38.6549	39.032	30.0679	13.8125	26.578	27.5442	7.66805	13.7182	11.4325	50.4203	31.3861	18.0011	34.1872	36.1814	9.31582	19.1741	33.9237	8.02709	9.94093
HLA-DRB1	1299.27	2157.45	2622.34	371.954	463.923	389.806	94.0844	512.692	7.46723	2052.02	978.167	119.111	497.899	1905.93	897.615	1268.22	1102.07	1437.77	1140.51	534.553	1986.03	2003.09	1205.01	1989.6	1736.79	3041.28	1317.95	4488.16	3501.49	1476.78	2132.34	2062.26	2037.76	1296.23	1480.38	4059.34	3328.48	857.582	1882.8	3396.99
PAK6	4.17746	2.84216	7.37104	4.88489	3.44934	7.25154	2.78824	3.7271	1.5267	3.03435	4.65559	5.66177	9.18902	3.10981	1.93153	2.30558	4.93279	2.65328	2.55686	1.69925	2.81418	0.699689	1.51835	1.04027	1.37195	1.07637	1.30873	2.38033	6.22212	0	2.63424	2.44981	1.18519	2.77842	4.33451	1.05203	1.2946	0.754695	0.219761	0.859193
TRPV1	7.01492	10.6843	15.0388	20.6762	15.8557	21.3145	13.4021	21.7691	7.51865	8.03652	13.5758	27.1853	28.9673	5.17081	8.32833	4.33557	11.3706	5.91434	5.0225	3.9045	10.4104	2.88363	7.36768	6.32238	5.13062	5.53866	6.74258	6.58512	13.4486	7.8533	8.83584	6.58261	9.08362	10.0854	12.0588	4.88145	2.76849	8.08629	4.23358	3.4238
SMIM3	5.04938	19.5827	16.4206	4.07813	2.92879	7.81937	6.19736	1.43029	6.09712	10.012	6.42344	4.11761	2.81318	24.1387	25.7044	25.9371	6.55653	16.2237	18.7208	73.1496	94.5186	34.9405	11.2135	54.7794	55.725	30.9482	45.536	12.2748	15.952	6.51874	26.4347	32.41	53.7013	68.9687	14.6427	33.2282	62.0861	53.0977	28.3157	37.0822
C20orf96	18.4589	19.546	25.9897	46.5303	43.9126	34.3113	16.7299	29.8222	29.7552	41.6691	36.4678	61.899	65.0523	9.08568	13.3851	13.3207	26.9598	14.401	10.9818	5.92895	19.5259	10.2732	15.6674	16.898	7.05894	13.4149	15.5398	10.6182	24.3811	7.097	22.5637	16.1737	13.4784	18.5464	37.3491	10.9918	11.7813	24.22	6.99851	16.4598
ZNF843	4.23772	4.19453	2.6182	5.1483	6.19259	7.80658	6.47753	9.80975	2.85664	4.48402	4.57867	13.4589	9.5058	2.07903	3.31976	2.77398	4.62242	3.83668	4.89327	1.255	3.61089	1.43511	4.169	2.41214	2.46412	2.14055	1.53273	1.67933	0.068477	0	4.3937	4.02916	4.25555	3.9075	4.96031	2.32589	3.22854	2.86375	0.772925	2.18322
CBWD5	135.257	97.3838	58.6684	168.902	238.325	156.828	215.42	208.56	136.387	121.497	142.284	87.0804	105.607	48.6453	101.804	100.272	83.4006	93.6244	82.4081	27.6405	106.4	48.4079	76.7463	46.7094	45.289	44.8929	58.3936	27.0964	8.77564	125.801	151.568	42.675	65.078	69.0564	204.591	33.4756	26.5244	73.187	12.142	15.5263
KDELC2	36.2531	24.3309	20.2602	30.7901	41.1095	25.9269	97.9473	34.2766	70.296	29.4308	27.4273	91.692	52.3817	11.121	32.6392	58.2586	23.4577	13.6246	34.0827	28.6666	19.8101	26.6008	16.2183	11.8349	9.72516	8.02085	21.4525	11.5767	12.2793	17.1725	15.5503	9.67897	15.5941	20.4335	35.8919	14.3672	12.0179	30.4211	16.686	11.722
SLC25A34	5.93622	5.9416	10.5816	13.3073	15.077	24.3718	12.1437	17.1516	4.49876	8.31574	9.87959	23.5877	24.5311	2.34253	7.43954	5.5754	19.957	6.72474	9.10888	3.71355	8.12813	4.34996	8.78809	2.34546	3.57686	2.07228	4.82845	4.00752	2.16985	0	10.4349	5.79546	7.87601	9.23421	9.09402	2.62694	6.67215	6.76892	0.412222	3.82562
PLXDC1	48.1845	111.058	59.726	135.288	135.108	146.785	26.1823	110.888	86.4677	98.0617	75.3655	131.417	187.028	24.2536	68.9476	42.9275	36.9303	39.2211	48.6234	2.07798	77.1529	36.9317	19.472	51.6757	5.40227	13.2234	19.2976	26.2787	28.8966	20.2325	26.2039	14.6625	4.92949	55.1446	54.711	6.49531	192.403	20.2576	17.4222	22.8335
C4orf3	38.2133	40.5126	34.9348	40.9933	33.0359	34.2945	43.4296	31.7615	28.5066	40.0084	31.8748	21.1771	21.2632	48.5356	44.0115	42.8759	14.0176	35.395	33.1312	48.5333	37.2891	32.6108	39.2435	24.6057	61.3971	52.702	63.6551	49.3945	63.944	29.7623	41.0758	46.0141	48.4421	42.7332	40.0906	52.0045	50.4784	40.7968	66.7495	55.9692
ACER3	36.7263	47.3236	29.5689	17.0544	14.4366	58.6065	90.7275	31.1644	34.3972	18.4631	17.6804	22.5167	21.0225	27.7121	68.85	65.8319	15.3625	35.3003	94.5307	81.0537	99.6496	37.4566	44.7321	41.5246	121.727	125.538	89.4277	64.896	146.432	60.9457	65.3158	27.9006	84.8117	74.7992	63.5569	26.0415	56.8343	59.3238	89.2577	71.8873
PGBD1	7.92834	4.08086	9.35906	12.4396	9.70157	12.0341	9.13372	8.68781	4.32251	7.72183	6.4252	10.194	10.5347	3.86128	5.3909	6.36768	3.59381	5.53225	3.0229	4.05987	6.09107	2.89964	4.99368	4.38226	2.1496	2.50713	4.90523	2.52856	0	13.0371	7.72137	5.29883	5.10016	5.38835	4.07077	0.824524	3.89706	5.94856	1.52584	2.05959
WASF2	372.272	431.006	160.676	318.559	320.878	356.482	339.009	507.368	229.518	161.756	190.592	338.237	293.526	437.529	228.487	424.556	372.539	573.337	87.055	109.996	249.832	265.554	338.589	177.082	146.686	102.386	153.09	113.149	112.79	192.455	246.551	228.61	182.793	181.419	310.34	104.861	134.088	230.937	123.44	113.334
CD69	50.3625	56.5537	54.4907	33.4106	20.7858	21.3304	55.7894	94.011	20.9272	127.859	109.253	2.94428	14.0236	37.4617	120.206	54.6004	130.353	161.646	119.041	46.9343	56.4249	118.004	133.442	125.807	228.809	84.0699	215.946	69.3024	79.3381	95.5903	95.1531	111.181	166.579	52.5235	141.538	174.034	88.6563	145.921	171.071	145.695
B2M	7287.03	6971.81	7912.67	3967.55	3697.24	3467.99	9790.8	2569.04	4184.9	6544.63	5263.17	1962.89	2821.78	9908.5	8372.4	6709.86	5311.85	4133.36	9958.51	9968.85	13818	7561.97	5741.66	11474.5	10132.7	12051.6	8751.95	16524.5	11443.6	7445.13	6822.4	7764.9	14480.4	10309.7	7574.11	29791.8	12285.4	8240.01	8573.77	11171.5
PLEKHG5	44.3716	30.7936	132.587	152.344	110.46	167.672	135.78	67.8108	180.791	106.37	63.877	296.08	294.251	14.3102	55.8383	51.253	35.0563	16.3018	29.6913	24.9492	164.953	72.538	12.9044	84.7822	8.43019	5.68585	35.7586	0.94092	4.18665	13.1056	13.0083	21.4509	15.161	126.788	62.3588	4.84162	85.1042	26.475	10.6665	43.1926
SGCB	54.0097	19.8023	10.9411	15.3162	19.7668	15.4338	11.6743	32.7634	17.5683	7.46047	18.9978	13.8278	20.2389	15.3737	2.35311	30.5749	14.3587	38.5287	15.6661	3.42562	4.0811	3.57812	16.6385	8.04278	6.368	6.44627	8.04792	0.555455	0	0	17.2272	4.9899	5.96388	6.01189	17.4962	2.1775	0.615904	10.7478	1.08027	0.717982
MTG1	25.0483	16.6375	33.6459	39.7062	38.2059	56.6482	30.2921	39.4502	23.4445	32.9988	49.2085	56.1485	63.1542	18.1176	19.0322	14.8941	45.4308	13.4947	9.22454	26.0487	28.4912	5.36205	21.6655	13.7237	15.2005	9.56824	30.6752	19.3812	2.10288	31.0645	13.368	24.8388	33.711	18.0591	16.7055	15.5032	22.5049	22.2614	13.5084	20.0753
MXD4	185.825	185.043	111.739	226.604	147.678	151.816	35.0662	221.904	51.7871	76.3373	106.994	143.52	169.766	255.289	46.4651	95.5127	194.757	157.908	42.2592	15.0434	123.789	44.4908	162.123	78.8205	33.4753	36.4269	75.214	56.915	19.6716	58.6826	113.505	116.7	73.1872	50.6203	83.2168	48.2397	45.508	72.043	40.27	49.275
RRAGD	2.19061	5.60073	10.0213	3.43523	2.86137	4.31944	2.38492	4.07038	3.1611	2.64346	2.05444	2.02976	1.53254	11.539	13.2416	4.24073	3.80998	2.38713	13.6783	8.5696	6.45709	3.67061	11.5717	4.51283	8.26741	10.3418	12.5984	19.7258	39.2165	9.04304	12.2451	4.64803	15.6448	10.4092	9.67515	4.32786	15.0278	14.7536	11.6982	9.8382
FAM193B	36.1622	63.2761	60.0183	89.813	84.4948	117.151	47.7571	91.4287	57.0676	58.0299	82.1057	138.171	107.545	29.055	29.8165	27.3663	70.2091	59.6171	35.0707	17.9605	67.3825	22.9436	41.5898	29.189	31.8262	24.6595	39.4427	19.9719	26.7409	64.6565	58.8233	41.8095	39.8155	38.128	91.1827	22.461	32.4679	43.8303	21.1042	26.8705
RHOBTB2	16.2157	22.6253	31.5151	40.6027	38.2942	69.9383	27.5899	49.7877	38.0458	35.6173	31.1778	80.9385	51.6202	48.5402	21.0354	19.5017	50.6672	26.015	17.728	9.95265	37.7249	22.0589	34.6416	16.0018	7.02723	8.00079	12.6143	34.555	1.91953	6.04832	29.9063	20.2032	47.4058	21.2726	31.9943	9.13893	14.9244	21.2227	13.2568	8.04716
TMEM178B	19.9061	0.98374	7.88891	5.99359	9.95518	4.68607	23.6525	10.1539	16.9582	6.86653	0.401197	39.8247	1.6252	0.792447	0.177707	10.1185	4.10702	0.0107434	3.44122	0.795195	2.5951	0.0813004	0.0937971	0.293654	0	0	0.569793	0.197189	0	0	0.127881	0.0417033	0.337793	0.0922089	2.64748	0.0728987	0.00533922	0	0	0
TSC2	15.1818	16.4389	22.701	37.1485	33.6281	50.5422	35.4573	45.2474	18.245	19.9384	25.5657	58.502	54.1931	18.9827	18.6361	14.1057	31.8572	23.8728	12.1058	12.1293	21.9763	12.8488	19.1791	11.8184	10.8079	7.96575	14.1966	16.1124	14.7825	22.4567	14.0861	21.1108	22.8673	29.2416	22.9214	11.1678	18.2956	16.6385	13.811	13.6674
PGAM1	101.275	87.3776	97.1823	98.0788	75.3859	65.046	109.846	62.7082	82.5646	100.398	88.7064	68.8487	72.5023	157.566	106.008	115.979	90.2435	77.4796	77.3987	197.989	88.6995	106.157	102.566	96.2571	142.752	124.873	231.039	164.802	158.963	77.9832	81.146	129.194	127.068	113.741	94.8878	142.372	165.142	152.117	241.839	184.466
JUN	238.406	309.497	679.967	2602.29	1521.31	1833.69	780.81	1042.38	148.688	404.745	3073.28	1948.73	1261.05	348.304	169.711	165.387	133.839	579.523	281.592	150.253	132.762	224.422	437.993	198.998	239.153	195.017	230.031	225.021	156.946	238.514	162.264	514.288	235.251	94.097	145.99	184.02	332.452	221.85	251.223	318.173
PASK	9.57676	5.75009	9.62795	8.34162	13.1442	17.8373	8.55336	11.3071	4.53363	4.77098	10.5299	18.9812	24.91	5.47764	2.96434	2.6541	9.51353	4.92997	3.58905	2.10884	6.05146	1.9096	4.83903	2.18226	3.2755	2.97486	3.03502	2.18379	3.73406	6.89004	5.02554	4.025	4.88143	12.564	6.43377	2.84351	1.523	4.26274	3.23663	2.0057
UPK3BL	29.9188	17.6858	124.355	352.988	178.406	192.075	153.546	138.669	80.6619	71.8887	195.121	295.322	207.76	6.85183	28.2793	11.3391	63.4434	19.5219	4.71359	42.8482	99.9488	21.7111	80.8955	8.2052	51.719	26.111	27.3669	24.2651	0	5.68164e-06	56.2676	27.0849	33.5258	73.8874	55.2628	11.5631	36.8217	103.637	10.9119	42.1424
ITGA4	0.408125	2.93846	2.26302	0.097631	0.198914	0.18955	0.323603	0.164748	0.391412	0.79709	0.143191	0.240788	0	0.2963	77.2876	1.56808	0.719749	1.56499	12.7463	11.7022	6.28798	6.37517	4.95663	20.2283	103.969	44.549	49.8624	114.596	133.034	17.0491	4.51137	11.0204	27.2627	11.1974	16.2329	34.9484	68.5109	20.7577	129.426	80.0178
HIST2H2BE	15.8638	13.7477	28.7516	252.555	90.8776	123.69	175.877	60.8663	28.3798	33.3297	223.703	160.91	184.468	22.9317	10.7876	10.152	16.091	82.1001	22.8812	16.1531	7.06701	15.3816	12.3016	15.2465	8.37879	7.33606	29.299	7.69588	17.9779	27.9977	11.8405	11.1023	12.6901	10.2083	12.9318	8.4631	22.4935	72.7971	16.5546	10.4476
PDP2	7.07518	6.64677	3.86393	4.05214	5.03521	9.00335	7.82194	10.8204	3.59712	3.92169	6.21744	10.3364	9.61073	4.23628	4.4193	5.52119	7.72667	6.70364	5.36508	2.23113	4.58965	2.89548	4.56748	2.22212	4.62651	3.98534	3.11566	1.90599	1.92148	0	5.68537	3.26155	5.43621	5.06458	8.61102	1.73289	1.70209	3.69674	2.55319	2.4279
EPB41L1	1.28141	1.52806	5.56771	5.47916	2.21163	5.05733	1.2238	1.60562	2.70661	2.03739	1.04101	6.42022	6.20551	0.890746	1.72541	1.64139	0.230286	0.202018	2.30409	1.63245	0.922252	1.2022	1.27295	1.02803	0	1.11662	2.08152	1.18475	0	0	0.317805	0.468152	0.869855	1.42276	1.21521	0.764975	2.09459	0.559385	0.7549	0.548487
PIDD1	6.89161	11.3807	18.7855	23.8173	20.2871	27.7304	12.5646	26.2966	11.282	18.6531	17.9568	30.6666	34.8817	8.74217	6.87544	5.71438	22.4818	13.9394	7.73465	5.44948	21.0481	6.51087	11.0637	7.01728	8.61259	7.45484	10.3932	6.75867	0	12.645	11.4553	13.0133	13.9597	15.3868	11.875	5.38775	9.20356	12.9137	2.89277	6.56641
PALLD	4.14992	8.70166	1.29758	2.09814	4.10167	9.54941	2.14653	6.04509	2.86794	6.64091	2.06806	2.63988	4.75198	7.94597	3.20363	3.80107	2.0023	7.89522	3.26482	0.556642	6.15745	1.19456	8.36019	5.26392	16.6662	8.37828	5.74439	18.8833	13.0975	13.6257	9.68845	13.2688	5.82325	14.8367	8.50085	2.54786	22.2932	9.76146	28.8072	22.4645
SYDE1	1.91722	0.520696	9.20208	5.68917	3.28953	1.85532	1.88832	3.98375	1.69667	4.51135	0.709983	0.864295	1.32589	3.25764	0.483401	2.2412	4.85518	0.545455	0.0870469	1.77344	0.543385	0.129947	1.71618	1.29267	0	0.892278	0.974427	0.310236	0	0	1.77546	0.607437	0.558095	0.73993	0	0.13447	0.262538	0.171339	0.0252976	0.0486771
SUSD3	98.9382	123.394	159.286	170.938	110.671	156.27	67.2559	94.084	138.125	255.892	221.102	166.267	277.635	126.796	58.7175	103.622	159.24	89.4921	61.9532	66.633	66.8261	126.862	135.801	161.368	77.0758	154.823	58.0768	49.8327	35.0875	82.8988	72.1548	151.006	99.6132	60.6583	90.9594	76.9683	49.3521	91.182	39.6096	68.3626
CCDC171	1.95815	2.44663	1.14796	1.2273	2.50802	2.26548	1.64892	2.70586	1.98366	2.36268	1.58564	2.54336	2.13052	0.258208	1.01208	0.911788	1.18793	1.12945	2.04934	0.515397	0.689503	1.05661	1.61954	1.27215	0.802176	1.65477	1.11264	0.548095	0	0	1.71728	0.795452	1.25966	1.29288	2.37105	0.93035	1.14	0.983195	0.573573	0.535008
ESR1	1.84301	5.63864	4.17152	0.892975	0.858739	1.79449	0.475137	1.60906	0.0789129	1.19082	0.493479	1.46019	1.34246	0.368277	4.75392	1.86967	0.811126	3.13583	8.84553	2.89774	2.53528	2.16145	2.18687	4.1521	7.25097	8.62504	4.75114	10.9474	14.0739	0	2.59533	2.2847	5.55983	7.17066	2.17305	3.46966	7.09696	5.83346	15.8784	8.88149
GLTP	18.3305	23.1425	24.6936	20.4185	24.056	22.785	22.1276	21.9648	18.1747	21.2736	19.8083	23.8194	21.7467	28.6966	26.1249	23.0907	22.6365	23.7194	28.9916	23.1007	23.1818	22.8395	25.1512	24.7987	48.3922	21.5131	37.1816	50.8614	52.5737	27.9948	27.2862	25.0138	29.4402	26.4651	33.3222	17.3698	24.5214	36.4469	44.0469	34.558
DIP2B	88.0681	65.9457	31.8809	36.7352	62.2307	70.2541	76.8885	115.936	61.6143	36.7895	37.6731	81.5812	77.5373	63.6332	51.7058	105.8	59.4771	130.033	41.3475	23.9482	50.7703	53.7593	61.8928	29.0147	28.4235	21.9492	37.1708	17.1684	15.2599	49.3781	52.3546	34.6265	40.5858	33.6647	64.3205	22.4082	12.6373	43.8938	25.5414	17.5399
MMP11	3.05409	3.75997	7.52056	5.8251	2.76386	2.53763	0.54561	2.37362	2.43865	3.88142	3.44327	2.3609	3.24937	5.00575	1.93816	2.09951	1.21231	3.10072	0.58747	0.914097	2.52546	1.11628	1.91254	1.35123	0	1.22315	0.676349	1.17507	0	0	3.1139	0.389887	1.4439	0.967658	5.85546	1.3511	0	0.0469382	0.345512	0.303222
DNAH1	18.5445	20.515	22.2635	19.0717	21.6479	43.4688	24.0942	44.8128	14.3553	13.3955	13.6853	43.1738	45.2895	7.76627	16.0677	12.2706	25.9404	19.3926	10.0198	5.38336	21.5865	9.08292	17.3824	9.71659	7.43853	5.12509	12.2533	7.82352	8.84724	16.8496	17.7158	14.5806	17.019	22.2784	21.0936	4.32227	10.1321	13.5252	4.5159	6.71567
PCBD1	9.31764	19.5306	23.2048	7.06447	9.94292	9.28702	10.337	7.92696	4.90522	14.396	14.7594	7.88614	9.42116	21.7489	16.0963	9.25418	11.7919	23.5149	11.1917	38.0655	20.2259	13.4985	10.8369	20.9107	20.6958	43.6303	27.9851	40.9415	0	66.7095	11.4446	23.4798	23.3215	13.2876	25.9462	43.7568	41.1791	21.7573	46.3324	36.3679
TNRC6C	4.99025	4.70979	4.725	4.4906	5.17204	7.67596	7.40212	6.0229	3.15156	3.48115	6.86069	10.9852	8.45413	2.15324	4.23151	3.61791	5.09884	6.01028	3.75576	2.05664	3.2988	1.74494	2.89573	1.34282	1.18841	0.815346	2.66591	1.42037	1.74763	5.10138	3.79954	3.40641	3.89284	4.6516	8.35712	1.8419	2.2795	3.16081	2.06887	1.55999
AP2S1	44.0439	30.3221	56.3544	67.502	45.92	42.967	34.5618	30.9592	69.5783	53.4769	65.1918	41.0154	36.1165	97.4748	65.5078	61.2777	54.9517	15.8809	38.2135	220.241	54.05	90.6417	61.8327	103.927	60.4007	116.929	117.398	203.47	105.024	68.3277	53.611	108.379	82.2023	80.5771	60.6743	175.917	92.1031	91.1831	150.471	160.333
TAS2R4	4.22585	5.58642	4.30647	1.99718	5.76055	12.13	7.33631	8.12684	2.47142	2.22388	3.50228	12.4282	9.05793	0.930974	2.03394	1.66568	4.51808	3.28032	2.84639	0.757779	3.88436	1.19668	3.15461	2.66478	0.755693	1.97089	1.90781	0.980107	0.218106	0	2.02016	3.81675	2.98432	3.2431	5.31206	0.720488	3.60392	2.03313	1.66215	1.12656
LYSMD4	9.99744	6.85314	11.4519	13.432	10.934	23.8257	8.85501	18.0686	6.54722	7.71785	12.4292	18.8398	10.0256	7.93435	7.31429	5.06146	12.182	8.98273	5.36764	2.99695	9.63348	2.49802	6.82024	3.3723	3.85381	4.54197	4.77877	3.63318	0	11.3487	13.1869	7.32866	5.59871	6.78155	11.2885	3.61286	2.91195	6.95259	3.25796	3.70643
BTN3A3	13.5802	33.3787	26.1237	8.22451	11.161	20.7284	10.79	12.1436	2.78037	20.2064	20.2576	12.8194	19.0043	22.5594	11.5042	12.9457	24.2022	24.6635	24.9967	13.0017	47.806	13.749	14.8034	24.3923	30.3187	38.1639	33.0754	25.9066	7.03787	39.3111	19.192	37.6751	36.0479	39.3762	26.6777	44.696	41.4332	22.1922	23.4106	36.629
ZNF74	6.61637	8.85194	7.82274	5.61269	7.9201	8.17988	8.35888	8.40488	4.19309	6.68293	9.43364	14.0315	11.0217	7.26706	2.95698	6.78717	3.74126	7.31951	4.51077	2.30056	6.44191	2.03224	3.96166	3.51334	3.38745	3.78814	6.74567	6.05031	0	0	3.74912	7.94793	7.06778	5.52913	6.14364	6.93994	2.92717	4.75727	2.68981	4.05131
COX8A	156.583	135.538	245.031	214.446	140.266	114.371	87.8168	80.0758	201.684	185.217	155.979	107.882	122.905	349.709	225.015	176.611	219.82	102.26	139.024	523.545	173.72	242.507	183.327	304.973	261.04	218.624	362.476	524.404	363.541	140.825	218.55	351.531	268.363	193.604	120.115	501.26	303.757	297.761	382.109	427.18
M1AP	19.7937	26.0218	29.3671	29.5906	27.1316	29.8237	6.86725	44.0186	18.6015	19.9978	22.1484	26.6934	34.8328	13.7665	19.4816	13.5967	22.5394	22.8931	13.476	1.47079	19.1233	15.9566	24.7799	20.2648	14.5877	16.4892	9.61975	7.67531	5.34918	13.641	33.1675	13.3068	19.9386	17.5727	16.4684	4.36416	9.84237	14.9777	9.28808	11.4576
PTGFRN	2.46549	7.68547	6.33471	0.56028	0.125732	1.44382	0.0976997	1.5477	0	1.14772	2.28854	0.151846	0.604538	7.33447	9.4568	2.39427	1.24293	0.911026	8.9411	6.70047	7.08438	1.39552	2.87985	8.47006	4.78733	1.57243	7.32777	7.31747	2.87901	20.0309	5.63268	7.95883	9.58473	10.3461	3.99684	4.3233	9.702	6.97513	9.61541	6.46675
ZNF397	53.085	66.8217	55.3405	46.0747	58.7412	89.83	60.0716	91.1786	45.1466	62.2663	49.5824	116.241	106.014	18.2139	34.5937	35.6951	47.9716	58.1886	56.3361	13.7944	57.78	24.0769	39.6497	26.9026	14.2807	33.7337	28.1142	11.782	33.2191	77.7441	52.3302	34.7712	42.1788	42.3904	72.7049	13.2618	16.6011	30.9327	24.2049	17.5868
ADIPOR1	105.474	127.057	73.741	79.4743	76.4109	63.1108	77.4072	72.2485	111.772	86.929	90.7785	70.096	99.3435	131.472	115.832	118.276	101.89	130.177	117.978	76.9936	95.8893	107.309	107.268	132.593	147.981	98.1952	111.407	125.265	188.921	111.626	120.895	121.576	97.573	118.029	110.975	104.922	177.109	102.744	183.283	172.502
CIC	23.4815	37.5443	40.5713	50.455	40.3489	56.6278	58.6256	58.0904	23.4292	25.3191	37.1105	70.7005	74.371	36.2896	23.9788	24.734	66.5124	48.6704	11.8068	26.0887	28.041	25.4421	33.4109	17.3571	15.9983	9.76636	18.2436	17.8133	12.1641	45.8102	25.7288	36.5921	32.0335	38.6177	45.7605	19.3735	19.8865	22.8515	19.5025	11.8898
CEP126	1.74214	2.10205	1.72586	2.38506	3.11147	4.91254	3.46423	5.08274	1.10043	1.75757	2.19445	3.89115	3.46563	0.370859	1.17302	0.959985	1.70685	3.70555	1.55895	0.667724	1.74191	0.794988	2.26231	0.634306	0.657505	1.26257	1.1354	0.466097	0.0336453	0.140653	1.96722	1.4318	1.23182	2.12869	3.04683	0.350369	1.39515	1.95985	0.266914	0.625237
NCOR2	83.9538	128.038	93.1157	174.381	127.833	143.144	205.073	217.278	59.9441	54.2532	87.999	175.044	159.688	102.953	67.3955	103.747	204.697	182.35	31.455	47.2461	63.1134	89.9341	105.119	59.292	38.3213	18.9725	71.8982	60.8355	32.67	25.5425	85.1595	131.46	75.59	94.368	124.499	75.0599	58.342	77.9364	56.2286	54.2565
UBXN2B	47.9031	48.1983	27.7095	25.6231	27.5814	34.5448	53.7871	49.4367	23.1341	22.8185	20.0459	28.1182	37.8542	27.5025	25.823	55.2934	32.5062	72.1434	48.8365	26.3603	59.9293	27.2301	39.6903	30.4108	79.393	100.53	63.3749	46.9374	131.963	58.5475	75.3661	47.6481	55.8289	65.5344	99.4607	34.6688	40.1192	72.467	71.7474	45.7762
PROCA1	7.13989	7.76838	9.25057	14.9245	15.375	26.446	10.7598	13.0227	9.23819	5.13998	15.6006	33.2767	20.5255	3.21776	5.72576	2.82183	12.9472	6.11791	4.41291	1.91059	13.322	6.07802	4.04226	4.86107	6.33182	0.940133	3.98752	5.40561	0	0	7.25053	12.5502	9.45884	7.29285	8.11951	5.56612	2.49688	2.89292	2.65806	3.74403
THNSL1	8.62919	9.61344	5.56814	5.33251	8.11188	6.54307	5.18393	7.56532	6.23174	10.2718	11.3091	8.13468	10.1992	4.31021	3.63143	6.03771	2.78182	7.36031	4.94769	2.23648	5.42027	3.22384	3.42375	3.1942	4.16836	5.53744	4.04774	3.45537	4.04955	0	4.28421	3.64475	4.34555	3.04368	12.7325	3.12077	1.44652	4.93888	4.27705	3.64653
NBPF12	26.682	22.5491	25.2319	30.4117	39.1629	62.357	42.2231	72.8392	18.4895	22.8098	25.2839	91.058	72.2248	12.6059	27.4458	25.0589	25.926	31.4562	23.9098	8.10387	23.4489	16.4241	30.4589	14.196	16.5723	8.34987	16.3299	16.1467	7.76127	0	21.4023	25.2365	32.0592	27.5105	25.3177	7.35103	16.144	26.3331	15.057	13.1229
HAVCR1	4.54107	21.514	15.2576	13.7023	21.4712	19.7419	5.56021	22.9502	9.83308	16.3562	14.2854	13.0511	26.4689	3.00347	8.6424	7.39581	18.8428	23.2404	13.3753	2.03782	8.51668	5.2341	9.66346	6.6785	0.443365	5.48643	4.49577	0.749304	7.49556	0	22.1217	0.847207	10.7805	5.78151	17.1316	1.13203	1.31311	11.9577	0	0.701407
NCEH1	37.8823	30.5786	21.531	9.17752	9.68103	8.97908	20.3984	13.5756	18.1967	10.6086	11.6331	11.0906	13.9272	38.489	25.7904	54.4003	14.3995	21.0622	33.998	35.2019	27.5346	13.917	28.1231	22.0413	35.505	30.9042	40.3485	39.2964	55.1296	14.2504	34.2924	24.9185	39.8941	26.8999	29.5941	36.4328	20.4725	36.7615	47.8353	40.2652
ABR	204.74	220.917	186.968	290.19	219.856	384.499	206.18	388.611	129.676	188.444	223.29	282.5	402.833	193.598	101.322	160.04	338.339	212.371	83.2427	80.1058	159.763	90.2354	255.958	92.6307	100.12	86.8186	118.073	85.7654	103.565	194.183	198.935	154.94	205.319	189.244	292.817	93.164	82.8333	159.042	78.1045	72.785
ATXN7L1	18.6859	30.8329	19.1281	14.4217	17.8546	19.9127	18.8766	30.1467	10.563	12.1807	14.7362	26.3991	29.9251	7.64874	8.57457	11.0357	12.4658	33.7451	9.8467	7.78207	11.5527	8.58218	15.4438	9.98606	12.6687	7.98606	9.3918	9.51729	1.29067	8.61983	15.5565	10.5903	12.2409	11.0869	25.8373	6.34898	5.35653	10.7919	5.50926	8.38745
CLK1	600.756	509.251	186.117	459.486	674.109	392.412	372.583	485.133	511.16	840.484	924.638	613.889	321.416	163.029	302.285	565.935	337.72	545.591	334.74	92.8607	333.273	329.887	332.667	231.803	451.076	361.659	377.981	99.8597	228.484	402.083	462.495	262.557	261.1	149.156	360.56	171.495	195.096	311.328	246.432	259.347
NTAN1	16.8667	25.8959	31.9288	18.347	20.9155	22.3164	24.4112	17.3534	16.3911	17.166	24.0537	19.0164	15.0574	33.0674	28.9503	29.4003	12.5126	29.7327	16.9418	39.4432	38.552	24.2343	20.8844	35.0535	47.3331	51.9212	44.9278	53.9389	32.5636	17.0499	26.2645	27.628	36.5707	27.3915	13.7156	32.2354	41.1848	26.6621	55.3676	46.858
PITPNM2	2.71406	4.63344	5.18731	5.48615	3.9504	7.64263	1.63763	5.0496	1.08649	4.20786	6.61234	5.18094	18.2853	1.75193	1.25521	2.42777	3.50244	5.64836	0.628147	1.78715	2.46874	2.16751	2.23622	1.4436	0.792775	0.307805	1.96162	0.244133	0	0	2.64478	2.13009	1.87073	5.19392	2.38324	0.207552	0	1.37408	0.292984	0.098502
LTBP3	32.7184	38.96	62.1812	89.6206	79.3893	84.1791	19.239	78.3501	14.6819	41.017	82.8684	65.8382	87.3812	38.9788	26.1939	25.6186	57.0055	48.6769	20.9169	16.8223	48.4755	33.806	22.0669	32.9729	6.99272	7.97894	17.6079	25.0517	9.95795	68.1139	31.5452	47.8761	34.0059	44.2908	39.3567	13.4625	44.2983	21.5221	11.0375	11.2636
ANKRD44	184.543	167.218	99.8581	102.53	162.109	184.335	94.091	295.624	180.664	210.62	118.646	187.084	145.347	73.5263	107.154	179.94	123.836	262.968	99.4161	22.4684	106.11	67.298	212.411	70.8151	66.3728	113.886	53.7048	35.2591	37.8739	97.6403	159.375	88.8537	93.6227	68.7828	213.188	26.3695	33.8077	91.8356	33.6443	35.4171
SBSPON	1.42792	2.01687	1.61936	1.6158	2.80346	3.72984	3.42456	4.2365	1.59752	1.19064	2.69492	3.48003	4.13546	0.189181	1.34492	1.34619	2.38317	1.76606	3.77464	0.456442	1.71769	0.0152557	1.80158	0.84426	0.565311	0.407005	0.868357	0.356954	1.86986	0.810255	1.41508	1.06009	1.89337	1.92059	1.86448	0.397538	0.654603	1.22512	0.832607	0.846627
GRAPL	1.95843	5.74027	3.78903	18.9184	8.53134	22.8431	17.7778	15.7299	7.75922	3.69998	5.20981	18.0788	23.5175	1.8733	5.13967	4.11863	9.68235	3.71255	2.55007	3.48198	1.32756	0	7.14249	3.53732	1.29202	2.60116	3.96502	3.96233	0	0	1.84224	6.36799	4.8431	7.98709	0.724443	2.98957	6.55362	8.8731	0.193608	1.43338
GTDC1	17.6923	13.8193	8.19823	10.8486	9.96143	12.0536	12.944	12.2037	13.5975	13.5414	12.9198	14.0492	12.5772	11.6116	16.6524	13.734	15.5133	18.2545	12.9267	22.9829	14.3538	11.1658	16.5977	15.5979	22.5486	22.9133	18.2793	16.9889	10.4868	28.1185	22.9168	13.3389	14.3795	17.3265	31.7313	11.5716	22.1847	16.1488	27.867	21.4128
TTC14	79.8876	70.366	44.9303	55.2489	92.4874	76.7575	94.5803	90.9912	106.102	125.631	64.7186	84.7343	78.2977	12.1481	53.6373	48.8433	43.6393	81.2756	76.8276	17.5813	75.1948	35.2612	52.6887	32.8782	31.1046	54.2137	42.1408	15.2631	43.5474	83.6491	83.5031	37.8568	51.9943	35.0408	73.7334	14.6519	15.1327	52.0637	34.466	24.575
FXYD5	58.1889	148.07	205.548	111.935	197.322	41.9306	76.111	68.0836	17.7725	70.2258	117.814	13.7117	163.721	264.313	138.257	79.4981	97.8218	152.863	119.199	197.164	68.0422	84.4205	178.835	201.696	181.105	125.593	159.09	461.165	327.198	58.8026	230.503	301.941	217.868	124.997	192.515	194.008	342.168	217.732	326.622	257.308
C19orf44	3.7077	3.14663	3.49558	5.20864	5.87105	6.70973	7.11481	4.92453	3.12113	3.27897	3.19438	6.83675	8.52349	1.47035	2.16238	1.92512	3.62289	3.14843	2.44729	1.95404	5.25889	1.03524	2.06902	2.45319	1.50717	3.17827	3.16079	1.02478	4.08009	3.47128	2.90127	2.16749	2.965	3.95067	3.19004	1.92646	1.59681	2.88831	0.59477	1.23322
TRAF1	5.8874	7.66975	5.98666	9.66477	12.5746	5.88448	4.3768	15.6829	5.44995	6.39854	8.83819	11.5671	8.88957	4.32935	3.18736	2.2	11.7362	12.2721	4.51841	1.68192	4.61097	1.30345	4.88414	4.23877	5.17077	1.56203	4.25051	2.77522	4.44908	3.13912	7.19482	6.28781	3.71737	4.88827	6.59848	3.30231	3.51259	3.49657	2.62929	3.64111
PRKCA	32.6589	26.9218	25.0395	22.619	33.2948	47.7764	31.4368	42.507	27.3602	25.0187	17.6463	65.7353	61.6994	22.6877	30.9667	40.338	18.2622	37.6938	14.5364	16.5931	24.4825	22.6432	18.5104	18.6917	10.7842	8.7679	30.9735	8.89517	19.7218	8.63734	16.3008	16.5094	19.118	41.6154	25.8881	6.55431	9.26656	37.1656	14.7977	11.7315
ZNF710	49.3227	61.9156	84.8186	69.4387	44.3026	74.3644	71.0643	61.6899	77.1158	77.4524	61.8056	150.328	142.621	38.4848	34.3143	34.5557	74.537	51.9244	29.8203	26.163	39.0597	25.9694	50.797	37.7467	24.7575	28.5332	36.4831	44.5494	18.4948	2.67938	42.7746	58.7189	56.5056	58.4664	66.1362	34.2431	44.6098	51.7373	47.0737	41.5891
RTN1	0.799544	1.44346	4.19591	0.659123	1.06273	3.69596	1.37206	2.21449	1.32964	1.18793	2.01413	2.07986	0.523214	1.90674	41.1243	24.1657	20.0123	6.54355	13.7327	11.0363	41.0085	140.736	10.0658	95.9211	63.4899	33.0601	43.5581	47.5077	92.6422	0	6.82072	22.3075	50.1457	31.6752	13.7068	28.1017	97.3496	36.508	122.466	97.7634
HLA-DMB	832.578	1121.97	1013.23	278.981	275.791	421.402	54.3404	258.128	421.347	905.937	513.226	241.651	550.432	871.532	1061.95	836.031	718.307	606.031	925.41	404.651	1119.84	974.491	798.117	1894.97	1084.35	1370.77	771.952	1174.45	671.166	594.585	937.112	1025.31	1148.76	1142.7	728.865	1049.69	1311.72	960.13	993.632	1514.6
ZNF484	22.438	17.7327	13.1322	7.33302	13.7949	22.7852	17.7268	13.1831	15.7945	15.0937	7.0779	29.1625	24.7844	3.89564	9.78523	15.132	6.39103	18.2755	15.0612	5.32639	14.4956	5.8678	17.1439	7.87128	8.5107	6.18725	9.4041	6.32034	5.68067	0	13.9057	8.26041	13.4565	10.9862	14.7524	7.74665	4.57887	10.4181	4.61912	5.60298
PNISR	121.012	102.714	90.1037	158.526	203.427	224.857	172.12	179.454	278.906	285.345	170.37	244.034	203.377	18.7758	109.957	86.9946	85.762	130.709	112.082	36.6316	159.317	58.4802	107.251	68.0808	101.093	135.443	110.7	37.4479	57.4274	154.755	181.327	71.899	82.3514	89.274	135.269	36.5229	46.5931	113.948	92.9694	77.7579
MAPRE1	124.596	127.746	67.1974	79.5865	106.441	65.8255	137.241	93.5991	101.604	87.3795	78.5102	73.987	67.8968	121.896	125.883	156.859	105.582	143.725	87.7865	144.483	125.772	184.4	112.383	90.7732	128.242	193.14	137.628	141.914	185.707	139.811	117.065	125.473	129.823	124.142	136.796	120.896	101.942	150.476	144.325	120.325
TCAIM	31.4292	24.2025	13.823	11.3049	16.1361	19.1994	26.1218	19.9102	15.8871	13.582	16.8769	18.2069	15.9946	19.4013	21.3602	28.8143	13.8261	23.6445	25.0149	28.4834	27.4476	13.4469	17.8368	18.8697	33.419	30.5019	34.8136	21.8633	24.7268	41.6034	22.1255	22.6298	23.9487	26.4444	24.904	23.1837	26.1652	26.3533	34.0047	26.9908
CD274	29.0571	20.0443	16.4377	15.0555	30.2403	18.106	55.8289	45.5197	97.1505	46.5898	28.8415	62.2966	19.3711	11.2133	34.8729	38.2455	35.1861	15.8857	24.053	13.6271	9.35352	18.005	27.9846	9.05438	4.66174	11.7351	13.2163	2.69175	0	32.9935	36.3751	6.29843	29.6776	7.46543	20.4434	10.0138	2.50255	11.2697	0.680169	2.24314
RPLP0	868.452	692.593	1022.81	525.317	517.159	585.265	533.792	472.18	684.736	814.343	679.236	273.522	444.074	1321.4	931.208	695.789	659.575	600.664	541.085	1567.42	841.722	1092.67	789.119	1321.02	1110.21	1654.27	1324.99	1412.53	1218.06	649.018	685.054	1185.85	1108.17	772.956	412.305	1069.71	977.973	947.996	1357.99	1392.22
RFT1	51.7788	47.7089	37.2898	32.2851	37.0709	43.008	39.9883	50.0785	38.1461	37.215	26.1817	38.0159	48.1966	74.077	32.6382	68.3153	38.7089	53.7504	32.7588	29.2415	41.1824	32.1777	37.5459	30.956	22.6632	17.8748	34.0957	23.7603	5.99488	34.7363	39.5257	26.282	29.924	23.0853	27.9791	30.0875	24.328	31.9651	21.0421	22.9052
LRRD1	1.67905	0.861505	2.04986	3.39093	2.4355	5.01032	2.89476	5.69365	1.14391	1.02818	1.97243	4.48359	5.17397	0.405406	1.84561	0.852413	2.68231	2.02291	1.13511	0.672167	1.78446	0.0618522	2.3534	0.133282	1.28167	0.274788	1.42261	0.540018	0	0	1.43814	0.560718	2.24706	2.1588	2.29126	0.413007	0.859789	1.54131	0.430626	0.436334
TGFBI	8.21296	44.1617	27.0685	3.941	4.05707	3.76203	10.544	1.57587	4.22151	9.83835	13.0338	6.08473	4.26792	35.6791	95.5319	11.7909	16.6667	31.6622	114.505	218.446	37.9135	14.4112	14.5386	75.9713	372.439	111.804	466.408	576.983	947.855	62.6239	40.7654	81.0159	157.877	377.962	95.666	344.053	449.426	106.276	1280.88	876.749
SQRDL	67.2223	67.1283	64.8278	46.437	46.3922	41.0877	85.8433	37.2114	45.0826	51.7995	51.9745	29.6892	41.994	98.0256	58.693	56.0429	45.9474	43.3976	58.175	144.892	65.6946	67.546	58.4572	66.3977	93.0017	86.3808	93.1303	113.606	97.4843	61.6238	64.791	78.4324	118.485	50.7291	57.497	136.463	65.6535	71.0257	112.437	91.0968
CCNB2	0.651673	0.844727	1.68581	1.32325	0.58831	3.82144	1.1643	2.05332	2.114	0.532034	1.01997	1.46537	1.42421	1.32193	3.71895	6.09969	1.45387	1.15453	2.37486	2.30708	1.83476	6.28547	4.15698	1.3358	3.65218	2.95534	11.0912	3.93944	16.0186	0	3.26398	1.07545	5.45395	5.22276	14.1508	7.75904	6.32674	17.1465	17.7156	7.45976
RPSA	602.366	507.509	705.939	434.399	407.188	447.313	351.314	329.291	432.337	613.79	456.896	215.975	318.726	1020.83	634.624	523.57	637.178	413.442	400.984	1164.5	554.688	922.92	576.617	970.855	838.428	1392.66	1020.01	1023.3	772.687	372.304	611.309	831.531	748.519	521.731	344.696	1106.63	709.484	739.866	1042.56	974.008
TAGAP	72.2303	69.6383	66.4866	133.966	90.2427	150.785	92.0893	108.768	75.477	169.139	308.002	195.46	116.032	74.4336	60.456	50.1573	92.5992	81.2661	58.2098	24.6277	47.2486	51.0838	106.626	48.8107	75.1934	30.5292	69.013	43.1141	45.1152	28.9924	85.5858	81.0922	113.02	36.7701	34.2869	53.2693	37.5668	51.9631	38.9526	61.9129
MAFB	25.6837	99.0696	230.093	45.6201	87.3637	126.305	133.164	40.7692	35.5927	32.8935	144.698	45.1998	35.4186	272.968	157.997	39.8992	137.613	95.7361	243.121	479.049	555.793	149.174	87.6258	249.821	120.219	108.12	182.497	318.82	265.771	159.567	258.561	252.306	466.028	426.16	109.7	240.768	648.057	281.712	256.629	210.829
HEATR3	19.3203	42.393	16.7022	13.9936	17.7853	25.5238	46.6141	29.0767	22.6227	21.1911	20.3785	21.4574	25.8257	21.5807	30.3238	33.7451	20.8433	33.489	38.1157	36.7462	53.5459	21.967	19.6518	18.7928	44.0778	41.0404	44.1809	28.6664	37.4604	22.7448	40.7043	25.1416	42.9768	54.5937	37.9223	31.1105	55.1467	50.4401	40.0063	53.7782
ARHGAP24	172.256	145.989	98.2359	115.743	150.14	167.748	33.0057	176.575	39.8006	220.062	102.432	65.452	147.9	82.2945	65.8318	118.626	38.8713	152.637	68.0893	18.2372	181.798	87.0265	98.9787	87.9415	60.1289	110.293	38.0015	41.6775	25.1007	55.8427	100.613	63.7757	66.0215	49.7186	83.0458	31.415	48.4286	44.7366	26.3773	49.7288
IL15	1.85126	8.0892	2.23084	3.64131	4.84047	7.63927	5.96782	7.15202	0.266912	1.97784	2.54748	7.07048	7.58535	2.1046	5.05355	1.70038	4.50043	10.8929	16.1445	1.66161	10.372	6.74784	4.39933	10.9708	23.4084	13.8005	7.57467	9.19769	13.086	1.73682	17.8685	12.7365	18.2288	8.77458	13.1045	7.48106	11.7716	2.85151	9.16899	12.305
MMP17	2.79193	1.42525	9.68639	7.37193	1.60289	6.66428	2.9876	3.45665	3.61786	4.34095	15.0889	9.18759	2.80756	3.05588	0.611566	1.53823	1.50929	6.97061	1.56994	0.432957	1.96323	1.59711	2.16392	0.441312	0	0	0.408541	0	0	0	0.645598	2.90218	0.518481	0.741295	2.39391	1.36323	5.43997	2.54512	1.13339	2.39643
WDR97	1.37421	2.28851	2.35992	4.2058	1.82214	3.55906	2.80252	3.46557	1.02684	1.56795	1.71767	4.91874	3.18561	0.508555	1.27841	1.24032	3.27628	2.1177	0.984465	0.618901	2.10229	0.79333	1.36518	1.45164	1.30799	0.629135	0.721211	0.800586	0	2.53974	1.45559	1.60337	1.45395	2.4113	1.07194	0.893131	1.64653	1.4237	0.468021	0.937555
NFIL3	10.9331	25.6382	9.38737	20.5693	26.366	19.4561	22.1661	22.5728	13.7851	16.2349	31.913	8.47167	8.21995	41.2015	28.7786	24.194	43.0071	42.3658	19.4975	37.7088	21.0565	52.5148	43.8655	23.8103	71.2156	29.4462	41.1154	27.8499	17.7319	27.5797	47.8651	46.1955	55.5105	26.7489	23.7368	56.3555	49.0686	26.2418	29.8327	42.1909
CABYR	11.5136	17.4193	11.5859	13.0913	10.6551	12.6998	7.20067	10.681	20.3492	19.9736	12.3669	12.5905	28.2873	4.09821	5.54555	8.14427	18.0305	6.32637	14.3394	2.4006	4.99733	5.67272	8.58601	6.07059	2.49715	8.21263	8.30559	6.19489	0	7.74443	8.20228	5.21641	3.63189	2.99273	21.7888	7.96443	0.633624	9.48021	1.13944	2.44273
MGEA5	114.416	103.987	76.6455	106.489	126.171	174.161	111.052	198.571	100.388	97.1506	112.405	195.117	164.658	41.9444	93.4726	97.5722	93.3923	111.963	103.624	27.7308	95.2674	33.4826	124.79	39.8764	56.6683	66.8968	58.3591	40.0997	36.7321	105.788	132.24	58.5237	93.7125	84.7662	147.804	26.4126	54.4471	77.6188	47.9014	38.8506
NRIP1	131.163	86.6562	53.3159	47.464	90.9747	91.0891	93.3111	121.577	190.426	181.335	71.1721	188.481	94.3763	15.6337	108.703	131.601	59.734	141.362	85.4078	39.5209	71.4049	96.9336	93.2707	54.4241	46.1588	72.3446	42.692	39.9412	56.933	72.49	77.7488	42.6847	59.9564	41.6706	112.381	22.2937	34.8107	69.3826	44.2689	30.9437
CDH13	21.3936	10.551	3.29677	3.91729	9.88724	11.6432	5.45908	13.5853	5.53499	14.7237	12.5261	7.29096	9.7661	7.9062	4.76478	9.91242	16.4224	11.4188	8.70624	3.03404	5.5449	4.67759	7.78136	3.53624	1.61209	2.23128	2.95832	3.62652	2.20507	5.61748	4.74136	4.5526	5.26356	10.2657	7.61491	4.35203	9.14012	3.73643	1.35101	2.82767
PRSS27	2.17112	0.619735	1.21689	4.18912	2.18411	2.59453	1.25849	2.1817	0.576786	1.02963	2.18819	2.28449	3.90296	0.984067	0.502196	0.444294	1.494	2.76576	0.139207	0.250293	1.22256	0	0.568169	0	0	0.641313	0.103966	1.13816	0	0	1.04516	0.444339	0.961691	0	1.74911	0.936431	1.73108	0	1.28542	1.15669
LSP1	2.66557	60.6337	21.7355	9.13915	4.34353	3.96836	0.555062	1.23203	0.383245	18.7696	2.28706	1.01948	0.807495	15.4808	7.51923	4.41367	8.60076	9.87882	18.7469	20.0961	23.1036	4.74404	28.2605	34.1651	87.8477	200.228	77.7846	86.0654	123.877	0	6.4717	37.8151	59.933	209.182	41.3037	55.841	32.2278	59.929	73.1166	28.1598
LGALS1	24.9588	31.0056	199.23	30.8162	11.0822	25.6998	2.56495	6.51188	16.7737	14.2663	14.7508	8.24834	12.2626	116.671	54.1748	21.5512	60.0464	11.309	77.5053	807.277	42.5254	58.2278	235.794	97.2539	279.662	138.5	616.793	1124.61	575.45	63.2015	90.8193	200.723	265.126	152.739	28.3075	409.716	277.213	260.597	804.516	664.075
ZNF564	17.9919	6.12244	5.32867	9.24226	5.85138	26.3547	11.8117	19.1139	7.17049	26.7454	8.63624	8.38996	11.4972	2.12244	7.47409	12.9986	1.06856	4.40286	0	3.70312	6.91129	0	8.05821	2.7924	0	1.73698	2.25259	2.67245	0	13.3784	4.55553	3.60441	4.72139	2.35146	12.2597	2.64026	0	1.32717	2.70152	6.20885
ATM	150.519	142.016	94.7811	84.4698	139.394	215.32	155.752	252.732	165.519	159.337	108.148	278.096	213.914	18.4853	131.373	160.41	100.906	165.097	169.838	28.5834	127.174	94.0742	131.217	67.6124	90.8218	120.076	76.9862	40.4877	59.2182	109.198	126.427	88.1233	98.0868	95.2407	170.018	28.1764	62.3509	101.379	79.0222	67.3014
CD44	1.4133	2.85339	20.154	0.863268	0.798255	6.60505	1.60875	0.272947	0.831022	1.17502	1.06756	0.572353	1.85627	5.32693	13.1844	0.92202	5.61131	1.32827	20.3774	10.0865	3.298	2.3961	12.8899	8.27009	52.0986	49.5573	57.5807	42.1816	130.067	27.362	7.87148	11.4293	46.8252	15.4709	7.18958	5.90194	115.385	13.332	138.724	81.6563
SRSF12	1.36711	1.61184	0.355663	1.23308	2.26454	3.22459	2.03027	3.54577	1.87502	1.10564	1.50486	4.18112	2.94887	0.199135	1.41857	1.38122	1.14945	0.925091	1.80973	0.764555	1.35488	0	0.842499	0.460083	0.369967	0.82298	0.866633	0.19617	0	0	1.28577	1.4268	0.892055	2.11862	0.65365	0.485067	1.95202	0.768166	0.0534803	0.185648
CSGALNACT2	12.0841	11.334	15.8395	14.7801	14.0797	11.9014	24.0384	19.6755	11.2697	15.6132	11.437	16.1577	10.8942	5.85379	19.2213	16.1278	15.2133	18.8558	25.0887	15.2567	17.1005	13.465	21.8063	7.55983	30.1351	20.2753	30.394	22.3508	46.5783	27.8589	23.6375	11.4554	21.7141	32.9004	24.2591	7.04368	34.4683	20.0236	46.9952	36.8724
ANP32B	58.1399	68.7449	61.3065	63.5998	65.6648	67.8479	81.3649	49.7824	55.3622	55.9508	82.4963	53.5673	44.3672	73.2955	57.6478	65.4162	62.0463	90.3131	48.7447	96.8304	40.8716	64.1863	70.4197	71.0619	115.272	110.859	97.8967	109.967	142.286	57.7482	75.1711	93.0395	80.1315	54.1062	81.2249	73.6756	90.756	91.7906	144.009	109.49
TMEM185B	38.5515	50.1448	25.6042	31.3196	32.1632	27.1441	37.2628	40.5055	21.6493	29.6436	22.9891	29.8176	34.9826	48.5445	32.0172	44.5651	53.2086	54.7861	23.093	35.3044	25.139	32.4055	40.1123	18.5872	10.7039	12.151	21.0528	15.041	0	0	30.4692	26.0987	30.1343	25.1055	32.9986	15.1014	10.6311	22.1421	13.1282	15.0624
RAC2	24.6257	41.9821	60.4679	31.4496	21.548	17.8327	61.2794	23.2827	29.1255	32.7554	45.7086	31.34	39.7108	52.3982	34.4229	25.9701	36.2841	34.4021	18.8393	178.663	33.7713	46.9334	46.1407	29.6246	70.146	41.1159	100.904	89.2116	94.8013	87.1633	49.418	51.1068	72.6271	105.397	45.9748	86.1211	76.7319	73.219	162.505	88.5655
BHLHE41	244.922	373.422	468.868	581.587	636.929	553.48	908.394	709.109	655.237	672.173	924.164	719.294	541.179	372.703	503.759	468.329	880.212	550.285	280.763	156.734	283.483	569.801	718.342	255.627	148.005	103.015	168.23	86.7803	110.886	885.343	494.41	312.536	514.853	232.893	761.072	63.2777	86.5864	379.462	82.5841	78.7199
IRF8	128.266	114.496	284.256	270.21	219.547	278.455	296.333	240.292	412.887	529.042	493.264	548.798	284.551	175.099	185.664	138.693	385.287	100.018	144.337	100.237	178.099	83.5988	245.066	163.326	103.409	107.866	104.953	172.809	129.076	292.575	185.005	224.279	251.757	191.157	187.553	72.4708	141.657	118.249	89.42	91.9424
TNIK	5.71814	1.62258	5.60958	5.38564	5.05769	5.3812	9.12452	4.72836	5.31516	2.92059	3.84672	8.20509	6.91236	2.10188	4.91819	2.89476	2.91816	0.0317671	2.32821	1.96013	2.2689	0.782662	3.1496	1.35499	0.493697	0	2.14459	0.204568	0	2.38428	2.84672	3.01355	1.70116	3.32994	10.1555	0.293261	1.94227	2.05071	0.0194994	0.722269
ATP6V0E1	415.644	347.856	335.892	267.58	316.505	190.187	339.541	248.3	381.622	290.115	354.375	242.988	222.364	647.488	471.395	472.125	307.238	252.856	418.184	423.496	452.79	484.798	331.012	584.286	497.698	620.962	425.282	599.584	545.719	532.32	305.328	396.244	485.507	437.006	293.932	820.079	462.144	365.698	418.741	492.014
XRRA1	14.1138	11.6878	4.48174	1.62728	7.78865	4.25582	8.74265	4.51966	5.61351	5.80636	7.22586	16.3968	18.752	6.01923	5.7003	5.35748	9.74329	3.52022	5.42792	5.79067	10.8115	6.5721	6.70451	1.57863	2.05154	2.00465	2.75667	3.76385	0	0	5.57596	2.31039	3.22508	3.34316	2.92959	1.2662	10.1502	1.77067	0.984135	1.74718
SLFN5	10.2356	3.54724	3.98352	1.82855	2.15085	5.32411	3.24187	6.01411	3.21429	2.8179	4.01029	5.47193	3.20888	3.16339	4.93042	6.31118	9.48445	8.4599	9.69426	2.46596	13.2018	0.549974	5.85317	8.19087	17.0147	12.7858	8.38745	20.071	5.93331	17.3367	31.3655	18.589	31.9373	5.96387	3.55724	26.4979	4.88389	9.84321	10.6367	7.19084
PFDN1	50.7798	51.5909	44.2968	44.4029	41.0231	26.7382	38.2406	32.9838	60.3309	59.611	39.8163	30.1483	39.5805	46.4775	61.1836	52.3121	57.0995	45.4005	30.6502	73.0225	55.5079	65.4202	53.7505	73.8858	91.4335	106.7	78.1243	82.9731	43.3942	25.5711	56.3338	53.5497	63.021	53.8218	51.5651	102.478	67.959	70.1841	63.9474	79.2769
SNX24	20.7953	26.7725	26.547	10.2573	9.61028	19.6907	17.541	16.8545	16.4252	22.6509	9.82326	24.2295	15.6084	17.2742	30.0954	29.8626	22.8038	11.2495	34.4062	37.2897	30.2828	38.604	18.8535	21.1333	23.5889	42.7241	32.5445	44.2954	76.647	70.5119	49.4761	9.74747	44.2814	33.4297	19.8171	18.9537	27.0052	32.9549	38.5916	29.7207
DLEC1	6.10505	6.37676	5.94806	8.26114	9.81133	13.5105	5.67931	14.0451	7.08055	5.01445	5.0075	9.15182	16.0972	3.08776	5.243	4.57373	8.08179	4.27433	3.70996	1.677	5.11796	3.50264	3.83943	3.72488	1.83421	1.60212	3.67478	1.60137	0	14.682	8.61024	2.48342	4.03429	3.9045	3.79348	1.35696	1.73391	4.26279	0.523465	0.911978
VNN2	8.19751	24.8132	6.73229	5.13273	3.45907	6.20264	4.17104	6.82018	1.33807	6.5339	8.96945	2.1718	2.24244	6.81564	13.9359	5.64592	25.6715	24.0063	16.6757	17.1886	15.6127	15.2399	10.0446	19.2034	30.0529	30.3067	24.4964	27.5141	10.3616	0	28.1116	6.16835	27.4736	68.4652	18.908	17.8487	76.5377	24.4447	22.7469	41.3123
GALM	18.2366	18.2177	25.0186	11.4843	11.8424	13.0925	10.138	11.4789	24.9778	21.2143	15.0187	19.0682	17.67	21.2085	14.7826	22.4021	10.5784	16.3783	16.8832	29.2802	18.5742	11.4971	12.1896	18.3086	57.8901	42.0703	40.4876	66.0275	96.5734	0	11.2073	27.5737	35.8157	27.2544	47.3351	58.9697	30.5092	28.727	46.8888	56.8305
SLC15A1	3.42174	2.1044	1.31157	3.59284	5.12188	5.4755	3.56925	6.43396	3.48703	1.8521	2.83082	8.1651	5.07589	0.729948	3.54109	3.76699	2.85733	1.568	3.49076	0.514726	3.5733	3.18237	4.30897	1.12261	0.929624	0.796943	1.79108	0.97295	0.0822789	0	1.92571	1.12566	3.16596	4.69962	2.48704	0.708912	1.20304	2.01945	1.87397	0.896314
GSTK1	110.977	138.048	178.902	137.093	117.432	143.105	153.689	121.001	157.364	162.374	127.92	130.738	153.913	128.297	129.632	93.182	147.566	109.01	100.712	160.57	190.506	101.436	116.74	180.953	236.258	225.115	223.765	210.417	182.975	87.6329	169.82	188.546	201.601	162.47	167.562	291.519	196.919	173.753	253.51	269.199
TXNDC16	50.719	29.5487	15.6216	14.7651	23.4684	19.134	9.47985	22.4102	34.2534	27.159	27.0651	24.7671	23.1361	13.7023	21.8062	35.8663	16.6163	26.1321	23.2936	2.11317	14.3108	17.4741	24.8061	13.8011	10.5795	16.6302	10.349	9.45513	3.18985	6.44734	15.8222	10.7631	12.939	11.2501	28.0942	4.33347	16.7992	14.8189	17.4519	13.646
LAPTM4B	33.4638	16.6585	22.6825	18.5002	10.1182	5.51707	11.4646	13.1191	19.6368	21.1732	13.1533	7.27038	11.8148	22.0998	5.22954	14.0289	20.6771	17.6188	17.9857	7.66647	23.4013	2.45549	23.6102	22.577	1.82331	3.89432	10.2695	0.798553	0	0	7.92612	6.58441	5.30757	4.85369	14.8076	6.72953	2.5677	3.96496	4.38879	1.61425
CYTH3	44.6404	33.0726	54.5011	107.945	118.603	146.061	63.9576	170.595	119.103	76.6285	95.0239	190.135	93.1318	77.4574	103.864	82.3781	215.279	42.5649	27.7276	25.3749	42.251	40.4001	133.213	30.8448	30.1609	22.1216	28.2097	34.3622	21.3268	49.576	71.3972	46.9001	84.388	33.346	104.035	12.2891	15.1484	58.8463	12.4636	13.1119
CD163	12.7033	56.8277	49.9057	6.2796	12.9738	22.348	47.9789	6.96143	3.52809	1.36771	12.5325	2.37675	3.34622	16.2691	342.852	14.9675	66.5355	24.4045	176.907	1079	555.462	47.4143	35.9938	425.604	541.183	40.5986	311.253	278.631	780.181	101.581	205.953	269.674	204.339	1118.6	152.927	321.51	1727.47	360.651	868.891	1340.14
GOLGA8H	2.51649	3.01946	12.5772	4.57593	5.89722	20.3084	6.56777	7.69997	2.19041	4.91764	14.0291	13.613	9.82359	0.138814	3.43352	6.35046	7.77964	3.50549	0.227558	3.17186	4.58265	0.960179	4.66697	3.17269	2.87112	0	1.65548	1.09894	0	0	6.7482	2.63376	3.78043	5.94048	0	1.26351	3.02746	5.27378	2.4905	3.16222
HIST2H2BF	72.4227	59.2211	104.406	139.069	148.202	176.925	340.631	162.548	89.02	105.347	166.657	132.821	156.125	52.3415	19.8495	49.6537	132.24	46.9434	70.9931	30.5064	89.0942	16.3229	80.8895	15.8365	23.9766	18.6858	53.136	5.99473	16.2138	88.0226	123.178	48.5353	38.1168	24.3448	221.787	37.5895	14.466	20.9764	9.54703	9.19924
WDR92	9.64964	9.468	9.72715	8.16928	10.2399	14.2752	14.6073	14.8443	4.25761	9.35843	8.94832	19.1746	13.7397	4.80711	6.55105	6.51672	5.80441	7.40534	10.8601	4.49567	8.22669	3.78224	5.2792	3.53734	5.52711	7.49657	8.03563	6.22713	6.9317	0	4.73859	6.16322	7.35012	6.84316	14.2386	3.71481	1.79193	7.07235	1.66373	4.1845
NR1D2	82.9035	64.5291	32.5433	38.4233	41.2571	52.5177	11.058	48.6647	46.0476	51.0713	22.0278	79.9683	42.4044	28.2237	42.9201	72.2853	15.3199	54.1202	29.778	3.45799	43.3723	29.9291	45.0389	25.3504	20.5657	29.9424	39.7017	25.2943	14.3738	37.6557	23.9078	12.4179	17.1443	17.4937	27.168	14.3453	17.8693	43.0158	18.4044	13.3503
MCOLN2	1.36595	1.97781	2.23216	0.191732	0.817576	1.88359	1.77939	1.74907	0.410514	0.840972	0.528398	1.69276	2.31086	1.01673	2.2115	0.755792	1.46731	0.88014	3.93356	0.836088	5.44467	0.230755	3.018	1.52665	11.2756	4.07171	4.63801	8.7288	10.7778	0	3.80073	2.71359	12.001	3.21494	12.7866	23.7417	6.102	3.14374	4.12273	7.42446
CSF3R	256.671	398.34	408.645	623.412	454.258	626.493	403.088	684.923	439.981	390.91	538.298	797.946	837.72	290.377	257.393	230.836	670.181	374.016	213.442	99.5654	319.527	215.471	410.28	246.171	235.137	220.085	274.086	232.523	118.428	361.143	426.127	369.521	317.446	462.294	506.904	176.871	220.073	399.579	251.442	235.558
CKAP4	12.3599	8.01159	25.4529	16.6752	12.3687	11.0803	22.2655	8.76663	24.3602	21.895	18.7201	18.9213	13.0958	15.8424	7.98453	19.2208	11.1104	16.0863	10.937	29.6921	15.4647	9.32106	15.1129	8.60747	1.92245	4.44744	8.22604	1.34782	14.5301	0	8.81158	10.1927	9.3012	18.3447	6.62062	5.99541	8.22202	9.93725	3.13306	4.07804
CCDC7	5.21462	11.1125	3.16081	8.04076	9.18253	17.1825	10.3264	16.8272	11.2247	8.24639	7.4022	16.2643	12.6194	0.642155	4.66957	5.44121	5.11492	9.11763	4.22886	3.5863	5.41169	2.08467	5.56575	4.5962	6.69677	8.77486	4.46249	3.6291	0	0	8.4894	5.34037	3.66726	4.18604	7.90552	1.29164	8.01449	5.90506	5.79219	3.63973
TMEM120B	11.6817	12.409	26.9093	19.7447	17.692	33.3584	21.3899	26.2177	15.1389	10.7351	11.8972	27.3293	33.8248	9.11694	8.40067	6.14965	22.0472	11.4854	6.81504	11.4275	13.3613	9.87	15.7026	11.7511	8.15116	7.09035	13.1355	9.06656	2.14933	16.0594	22.6684	11.4017	12.3026	10.7115	12.9362	8.52941	9.57079	8.79481	6.05776	8.36332
ZNF780B	27.1281	31.1172	20.931	19.6412	26.5744	34.9814	38.6178	38.1593	22.1277	29.6483	15.9835	45.5646	50.4138	9.02585	23.3757	27.6667	14.0591	30.5558	34.1174	10.0789	22.5706	11.2722	20.3139	9.33229	10.3595	12.6587	20.5841	8.65565	15.4619	22.2129	21.8638	21.6288	19.4337	20.3215	36.9704	6.53178	8.27215	20.2281	7.68781	6.68566
HSDL2	17.9619	19.2463	12.6947	8.54762	11.3818	12.4989	13.9732	9.03196	14.0377	15.5675	16.9543	11.6671	13.5645	11.0669	23.1131	20.6193	8.2347	11.2399	17.5836	17.7751	19.4139	18.973	13.4757	18.2787	14.5647	27.0641	20.8954	21.2107	34.754	10.8346	15.4842	24.1724	22.4704	24.3952	14.0655	13.4798	27.293	21.1225	26.1088	20.5541
CDK1	0.190771	0.720554	0.117289	0.273566	0.127305	1.94954	0.309114	0	5.89168	0.709371	0.0912427	1.81716	0.15528	0.21201	7.8394	12.3542	0.0642774	0.419702	0.619914	2.92626	0.714626	4.1974	4.32318	1.4356	8.23102	3.78289	21.7787	5.19152	12.0078	0	0.917627	1.59917	4.3201	6.35352	10.7869	12.3523	7.60502	21.8031	15.1788	13.3178
MITF	20.7539	24.6022	21.8568	5.20458	7.49139	11.7591	10.0497	11.7557	18.6818	9.21633	5.84732	14.9081	11.6865	24.5201	44.5021	42.4888	15.2407	14.722	27.6765	23.7675	22.3518	27.2786	49.9148	23.2231	40.7528	41.6491	23.1458	40.853	50.3587	27.8922	35.5536	33.3552	34.2751	26.5906	22.595	8.83507	20.8632	23.7428	27.812	19.7026
ATP2A3	11.7481	20.4619	26.7693	26.5786	9.48272	14.836	8.16197	20.1511	4.46523	11.6746	15.3859	8.77933	29.0852	18.3163	3.08765	6.78943	23.4781	8.87707	1.09868	2.93009	2.66427	2.03792	14.2954	3.65389	1.14551	2.49449	4.26374	1.88415	0	11.2444	12.6127	5.1081	9.40633	12.6518	9.80819	7.61273	0.707981	15.7145	2.4776	0.699826
SAMHD1	164.791	189.953	127.847	86.8837	98.542	176.377	337.947	125.487	144.764	142.826	144.852	180.62	143.482	110.035	203.449	201.512	149.253	165.591	164.595	257.309	187.336	116.421	162.579	129.219	260.798	342.831	250.052	322.187	217.704	180.139	187.259	238.722	299.031	233.383	258.73	170.919	171.055	324.528	290.482	226.726
DUSP19	3.85146	4.41702	3.31939	3.28267	4.39426	4.64852	3.91495	5.97057	2.09585	3.15628	5.68333	8.91944	6.42035	1.4151	3.27755	3.45361	3.07514	3.93725	4.75885	1.73882	3.09999	1.69015	3.01723	1.75391	3.43952	4.04121	2.778	0.513312	0.951716	0.380383	3.22533	2.50498	3.48958	3.1823	4.20803	1.38189	0.858811	3.88553	0.795121	1.19067
PTMS	19.9932	70.9911	48.0773	47.1606	59.1989	42.7675	23.425	39.7103	41.3476	39.0462	55.7771	37.682	31.5489	61.3097	51.9816	57.6912	103.789	79.4739	38.3594	106.702	29.0945	130.829	49.1247	60.6754	119.235	129.114	77.031	134.269	167.852	343.464	57.7302	82.3311	91.4847	56.5972	147.009	83.5017	88.2077	89.6872	151.096	84.0141
TPMT	19.9206	19.6849	15.6948	14.0572	15.7399	20.0396	31.9996	19.6066	20.5475	25.1403	15.0934	22.0849	20.9891	13.5958	24.8478	25.3354	19.6579	22.2888	24.5721	53.7466	28.7152	25.1358	24.3318	20.6898	45.4636	68.4891	33.9972	42.873	27.1205	20.1335	21.0601	24.2689	33.1859	37.767	32.2994	32.5377	19.5974	33.9343	41.1551	29.8021
SZT2	16.5038	19.5143	24.9318	24.3404	22.8174	48.5016	31.2453	53.5259	15.8095	15.9067	15.9985	43.4418	44.0624	15.332	17.3957	17.2483	31.9461	23.7472	13.1838	10.9089	21.8199	10.5197	21.0462	10.0099	15.3258	9.64795	13.9781	10.9502	3.2617	4.20191	18.7822	18.0281	21.2234	25.236	30.8058	9.11991	11.1064	15.3071	11.2234	9.25114
ZNF703	38.65	66.9847	46.0194	74.37	55.6579	67.5544	31.6833	96.2639	30.2447	44.9759	64.5363	83.3021	79.6532	144.63	20.214	68.7281	58.557	108.066	25.9952	23.089	64.5125	59.0148	38.6648	24.7815	8.30951	16.2218	21.1519	10.8452	16.5542	17.6405	51.0984	47.4401	45.8005	43.2999	34.5054	24.4665	18.9647	38.8637	11.4873	9.0631
LMNA	0.507708	0.374735	2.07255	0.729859	2.49019	1.61657	0.730065	0.536459	0.283427	0	0.413883	2.18976	0.270715	1.38657	0.171717	0.0218906	2.72251	0.264094	3.56371	5.77458	0.455779	3.0113	5.71106	0.486167	12.4544	0	11.8057	2.27128	11.794	0	1.36937	1.52949	7.81362	2.15132	6.33114	16.0587	9.77123	1.12785	19.4454	14.3798
RP1-34B20.21	1.26883	2.37167	1.68012	5.22869	1.66168	3.95749	2.41532	1.44577	4.7449	5.6502	8.92314	5.76034	5.77408	2.7511	0.237382	0	1.2799	3.302	0	0.601465	0.306822	0	0.780387	0.263156	0	1.61498	3.031	1.47489	0	0	0	2.35651	0.448308	0.902916	0	3.14355	0	3.23127	1.93507	0.526056
FTH1	1421.5	1477.12	2372.64	2336.69	2261.81	1918.83	2227.62	1196.13	2754.91	1801.24	2560.11	1179.79	1726.53	3231.12	2394.58	1516.52	2455.74	1361.04	1885.18	8644.06	2080.82	3288.61	2738.5	2752.57	4611.82	2845.08	3934.78	5032.82	8148.05	3040.12	2195.72	3876.74	4918.4	3648.22	1372.18	4071.14	7920.24	2810.19	4112.88	4481.79
CNGA1	2.78132	3.50694	3.03668	4.93918	6.81451	3.66787	2.79684	3.28111	4.35671	2.42292	4.89192	6.11654	6.5048	2.2269	1.88155	3.44365	1.84463	0.631465	10.5422	1.23439	0.896582	2.46693	2.99201	0.893317	1.15498	1.0857	0.781315	0.380673	0	0	1.66131	1.08504	1.84785	4.88115	1.62066	0.81325	0.439477	0.673317	0.901695	0.399121
ABCC3	2.61791	2.6933	11.2499	2.9146	2.14229	3.71785	0.751068	2.86686	0.746821	4.37309	3.21982	2.57898	11.0537	0.77759	2.78009	2.41954	2.71243	0.665159	6.40001	0.510578	6.85398	3.20345	4.09431	7.73673	20.3688	6.22146	2.47891	23.1778	22.8987	5.37032	2.97107	7.68597	21.336	33.0154	8.86826	5.20431	23.3803	9.04534	19.6938	14.0795
TNFRSF14	13.5679	41.3498	46.711	19.3967	31.0488	28.6664	23.4242	26.4288	66.1631	29.5037	38.2388	55.1737	81.6337	23.444	58.9191	20.4555	46.6873	36.2704	38.2639	44.451	43.1402	24.2738	34.885	47.641	61.1795	38.6628	75.3538	82.103	106.107	24.7782	55.0807	65.4307	93.1097	94.0875	44.1494	62.1193	108.369	61.3485	112.738	108.829
POLE	7.02561	5.91829	6.66324	12.3186	14.4842	20.2474	20.7411	15.9717	27.8884	8.48776	11.3988	53.5553	17.9981	4.6777	5.42149	9.65098	10.8073	9.80623	3.56683	4.47207	8.05728	7.28853	6.8537	4.33388	3.41171	3.39283	6.87742	4.02579	5.401	0	5.81465	5.30487	8.4319	6.38268	8.81097	3.78913	3.3603	7.38456	5.40828	3.31977
VARS2	24.1815	16.7357	27.7869	27.902	42.9156	52.1942	30.3366	42.1707	23.6623	21.3898	45.4617	65.2384	54.4615	27.6566	20.7747	17.1197	21.0726	11.3297	13.7006	14.2916	22.9815	11.6951	20.9171	14.3887	11.2716	12.3597	23.7767	22.5262	15.4959	28.674	21.6414	25.1129	22.2822	16.6111	30.2591	15.6224	11.7548	25.1004	13.5257	16.6207
ASAH2B	4.20824	2.19779	11.143	5.39439	3.66067	5.48064	6.5375	4.34526	17.1129	6.61056	2.98765	12.6987	7.78656	0.760624	3.47095	2.85645	9.38355	1.10757	1.80612	2.85337	3.54746	1.71404	4.19583	2.59763	0.785491	1.34411	3.4985	0.998891	0	0	3.56348	2.08145	3.73231	1.43493	8.37849	1.90181	1.42832	3.51128	0.195489	0.0295895
ST14	5.70494	11.9445	20.4025	5.78326	3.38188	16.8401	9.75972	4.63919	4.83499	3.86624	5.2952	4.06619	5.47822	14.7159	27.2539	12.5048	3.18788	1.68834	6.00895	56.236	54.8994	11.5165	17.3048	47.1927	17.911	9.81974	75.7551	63.516	76.1328	0	14.2738	97.8079	66.5616	49.5429	2.07599	14.1748	83.5514	40.3668	28.0359	17.7236
YWHAZ	249.03	205.023	123.839	145.81	250.268	169.886	294.551	210.219	204.563	200.454	185.354	178.803	145.623	236.956	261.698	301.149	194.99	247.86	235.686	334.108	202.924	316.63	284.489	145.839	375.652	366.308	307.459	313.51	359.557	393.675	226.398	230.557	273.744	230.626	318.575	175.72	191.469	302.385	359.185	236.254
C1RL	29.464	31.1174	49.6018	44.4334	30.0066	48.0697	35.434	41.0258	21.0885	18.1434	30.421	45.8352	58.7283	12.5288	19.6997	26.4926	49.0107	26.7443	6.51006	25.9003	46.2317	18.5432	18.7436	30.2188	13.0402	9.40113	22.7156	13.858	5.16627	23.7503	25.7941	20.1925	14.8892	43.7598	23.4873	5.47043	32.3477	28.1284	11.5074	10.2478
ZNF454	2.74395	2.77133	2.17941	1.5521	2.21605	3.07619	1.99893	3.29515	1.44899	1.05875	1.51104	5.33354	2.70981	0.874708	0.349033	2.10744	2.19165	1.23896	1.11149	0.206801	1.17318	0	1.47251	0.656602	1.60962	0.0376518	0.800135	0.336748	0	0	0.385425	0.586612	0.599371	0.327231	5.4934	0.829673	0	0.271832	0	0.101182
RARA	0	0.301762	2.28826	1.37453	1.3918	0.435013	0.645347	0.499383	0.929446	0.388187	0.723151	0.559655	0.268419	0.493597	3.21208	0.370508	4.77559	0.134287	2.13396	3.08072	0.638042	3.22211	3.33694	1.77066	3.54346	0.616967	8.7396	5.59887	13.6694	0	1.45671	3.46682	2.55203	12.0444	1.21038	4.57989	12.5865	3.3029	15.8001	6.75418
EMP3	27.9047	40.3935	28.9671	34.7112	39.4095	8.30443	7.38366	19.636	8.05783	30.2868	45.9422	9.7419	27.2584	64.4229	19.7118	7.55394	82.1966	71.5465	16.0537	151.065	17.7185	10.8051	69.4628	55.287	282.494	81.8635	91.7826	223.048	138.169	0	31.7705	96.6927	110.605	31.3682	62.8032	111.96	96.6482	48.1951	241.45	199.558
CEMP1	2.06269	11.1297	14.8334	12.7706	12.2834	17.0623	6.47346	16.9647	3.01938	7.76047	9.85662	20.1123	30.6439	8.28216	3.4351	3.51592	1.58696	3.49291	0.083707	1.92363	5.46277	0	1.42451	5.80385	0.772812	5.44188	6.23218	0	0	0	12.537	0.923562	6.21225	0	2.04802	6.17192	5.95855	8.25594	5.69245	1.83234
TNFRSF1A	245.967	313.873	237.797	250.965	222.196	214.598	298.886	227.682	220.431	226.446	263.194	279.876	270.251	297.26	213.557	309.907	353.823	308.444	138.822	230.43	210.769	225.509	206.73	229.99	132.722	120.484	206.07	175.773	161.406	180.981	209.875	289.582	211.188	175.582	179.234	182.56	228.98	237.304	217.884	209.093
RABEP2	13.9894	13.1651	25.2335	39.2311	25.2615	29.8043	48.3612	25.1898	14.4472	22.6948	26.9568	24.0358	32.9492	13.4515	10.246	13.3471	28.2572	9.19347	4.80893	20.3411	23.4809	5.84627	15.9356	10.7134	6.56488	5.37394	14.4513	10.9723	11.5199	27.8117	8.85599	17.9922	17.6641	14.4458	18.8945	13.1398	15.4351	14.0225	8.87162	8.60885
HAAO	16.6212	43.2809	32.4207	25.9291	28.8489	28.3348	18.0143	37.1322	20.9409	26.7513	24.9125	35.0958	75.5079	21.3112	22.9131	16.5145	16.278	38.1761	9.58856	11.8153	21.6755	16.9339	16.4404	15.4339	7.88879	10.8166	11.028	8.69866	15.5625	0	16.9836	22.2666	17.4688	10.7019	43.32	11.7878	4.60391	27.828	14.3956	11.943
CATSPER2	11.6886	14.6365	16.4957	30.008	28.6329	28.433	29.9383	45.7804	12.2929	78.0053	19.4352	30.6153	44.4348	2.89984	12.666	8.8576	19.1114	11.8205	15.8705	6.84903	11.8611	11.4036	15.1997	6.39628	3.0541	11.5126	11.4783	5.13375	4.31408	0	18.6646	3.32406	7.00002	19.6699	35.9049	3.19992	7.6574	14.4619	4.1465	3.25752
ZNF492	1.86302	1.44087	0.636016	1.3674	1.50636	3.50965	2.75769	2.86255	0.72961	1.08204	1.69758	3.5491	2.54283	0.323618	1.20528	1.48868	1.40525	2.56325	0.864595	0.689431	1.00246	0.105555	1.53957	0.674498	0.17725	0.0708038	0.75852	0.636227	0.234571	0	0.865853	0.43973	0.849668	1.35238	2.42905	0.860764	1.427	1.86756	0.463117	0.2004
[truncated: 10,875 more rows]

## Sheet: Sex chromosome genes
	Control													Grade II					Grade III						GBM
[truncated: 425 more rows]
