# Supplementary material for: The inactive X chromosome drives sex differences in microglial inflammatory activity in human glioblastoma
Source: bioRxiv. 2025 May 19:2024.06.06.597433. Originally published 2024 Jun 6. Preprint. [Version 2] doi: 10.1101/2024.06.06.597433 (PMC11185629; doi:10.1101/2024.06.06.597433)
Supplement: Supplement 5 [file media-5.xlsx]

## Sheet: II-III_XXvsXY
Gene ID	Log2FC	pvalue	padj	Chr
XIST	11.4995	1.21542e-126	2.99261e-122	chrX
KDM5D	-8.22082	1.98576e-125	2.44466e-121	chrY
DDX3Y	-9.86286	2.83958e-100	2.33054e-96	chrY
TXLNGY	-9.91452	4.87076e-89	2.9982e-85	chrY
USP9Y	-9.30627	1.58986e-61	7.82913e-58	chrY
RPS4Y1	-9.68586	6.84782e-50	2.81012e-46	chrY
UTY	-6.62918	1.85622e-43	6.52911e-40	chrY
ZFY	-10.588	1.37895e-38	4.24405e-35	chrY
PRKY	-5.21153	1.30777e-36	3.57777e-33	chrY
EIF1AY	-7.99632	1.04475e-27	2.57238e-24	chrY
TMSB4Y	-6.67362	2.32235e-14	3.81207e-11	chrY
NLGN4Y	-8.82606	1.45034e-12	2.1006e-09	chrY
AHNAK	-3.04127	3.46147e-05	0.0370558	chr11
GTSF1	1.59834	7.67061e-05	0.067452	chr12
RNASE1	2.54223	8.16833e-05	0.0693519	chr14
CTD-2510F5.6	5.90642	0.000188312	0.149568	chr17
GABRD	2.63165	0.0002681	0.206286	chr1
BANK1	-2.98236	0.000344935	0.249794	chr4
PLEKHA7	-1.5952	0.000494543	0.331755	chr11
AKR7A3	-2.18267	0.000498535	0.331755	chr1
ZNF671	1.30867	0.00059346	0.374671	chr19
CXCL10	2.7004	0.000622873	0.382312	chr4
PHLDA3	1.43433	0.000877442	0.491008	chr1
MFAP3L	2.5821	0.000918386	0.5025	chr4
HELZ2	2.56769	0.00099356	0.509655	chr20
PCDHGC3	1.35769	0.00109554	0.550496	chr5
SASH1	2.50302	0.0013969	0.67253	chr6
THNSL2	2.23316	0.00215179	0.840975	chr2
NDFIP2	1.50709	0.00223224	0.84243	chr13
SPON1	-3.98876	0.00229237	0.84243	chr11
SYS1-DBNDD2	-3.24504	0.00241825	0.87562	chr20
RPP25	1.69072	0.00254957	0.882783	chr15
ITIH4	-1.08823	0.00259723	0.882783	chr3
CDS1	1.33076	0.0026173	0.882783	chr4
CTD-3214H19.16	9.09242	0.00276622	0.914656	chr19
PRR5L	2.48951	0.00278609	0.914656	chr11
EMILIN1	1.63204	0.00284625	0.917612	chr2
MAPK12	1.2867	0.00311561	0.948697	chr22
HLA-DQA1	-1.11973	0.00350386	0.960717	chr6
SLC7A8	0.919426	0.00351168	0.960717	chr14
CD209	2.29373	0.00360919	0.96593	chr19
SPACA7	-2.3097	0.00373663	0.97876	chr13
BEX2	3.07071	0.00384734	0.986762	chrX
SHF	-1.19246	0.00400332	0.999802	chr15
SGSM1	1.21607	0.00424465	0.999802	chr22
FOXP1	-1.24524	0.00441098	0.999802	chr3
LY6E	2.20172	0.00469268	0.999802	chr8
PRRG3	1.03278	0.00472938	0.999802	chrX
FGF23	0.905284	0.00474845	0.999802	chr12
AATK	1.31223	0.00478497	0.999802	chr17
CARD14	1.68021	0.00500707	0.999802	chr17
LILRB5	2.14252	0.00516209	0.999802	chr19
SIGLEC12	2.49057	0.00542536	0.999802	chr19
BLVRA	2.122	0.00586537	0.999802	chr7
TRIM58	1.22219	0.00592751	0.999802	chr1
TOR1B	0.991659	0.00604962	0.999802	chr9
KDM5C	0.730017	0.00615315	0.999802	chrX
ARHGAP23	1.38321	0.00622603	0.999802	chr17
VENTX	-1.45898	0.00631865	0.999802	chr10
ZNF329	0.927465	0.00654589	0.999802	chr19
METRN	1.0943	0.00664903	0.999802	chr16
CYP27A1	-1.55225	0.0066976	0.999802	chr2
SIPA1L1	-0.790336	0.00768714	0.999802	chr14
NPC1	0.671975	0.00775605	0.999802	chr18
NDRG1	-1.22838	0.00782924	0.999802	chr8
RP11-15K19.2	-2.41241	0.00787	0.999802	chr7
SESN2	1.01375	0.00797986	0.999802	chr1
ZNF256	1.49722	0.00825894	0.999802	chr19
C12orf42	-1.92147	0.00835103	0.999802	chr12
EIF4A3	1.16945	0.00853704	0.999802	chr17
NPIPB11	-1.03915	0.00856274	0.999802	chr16
CD244	-1.76263	0.00860524	0.999802	chr1
EIF1AX	0.844114	0.00873213	0.999802	chrX
OASL	2.05838	0.00879848	0.999802	chr12
CTD-2192J16.24	7.93399	0.00904085	0.999802	chr19
RTN1	-1.91968	0.00914313	0.999802	chr14
GMFB	0.73732	0.00916295	0.999802	chr14
FGD4	-0.823602	0.00916535	0.999802	chr12
PLB1	-0.863385	0.00919022	0.999802	chr2
SLC9A7	-1.13317	0.00935443	0.999802	chrX
PAQR4	0.948194	0.00941787	0.999802	chr16
RP5-1021I20.4	-1.12654	0.00962232	0.999802	chr14
FILIP1L	-1.06531	0.00969512	0.999802	chr3
SYCE1	2.81708	0.00976012	0.999802	chr10
NBPF3	-1.82291	0.00976784	0.999802	chr1
MX1	1.64743	0.00979177	0.999802	chr21
MRPS18C	0.837194	0.00984353	0.999802	chr4
LGMN	1.17187	0.00984809	0.999802	chr14
CDK6	-0.867147	0.009906	0.999802	chr7
PLXNA2	1.28834	0.00995906	0.999802	chr1
DYSF	-1.53725	0.0100189	0.999802	chr2
CLIP4	1.6935	0.010077	0.999802	chr2
MDK	1.68394	0.0104337	0.999802	chr11
RMDN2	-0.90474	0.0108023	0.999802	chr2
NCDN	0.905195	0.011626	0.999802	chr1
RND3	2.21144	0.0117704	0.999802	chr2
ASGR1	1.4398	0.011905	0.999802	chr17
TGFB3	-1.12041	0.0119199	0.999802	chr14
PRUNE2	1.52328	0.012247	0.999802	chr9
BATF2	1.80446	0.0122711	0.999802	chr11
DOCK5	-0.748459	0.0123788	0.999802	chr8
USP18	1.91324	0.0124177	0.999802	chr22
EGFL8	-1.01767	0.0125255	0.999802	chr6
SIGLEC7	1.37613	0.0125434	0.999802	chr19
KANK2	1.01086	0.0135084	0.999802	chr19
PDIA6	1.05487	0.0138006	0.999802	chr2
TXNDC5	0.920164	0.0138461	0.999802	chr6
TNFRSF10B	0.458302	0.013953	0.999802	chr8
ITGB5	0.878681	0.0143986	0.999802	chr3
SHQ1	0.914167	0.0143989	0.999802	chr3
SIRPD	1.83729	0.0145654	0.999802	chr20
GPBAR1	1.39463	0.0147141	0.999802	chr2
RP11-108K14.8	-2.23143	0.014888	0.999802	chr10
FOS	-0.932722	0.0154914	0.999802	chr14
TBC1D10C	-1.14228	0.0158794	0.999802	chr11
SULF2	-1.30546	0.0161035	0.999802	chr20
ITPR1	-0.97739	0.0165884	0.999802	chr3
KIAA0040	-0.822764	0.0178437	0.999802	chr1
ARPC5L	0.848735	0.0180932	0.999802	chr9
ZNF415	1.45559	0.0181242	0.999802	chr19
LIX1	-1.35389	0.0186401	0.999802	chr5
CRELD2	1.43696	0.0187042	0.999802	chr22
LYVE1	1.69352	0.0190587	0.999802	chr11
DAPK1	1.28833	0.0192821	0.999802	chr9
SLC17A5	0.739097	0.0194585	0.999802	chr6
INPP4A	-0.52773	0.0194624	0.999802	chr2
CLEC12A	-1.48235	0.0195587	0.999802	chr12
POMZP3	0.756061	0.0196171	0.999802	chr7
MGLL	0.789007	0.0197306	0.999802	chr3
RPH3AL	1.09581	0.0197636	0.999802	chr17
CENPO	0.726408	0.0197883	0.999802	chr2
CCNB1	1.38873	0.020159	0.999802	chr5
C11orf45	-0.840677	0.0201756	0.999802	chr11
SAGE1	-2.52112	0.0202499	0.999802	chrX
HLA-DPA1	-0.924167	0.0207004	0.999802	chr6
MOCOS	0.925476	0.0207463	0.999802	chr18
CERCAM	1.17846	0.0207989	0.999802	chr9
TFRC	1.08527	0.0210023	0.999802	chr3
ARPC4-TTLL3	-0.8831	0.0212748	0.999802	chr3
SLC47A1	1.70081	0.0212996	0.999802	chr17
ID2	-0.794295	0.021573	0.999802	chr2
QPCT	1.05148	0.0215973	0.999802	chr2
ITIH5	1.33062	0.0216604	0.999802	chr10
PMS1	-0.816349	0.0218298	0.999802	chr2
NKAPL	-0.945046	0.0224782	0.999802	chr6
SUSD1	1.26932	0.0229882	0.999802	chr9
ZNF334	1.45497	0.0231956	0.999802	chr20
DCTN5	0.603532	0.0234001	0.999802	chr16
MORN4	0.993103	0.0234473	0.999802	chr10
TUBA1A	0.933859	0.0235709	0.999802	chr12
MBOAT1	1.11027	0.0236044	0.999802	chr6
PROX2	-1.13784	0.0236552	0.999802	chr14
FBXO6	1.51486	0.0236832	0.999802	chr1
WDR27	-0.7739	0.0239834	0.999802	chr6
EXOSC3	0.663357	0.024102	0.999802	chr9
SPAG8	-1.46367	0.0241071	0.999802	chr9
CHADL	1.00475	0.0242086	0.999802	chr22
NRARP	-1.79134	0.024229	0.999802	chr9
DNAJC12	-1.49396	0.0243584	0.999802	chr10
TSPAN32	-1.76547	0.0246564	0.999802	chr11
C16orf91	1.03685	0.025251	0.999802	chr16
C2orf91	-1.35307	0.0254058	0.999802	chr2
PPP2R1B	0.585495	0.0254399	0.999802	chr11
TSPAN13	-3.83247	0.0254934	0.999802	chr7
FICD	0.99957	0.0260206	0.999802	chr12
PLLP	1.22858	0.0260382	0.999802	chr16
NNAT	-1.4326	0.0261264	0.999802	chr20
APP	0.662522	0.0264008	0.999802	chr21
KLF2	-0.809242	0.0268648	0.999802	chr19
PCGF3	-0.680908	0.0271633	0.999802	chr4
TM9SF1	0.801094	0.0274673	0.999802	chr14
PCYOX1L	-0.623411	0.0276069	0.999802	chr5
GPR84	1.48447	0.0282261	0.999802	chr12
MYEF2	-0.822374	0.0284338	0.999802	chr15
AL589743.1	1.75423	0.028509	0.999802	chr14
FEN1	0.875462	0.0285335	0.999802	chr11
TMEM254	0.639256	0.0286258	0.999802	chr10
MAP6D1	1.03207	0.028848	0.999802	chr3
ENGASE	-0.777062	0.0289235	0.999802	chr17
OR2W3	2.61217	0.0292767	0.999802	chr1
PCDHGA12	1.05757	0.0295012	0.999802	chr5
CDR2	0.866998	0.0296768	0.999802	chr16
RIN1	2.19165	0.0297837	0.999802	chr11
PVRL3	-1.18903	0.0299223	0.999802	chr3
RGL4	-0.946805	0.0299781	0.999802	chr22
IRF7	1.29994	0.0300368	0.999802	chr11
ARMCX1	0.693038	0.0301791	0.999802	chrX
PUDP	0.697443	0.0302418	0.999802	chrX
SLC22A17	1.15211	0.0302919	0.999802	chr14
TRIAP1	0.676428	0.0306535	0.999802	chr12
HMGB3	0.886122	0.0306614	0.999802	chrX
HIST1H3E	-0.853569	0.0307555	0.999802	chr6
TBC1D30	-0.734089	0.0309204	0.999802	chr12
PLD3	0.72306	0.0310834	0.999802	chr19
TRIM47	1.19007	0.0311192	0.999802	chr17
WEE1	1.14019	0.0315379	0.999802	chr11
PDIA4	1.18183	0.0315482	0.999802	chr7
RNFT2	0.775628	0.0317796	0.999802	chr12
ANXA4	0.556243	0.0320504	0.999802	chr2
HSD17B13	-0.988236	0.0320802	0.999802	chr4
FOXRED2	0.959452	0.0326675	0.999802	chr22
AARS	0.942075	0.0327511	0.999802	chr16
DCST2	-1.60677	0.0327903	0.999802	chr1
RENBP	0.814497	0.0329272	0.999802	chrX
2024-03-03	-0.669971	0.0330021	0.999802	chr5
GOT2	0.695793	0.0333956	0.999802	chr16
CHI3L1	2.40331	0.0342356	0.999802	chr1
RNF24	0.595184	0.034255	0.999802	chr20
PCDHGB2	1.27211	0.0343949	0.999802	chr5
ANLN	2.50297	0.0344872	0.999802	chr7
ARHGAP15	-0.687549	0.0350212	0.999802	chr2
STEAP1B	1.80683	0.0353113	0.999802	chr7
DNER	2.85989	0.0353543	0.999802	chr2
OAS3	1.39207	0.035468	0.999802	chr12
PXMP4	0.695829	0.0354804	0.999802	chr20
ACTN1	1.51648	0.0356804	0.999802	chr14
TMEM178B	2.46291	0.0357989	0.999802	chr7
EPHX1	0.766209	0.0363189	0.999802	chr1
ATP6V0A1	0.577508	0.0363941	0.999802	chr17
PRKX	0.452653	0.0364431	0.999802	chrX
DYNAP	-0.946294	0.0365867	0.999802	chr18
SMOX	0.945134	0.0367591	0.999802	chr20
KDELC2	0.827802	0.0367797	0.999802	chr11
YES1	1.09625	0.0369159	0.999802	chr18
FFAR2	1.05089	0.0371369	0.999802	chr19
CAMK2N1	1.18607	0.037341	0.999802	chr1
DNLZ	1.03185	0.0374966	0.999802	chr9
PTGES3L-AARSD1	1.87815	0.0375378	0.999802	chr17
UCN	-1.78137	0.0376947	0.999802	chr2
OAS2	1.20103	0.0376972	0.999802	chr12
IFI35	1.26425	0.0377892	0.999802	chr17
ADAMTS4	1.34939	0.0379798	0.999802	chr1
SIRPB2	-0.7268	0.0380025	0.999802	chr20
DNAJB9	0.880164	0.038303	0.999802	chr7
SPATA6	-0.7633	0.0383217	0.999802	chr1
VPS13A	-0.907461	0.0387296	0.999802	chr9
CYSTM1	1.46496	0.038734	0.999802	chr5
TNFRSF11B	-3.67232	0.0391858	0.999802	chr8
CXCR1	2.04278	0.0393584	0.999802	chr2
PPP1R32	-1.12629	0.0394275	0.999802	chr11
GIPC3	1.30488	0.0396861	0.999802	chr19
TNFRSF10A	0.578504	0.0399443	0.999802	chr8
PAK6	0.800967	0.0400139	0.999802	chr15
FOSB	-1.31274	0.040113	0.999802	chr19
ATP6V1A	0.606231	0.0401307	0.999802	chr3
UPK1A	1.87043	0.0409655	0.999802	chr19
TXNDC15	0.581155	0.0417033	0.999802	chr5
CD58	-0.542331	0.0417329	0.999802	chr1
GALNT4	0.604595	0.0417487	0.999802	chr12
PC	0.817809	0.041855	0.999802	chr11
SNTB2	0.799717	0.0420894	0.999802	chr16
RP11-437B10.1	-2.19022	0.0422354	0.999802	chr15
ARHGEF19	0.955603	0.042268	0.999802	chr1
MARCO	1.35476	0.042291	0.999802	chr2
LGALS3BP	1.13422	0.0423196	0.999802	chr17
EDA2R	0.98249	0.0424379	0.999802	chrX
SEC14L2	-1.09352	0.0424459	0.999802	chr22
IFITM1	2.38097	0.0424953	0.999802	chr11
NDUFC2	0.724842	0.0425101	0.999802	chr11
DLG2	1.72966	0.0426491	0.999802	chr11
SAC3D1	0.855819	0.0428141	0.999802	chr11
CXCR2	0.822862	0.0428263	0.999802	chr2
FKBP2	1.04483	0.0429816	0.999802	chr11
UAP1L1	0.652603	0.0430061	0.999802	chr9
ACOT7	1.21077	0.0430966	0.999802	chr1
QDPR	0.723579	0.043105	0.999802	chr4
PFAS	0.563965	0.0431722	0.999802	chr17
HYOU1	1.07499	0.043242	0.999802	chr11
FAM107A	1.23556	0.0433583	0.999802	chr3
MAPK8IP1	1.55566	0.0435272	0.999802	chr11
NEFH	0.642564	0.0441028	0.999802	chr22
FYB	-0.550849	0.0444779	0.999802	chr5
WARS	1.33661	0.0445664	0.999802	chr14
CGNL1	-1.25194	0.0446177	0.999802	chr15
SECTM1	1.57006	0.0446634	0.999802	chr17
NPAS3	1.47516	0.0448791	0.999802	chr14
ST6GALNAC2	1.45037	0.04495	0.999802	chr17
CALU	0.776292	0.0449577	0.999802	chr7
RP11-244H3.4	-0.891172	0.0449632	0.999802	chr1
APOL1	0.858229	0.0450627	0.999802	chr22
VNN1	-0.728524	0.0453097	0.999802	chr6
MEF2C	-0.529255	0.0454245	0.999802	chr5
TMEM255A	1.40268	0.0455688	0.999802	chrX
GFPT1	0.691023	0.0455699	0.999802	chr2
SETD9	-0.861376	0.0456573	0.999802	chr5
CBR1	1.00554	0.0458533	0.999802	chr21
NLGN2	-0.880798	0.0459417	0.999802	chr17
CX3CL1	-1.07349	0.0461316	0.999802	chr16
RSC1A1	-0.878034	0.0461819	0.999802	chr1
ARHGAP24	-0.798831	0.0462167	0.999802	chr4
ADCY3	1.01456	0.0462261	0.999802	chr2
CEACAM19	-1.14476	0.046352	0.999802	chr19
HHIPL1	1.082	0.046353	0.999802	chr14
KCNJ3	0.676166	0.0465488	0.999802	chr2
ZNF154	1.11133	0.0466823	0.999802	chr19
STAT1	0.988955	0.0468171	0.999802	chr2
FITM2	0.534254	0.0470672	0.999802	chr20
NEDD4L	-0.559795	0.0473165	0.999802	chr18
LFNG	0.774946	0.0473655	0.999802	chr7
EVI2B	-0.604542	0.0473846	0.999802	chr17
LPIN3	0.887438	0.0477208	0.999802	chr20
AEN	0.605015	0.0477677	0.999802	chr15
MGAT5	0.52349	0.0480925	0.999802	chr2
SS18L2	0.681285	0.0488123	0.999802	chr3
ATXN7	-0.619382	0.0489402	0.999802	chr3
UNC50	0.488551	0.0491034	0.999802	chr2
GKAP1	-0.701198	0.0491862	0.999802	chr9
WLS	0.719549	0.0498352	0.999802	chr1
CLP1	0.707974	0.0499469	0.999802	chr11
CAMK1	0.903552	0.0500018	0.999802	chr3
INTS7	0.589869	0.0500042	0.999802	chr1
JUNB	-0.868334	0.0500225	0.999802	chr19
ALG3	0.661231	0.0500874	0.999802	chr3
FCGR2B	1.68111	0.0501391	0.999802	chr1
IFI6	2.03802	0.0501489	0.999802	chr1
SPR	0.813581	0.0506688	0.999802	chr2
GALK2	0.58344	0.0506749	0.999802	chr15
TUBA1B	0.759554	0.0507523	0.999802	chr12
PHF21A	-0.465507	0.0507877	0.999802	chr11
POLR1B	0.644858	0.0508888	0.999802	chr2
EME1	-0.925015	0.0514085	0.999802	chr17
NME1	1.26641	0.0516193	0.999802	chr17
GPM6A	1.12679	0.0520462	0.999802	chr4
IFI27	2.19198	0.0520651	0.999802	chr14
PLK1	0.902297	0.0520665	0.999802	chr16
ASTN1	2.11981	0.0523463	0.999802	chr1
LBH	-1.10547	0.0525535	0.999802	chr2
SHMT2	1.16346	0.0528938	0.999802	chr12
SMIM4	1.28161	0.0529341	0.999802	chr3
DNM1	-1.36379	0.0531739	0.999802	chr9
ADAMDEC1	2.48776	0.0532096	0.999802	chr8
PLEKHG1	1.32285	0.0539416	0.999802	chr6
NCEH1	0.720501	0.0539788	0.999802	chr3
CD274	0.709973	0.0540034	0.999802	chr9
HEXIM1	0.414068	0.0543535	0.999802	chr17
PODXL2	0.883631	0.0545425	0.999802	chr3
HLA-DOB	-1.27813	0.0546361	0.999802	chr6
TGFBI	1.3631	0.0546402	0.999802	chr5
MUL1	0.692463	0.0548825	0.999802	chr1
PCDHGB4	0.748267	0.0549031	0.999802	chr5
PCNA	0.657486	0.0550526	0.999802	chr20
GPR141	-1.42633	0.0553217	0.999802	chr7
YIPF5	0.585279	0.0554736	0.999802	chr5
TPP1	0.524801	0.055784	0.999802	chr11
HLA-DPB1	-0.775455	0.0560684	0.999802	chr6
PLEKHM3	-0.641584	0.0563503	0.999802	chr2
ALG2	0.601324	0.0566666	0.999802	chr9
GALE	0.971382	0.0568432	0.999802	chr1
EGFL7	1.3965	0.0568517	0.999802	chr9
CCL8	2.05598	0.0569492	0.999802	chr17
CNGA1	1.15764	0.0569647	0.999802	chr4
PCBP3	1.27146	0.0569857	0.999802	chr21
TXNL4A	0.802285	0.0570512	0.999802	chr18
POLR3B	0.713153	0.0573192	0.999802	chr12
HSPA1A	0.839274	0.0574708	0.999802	chr6
PATL2	-0.917413	0.0574731	0.999802	chr15
RP11-411B6.6	-2.1653	0.0575238	0.999802	chr10
SSSCA1	0.838749	0.0575586	0.999802	chr11
CASKIN2	1.08471	0.0575643	0.999802	chr17
BEST3	-2.21492	0.0576885	0.999802	chr12
IL11RA	-0.627192	0.0577029	0.999802	chr9
ANXA2R	-1.03798	0.0577077	0.999802	chr5
GSTT2B	1.27414	0.0578566	0.999802	chr22
AFMID	-0.5325	0.0580673	0.999802	chr17
TAF13	0.600635	0.0581807	0.999802	chr1
RP11-500M8.7	0.955054	0.0581897	0.999802	chr12
LARS2	0.599745	0.058203	0.999802	chr3
CDK20	1.64961	0.0583109	0.999802	chr9
TIMM17A	0.781435	0.0584527	0.999802	chr1
SCAMP5	1.27653	0.0584918	0.999802	chr15
DUSP2	-1.3161	0.0585593	0.999802	chr2
CMPK2	1.21881	0.0586116	0.999802	chr2
HUS1	-0.446151	0.0587035	0.999802	chr7
IL10RB	0.566849	0.0588773	0.999802	chr21
FOCAD	0.598677	0.0593554	0.999802	chr9
UCP2	0.902539	0.0594724	0.999802	chr11
AKAP12	0.939243	0.0596895	0.999802	chr6
DOLPP1	0.778942	0.0597845	0.999802	chr9
KDELC1	1.27574	0.0598616	0.999802	chr13
MYO10	0.653902	0.0600571	0.999802	chr5
ATXN7L1	-0.589711	0.0601571	0.999802	chr7
MANF	1.05195	0.0602677	0.999802	chr3
GLB1L	0.744933	0.0607921	0.999802	chr2
SULT1C2	1.80566	0.0610366	0.999802	chr2
VIMP	0.70951	0.061459	0.999802	chr15
CCNE1	1.04862	0.0617646	0.999802	chr19
LAG3	1.19008	0.0618352	0.999802	chr12
NDUFA12	0.692206	0.0618439	0.999802	chr12
HSD17B6	1.29156	0.0622235	0.999802	chr12
SH3PXD2B	1.05606	0.0622273	0.999802	chr5
SHISA5	0.863664	0.0622452	0.999802	chr3
GINS2	0.921371	0.0625684	0.999802	chr16
SLC30A5	0.387242	0.0625777	0.999802	chr5
LRP1	0.550497	0.0630018	0.999802	chr12
ATP6V1C2	0.784407	0.0632531	0.999802	chr2
KDELR3	1.62022	0.0633196	0.999802	chr22
EMG1	0.450634	0.0633563	0.999802	chr12
ZBTB9	0.789045	0.0634162	0.999802	chr6
EPSTI1	0.915885	0.0634976	0.999802	chr13
JPX	0.501246	0.063804	0.999802	chrX
ZFP69B	-0.92654	0.0640547	0.999802	chr1
GIMAP1-GIMAP5	-1.01069	0.064081	0.999802	chr7
RSAD2	1.91334	0.0641178	0.999802	chr2
MX2	1.23045	0.0643408	0.999802	chr21
CCT7	0.732838	0.0644152	0.999802	chr2
PCDHGB7	0.704928	0.0644555	0.999802	chr5
PELO	0.759973	0.0646479	0.999802	chr5
AP1S1	0.8823	0.0650769	0.999802	chr7
HIST2H4A	-0.922456	0.0653198	0.999802	chr1
YARS	0.897442	0.0653485	0.999802	chr1
SEC61A1	0.624158	0.0655126	0.999802	chr3
NSUN6	-0.526269	0.0656888	0.999802	chr10
RNF157	0.577663	0.0658355	0.999802	chr17
CARS	0.809375	0.0659237	0.999802	chr11
PSMD2	0.638406	0.0659766	0.999802	chr3
CUEDC1	0.407921	0.0660341	0.999802	chr17
PPM1H	1.02812	0.0660562	0.999802	chr12
KDM6A	0.500022	0.066097	0.999802	chrX
AK4	-1.38632	0.0663529	0.999802	chr1
SYDE1	1.40657	0.0664477	0.999802	chr19
ZNF556	0.842959	0.0664702	0.999802	chr19
DAGLA	0.860031	0.0665396	0.999802	chr11
ROBO1	-1.59195	0.0665553	0.999802	chr3
EMILIN2	0.947166	0.0665786	0.999802	chr18
PLEKHG5	-1.04391	0.0666974	0.999802	chr1
CHCHD10	0.83645	0.0670403	0.999802	chr22
RRBP1	0.769566	0.0671892	0.999802	chr20
MT1G	-2.79824	0.0673416	0.999802	chr16
IL10	1.46756	0.0675812	0.999802	chr1
TMEM128	0.516668	0.0676305	0.999802	chr4
GRN	0.604195	0.0682358	0.999802	chr17
SLC39A14	0.829015	0.0682849	0.999802	chr8
SNPH	1.03832	0.0683233	0.999802	chr20
POLR2A	0.606732	0.0683246	0.999802	chr17
TSFM	0.702619	0.06852	0.999802	chr12
SLC38A6	1.28799	0.0685829	0.999802	chr14
C1orf198	0.731561	0.0687119	0.999802	chr1
FAM229B	1.34381	0.0689509	0.999802	chr6
SMC1A	0.48988	0.0689575	0.999802	chrX
LACC1	1.08554	0.0694026	0.999802	chr13
IFI44L	1.30277	0.0694559	0.999802	chr1
EIF4EBP1	1.14551	0.0696775	0.999802	chr8
ZNF812	-1.15042	0.0697489	0.999802	chr19
ARHGEF10	0.771183	0.0698578	0.999802	chr8
STXBP1	0.918246	0.0698751	0.999802	chr9
TWIST2	-1.65172	0.0699292	0.999802	chr2
PLA2G7	0.979356	0.070191	0.999802	chr6
BST1	1.31399	0.0703356	0.999802	chr4
C10orf10	-0.935235	0.0704617	0.999802	chr10
ADAR	0.50257	0.0704816	0.999802	chr1
ZNF816-ZNF321P	-1.22979	0.0705662	0.999802	chr19
SLC16A3	0.838755	0.0706233	0.999802	chr17
PPARG	0.92568	0.0707512	0.999802	chr3
IQSEC1	0.738863	0.0708572	0.999802	chr3
NUCB2	1.24954	0.0711198	0.999802	chr11
MLEC	0.653719	0.0714957	0.999802	chr12
FUCA2	0.618382	0.0717459	0.999802	chr6
TMEM184B	0.527011	0.0718207	0.999802	chr22
IL24	1.86387	0.0718747	0.999802	chr1
TUBA1C	1.06353	0.0719598	0.999802	chr12
FAM89A	0.659819	0.071974	0.999802	chr1
LIPA	0.773989	0.0719822	0.999802	chr10
B3GNTL1	-0.634826	0.0722384	0.999802	chr17
NCLN	0.772798	0.0724679	0.999802	chr19
GPT	-1.15567	0.0725168	0.999802	chr8
TBC1D3L	-0.76766	0.0725506	0.999802	chr17
SRXN1	1.36483	0.0725666	0.999802	chr20
MFSD2A	0.751464	0.0726016	0.999802	chr1
KCNMB1	-0.528006	0.0727049	0.999802	chr5
GPR183	-0.921158	0.072771	0.999802	chr13
MFI2	0.941316	0.072824	0.999802	chr3
C17orf51	-0.732426	0.0730897	0.999802	chr17
TMEM241	0.482819	0.0731033	0.999802	chr18
DPAGT1	0.562827	0.0734793	0.999802	chr11
FAM228B	-0.440661	0.0736037	0.999802	chr2
CASP7	0.633894	0.073618	0.999802	chr10
IRF9	0.646302	0.0737464	0.999802	chr14
PIK3R3	1.15496	0.0739047	0.999802	chr1
CACYBP	0.571256	0.0740449	0.999802	chr1
AIMP2	0.724261	0.0744853	0.999802	chr7
KCNK17	2.04043	0.0748547	0.999802	chr6
SIRPB1	1.01223	0.0748661	0.999802	chr20
DEPDC4	-0.880389	0.0749992	0.999802	chr12
TUBG2	-0.57021	0.0750244	0.999802	chr17
SLC25A23	0.817014	0.0757392	0.999802	chr19
PDE8B	0.781357	0.075751	0.999802	chr5
PHACTR2	-0.682246	0.0761835	0.999802	chr6
CENPH	0.628425	0.0761954	0.999802	chr5
MELK	1.57908	0.0762095	0.999802	chr9
ANKRD42	0.528531	0.0762716	0.999802	chr11
FAM102A	0.624784	0.0762814	0.999802	chr9
UPK3A	-2.17	0.0765065	0.999802	chr22
IDNK	-0.593044	0.0766933	0.999802	chr9
LA16c-431H6.6	-0.832867	0.0769427	0.999802	chr16
ATAD3A	0.744957	0.0770604	0.999802	chr1
DPPA2	-1.15551	0.0772444	0.999802	chr3
PPP1R7	0.533793	0.0773416	0.999802	chr2
TMED2	0.564219	0.0773661	0.999802	chr12
C11orf71	-1.13228	0.0775477	0.999802	chr11
PVRL2	0.816952	0.0777378	0.999802	chr19
TFG	0.491151	0.0778349	0.999802	chr3
PGAM2	-0.909658	0.0782629	0.999802	chr7
ABCA2	0.811257	0.078382	0.999802	chr9
FXYD2	2.43657	0.0784037	0.999802	chr11
NRSN2	1.51915	0.0788591	0.999802	chr20
ZNF788	0.735766	0.0788842	0.999802	chr19
BTN2A2	-0.648553	0.0788981	0.999802	chr6
ZNF177	0.98471	0.0790683	0.999802	chr19
TUBB	0.785536	0.0794817	0.999802	chr6
OSCAR	0.814786	0.0795772	0.999802	chr19
LMO1	-1.1346	0.0796649	0.999802	chr11
APOBR	0.912147	0.0798498	0.999802	chr16
CLDN23	0.697059	0.0799005	0.999802	chr8
RP4-583P15.15	1.36686	0.0800393	0.999802	chr20
TUBA8	1.19397	0.0800477	0.999802	chr22
CYFIP2	0.935724	0.0803702	0.999802	chr5
RMDN3	0.527563	0.0804693	0.999802	chr15
NEK6	0.644375	0.0805447	0.999802	chr9
ZNF862	-0.557054	0.0806006	0.999802	chr7
HDAC11	0.639915	0.0808711	0.999802	chr3
LMO7	-0.720179	0.0809587	0.999802	chr13
CALM3	0.613978	0.0811056	0.999802	chr19
CLDND2	-1.94439	0.0812155	0.999802	chr19
ICAM1	0.972279	0.0812541	0.999802	chr19
PIM2	0.645272	0.0813587	0.999802	chrX
DNPH1	0.854059	0.0814713	0.999802	chr6
C9orf40	0.587754	0.0814863	0.999802	chr9
CALR	0.825304	0.0815112	0.999802	chr19
MGAM	1.33555	0.08159	0.999802	chr7
GEMIN8	0.58612	0.081735	0.999802	chrX
HOMER2	-1.38942	0.0817372	0.999802	chr15
AGTPBP1	-0.673384	0.0817856	0.999802	chr9
MINOS1	0.603474	0.0820297	0.999802	chr1
ARL2-SNX15	1.6867	0.0821456	0.999802	chr11
RRAGD	0.84041	0.0823548	0.999802	chr6
RFTN2	0.770871	0.0823757	0.999802	chr2
ABHD1	-1.21676	0.0830829	0.999802	chr2
TEX30	1.07576	0.0834369	0.999802	chr13
ADGRD1	-1.38515	0.0834759	0.999802	chr12
LONP1	0.858516	0.0835392	0.999802	chr19
ANKS6	-0.496325	0.08368	0.999802	chr9
ROCK1	-0.665359	0.0838085	0.999802	chr18
CLHC1	-0.861184	0.0838318	0.999802	chr2
CELF2	-0.617464	0.0838608	0.999802	chr10
EI24	0.477852	0.0839852	0.999802	chr11
TFIP11	0.480473	0.0840183	0.999802	chr22
METTL2B	0.517169	0.0840469	0.999802	chr7
SYPL1	0.570689	0.0844294	0.999802	chr7
ZNF382	0.698255	0.0845398	0.999802	chr19
ELOF1	0.651701	0.084573	0.999802	chr19
ALDH18A1	0.563239	0.0847621	0.999802	chr10
HERC5	0.79112	0.0850284	0.999802	chr4
MFSD6L	1.30041	0.0851401	0.999802	chr17
MTFP1	1.07646	0.0852544	0.999802	chr22
NFYB	-0.457814	0.0852606	0.999802	chr12
BAP1	0.485264	0.0853994	0.999802	chr3
MBP	0.85119	0.0854278	0.999802	chr18
MTFR1	0.455688	0.0854323	0.999802	chr8
PLVAP	0.772163	0.0854881	0.999802	chr19
TMED10	0.527572	0.0855906	0.999802	chr14
TBL2	0.62945	0.0858809	0.999802	chr7
PTPRE	0.602039	0.0859556	0.999802	chr10
MAP4K5	-0.625828	0.0861357	0.999802	chr14
NAT8L	0.6587	0.0862036	0.999802	chr4
ZNF540	0.969306	0.0862329	0.999802	chr19
UNC13B	0.635847	0.0863525	0.999802	chr9
IFIT3	1.70286	0.0863725	0.999802	chr10
TBXA2R	0.970477	0.086445	0.999802	chr19
KLF4	-0.798402	0.0864516	0.999802	chr9
PIK3R1	-0.561339	0.0865484	0.999802	chr5
BMPR1B	0.648764	0.0866228	0.999802	chr4
ABHD6	0.549742	0.0868726	0.999802	chr3
PPA2	0.557978	0.0868728	0.999802	chr4
DIABLO	0.530438	0.086912	0.999802	chr12
GSDMA	1.16849	0.0869492	0.999802	chr17
HINT2	0.865395	0.0869554	0.999802	chr9
THRB	-1.25668	0.08702	0.999802	chr3
MDFIC	0.959733	0.0870414	0.999802	chr7
ABCC2	-0.620105	0.0873435	0.999802	chr10
TCFL5	0.581349	0.0877111	0.999802	chr20
MYO1E	0.784347	0.087771	0.999802	chr15
RP11-49K24.6	1.96281	0.087876	0.999802	chr18
TOP2A	1.38045	0.087906	0.999802	chr17
GPR155	-0.642998	0.0882314	0.999802	chr2
GADD45G	1.04073	0.0882744	0.999802	chr9
RTN4	0.490383	0.0884082	0.999802	chr2
REL	-0.797219	0.0886044	0.999802	chr2
KIAA1683	-0.957011	0.0887664	0.999802	chr19
IRGM	-0.754187	0.0896263	0.999802	chr5
SCAMP4	0.553852	0.0897085	0.999802	chr19
TROAP	1.56103	0.090025	0.999802	chr12
KAT6B	-0.475014	0.0901599	0.999802	chr10
FAM213A	0.514643	0.0902693	0.999802	chr10
C2	0.919225	0.0903256	0.999802	chr6
SLC26A11	0.566964	0.0904412	0.999802	chr17
ZNF236	-0.432616	0.0905357	0.999802	chr18
RAPH1	-0.506334	0.0906601	0.999802	chr2
CDC42EP4	0.776019	0.090765	0.999802	chr17
AGA	0.715039	0.0907713	0.999802	chr4
GRIN2D	0.754962	0.0908187	0.999802	chr19
UQCRFS1	0.588862	0.0913703	0.999802	chr19
CNP	0.661987	0.091439	0.999802	chr17
SIGLEC5	0.872107	0.0914614	0.999802	chr19
JAGN1	0.570483	0.0915506	0.999802	chr3
INO80E	-0.507646	0.0921606	0.999802	chr16
SLFN11	0.5265	0.0922073	0.999802	chr17
RNGTT	0.416617	0.0923969	0.999802	chr6
KMT2C	-0.507337	0.0926838	0.999802	chr7
MDH1	0.552008	0.0931972	0.999802	chr2
FXYD6	1.76586	0.0932043	0.999802	chr11
RNMTL1	0.680774	0.0934053	0.999802	chr17
ZNF586	0.724404	0.0935591	0.999802	chr19
SAMD13	-1.15276	0.0936015	0.999802	chr1
NUDC	0.561166	0.0940143	0.999802	chr1
EMC7	0.4786	0.0943637	0.999802	chr15
TBCE	0.412202	0.0944651	0.999802	chr1
BCAM	0.764225	0.0945884	0.999802	chr19
BMF	-0.652241	0.0946041	0.999802	chr15
LIPG	-0.913814	0.0947453	0.999802	chr18
SLC5A6	0.564468	0.0950749	0.999802	chr2
ARHGAP11B	-0.80498	0.0952739	0.999802	chr15
UGDH	0.5934	0.095319	0.999802	chr4
WDR77	0.436874	0.0954246	0.999802	chr1
NIPA2	0.504	0.0955329	0.999802	chr15
SEC24D	0.761882	0.0957295	0.999802	chr4
ABHD12B	-0.786493	0.0958853	0.999802	chr14
CCDC24	-0.680541	0.0960934	0.999802	chr1
CFAP74	1.26471	0.0962995	0.999802	chr1
P4HB	0.805864	0.0968356	0.999802	chr17
COPG1	0.561952	0.097122	0.999802	chr3
HEATR5B	-0.594171	0.0973253	0.999802	chr2
STK10	0.49396	0.0975717	0.999802	chr5
RNLS	0.775099	0.0975745	0.999802	chr10
RMI2	1.47689	0.0976618	0.999802	chr16
SRGAP1	-0.756384	0.0978839	0.999802	chr12
UQCC3	0.520216	0.0979006	0.999802	chr11
FANCA	0.634766	0.0980713	0.999802	chr16
NQO1	1.09524	0.0986892	0.999802	chr16
FTSJ3	0.533233	0.0987718	0.999802	chr17
ACTR10	0.425785	0.0991767	0.999802	chr14
MCM6	0.664312	0.0993248	0.999802	chr2
NME1-NME2	4.83791	0.0993286	0.999802	chr17
CARD6	0.396515	0.0993689	0.999802	chr5
DUSP1	-0.768943	0.0994112	0.999802	chr5
CDC26	0.636724	0.0995072	0.999802	chr9
ATP1B1	0.805171	0.0995157	0.999802	chr1
PHC3	-0.613086	0.0999504	0.999802	chr3
RALGPS2	-0.613154	0.10015	0.999802	chr1
CCNYL1	0.553028	0.100179	0.999802	chr2
TAGLN	-0.810588	0.100297	0.999802	chr11
HRAS	0.860645	0.100403	0.999802	chr11
ANXA6	0.754019	0.100618	0.999802	chr5
SETD2	-0.495933	0.101313	0.999802	chr3
APIP	0.462005	0.101366	0.999802	chr11
QPCTL	0.480859	0.101554	0.999802	chr19
PTPN20	-1.16029	0.101939	0.999802	chr10
PRKAR1B	0.812577	0.101945	0.999802	chr7
ZNF630	-0.630033	0.102013	0.999802	chrX
SLC52A1	0.745003	0.102355	0.999802	chr17
SIGLEC1	2.05558	0.102607	0.999802	chr20
SLC31A1	0.903186	0.102639	0.999802	chr9
VARS	0.64317	0.102778	0.999802	chr6
PIN1	0.621799	0.102953	0.999802	chr19
PSPN	0.534629	0.103147	0.999802	chr19
UTS2	-4.75793	0.103368	0.999802	chr1
PGAM5	0.549742	0.103608	0.999802	chr12
C9orf66	-0.646434	0.103754	0.999802	chr9
GPAT2	1.15645	0.10381	0.999802	chr2
CD180	0.757739	0.103819	0.999802	chr5
MYDGF	0.844743	0.103846	0.999802	chr19
IGFBP4	1.78018	0.103906	0.999802	chr17
C20orf24	0.76674	0.104199	0.999802	chr20
DNMBP	0.458209	0.104261	0.999802	chr10
FKBP11	0.748408	0.104351	0.999802	chr12
SLIT2	1.09615	0.104504	0.999802	chr4
CENPT	-0.494713	0.104562	0.999802	chr16
TSC22D1	0.579911	0.104633	0.999802	chr13
ANKFY1	0.337928	0.104642	0.999802	chr17
ANXA2	1.74041	0.10486	0.999802	chr15
PIR	1.33046	0.105063	0.999802	chrX
KRBA2	-0.542636	0.105312	0.999802	chr17
TNIK	0.970703	0.105324	0.999802	chr3
KMT2E	-0.576663	0.105435	0.999802	chr7
FER	-0.638054	0.105438	0.999802	chr5
GLRX5	0.623172	0.105493	0.999802	chr14
FGF13	-0.52665	0.105501	0.999802	chrX
MESDC2	0.496178	0.105605	0.999802	chr15
HERC6	0.819341	0.105972	0.999802	chr4
NUDT4	-0.521741	0.106125	0.999802	chr12
NLK	0.363779	0.106198	0.999802	chr17
NT5DC2	0.97199	0.106413	0.999802	chr3
SEC11C	0.75738	0.106636	0.999802	chr18
CXCL14	0.932104	0.106642	0.999802	chr5
PEX11G	-0.711624	0.106643	0.999802	chr19
TOMM34	0.554639	0.106856	0.999802	chr20
IKZF2	-0.737298	0.10713	0.999802	chr2
ERN1	0.350812	0.107164	0.999802	chr17
EID2B	0.629989	0.10757	0.999802	chr19
PRELID2	-0.620916	0.1083	0.999802	chr5
GAS7	0.711839	0.108347	0.999802	chr17
MBNL1	-0.503041	0.108407	0.999802	chr3
QSOX2	0.366493	0.108785	0.999802	chr9
CUZD1	0.81104	0.108797	0.999802	chr10
VAC14	0.511685	0.1089	0.999802	chr16
DNAJB11	0.764177	0.109027	0.999802	chr3
M6PR	0.454668	0.10913	0.999802	chr12
GOLGA2	0.404136	0.109235	0.999802	chr9
HRH1	1.0055	0.109441	0.999802	chr3
RGS13	-1.52858	0.109477	0.999802	chr1
TRIM59	0.834571	0.109499	0.999802	chr3
CADPS2	1.27206	0.109539	0.999802	chr7
HS3ST1	0.9335	0.109555	0.999802	chr4
RP11-176H8.1	2.80371	0.109563	0.999802	chr14
PLGLB1	-0.64685	0.109722	0.999802	chr2
SMYD5	0.687174	0.109726	0.999802	chr2
RRS1	0.71419	0.109807	0.999802	chr8
TM9SF4	0.467322	0.110028	0.999802	chr20
NAGK	0.668953	0.110398	0.999802	chr2
CIITA	-0.750058	0.110426	0.999802	chr16
2024-09-03	0.758538	0.110667	0.999802	chr22
EPS8	-0.392713	0.110897	0.999802	chr12
TMCO6	-0.512488	0.111099	0.999802	chr5
FAM101B	-0.976438	0.111182	0.999802	chr17
CTNS	0.580822	0.111207	0.999802	chr17
UBA1	0.485136	0.111446	0.999802	chrX
LRP10	0.575235	0.111478	0.999802	chr14
TMED9	0.752533	0.111586	0.999802	chr5
STT3A	0.533603	0.111662	0.999802	chr11
TIMELESS	0.582621	0.111741	0.999802	chr12
PSMD3	0.595104	0.111819	0.999802	chr17
PARVB	0.750716	0.111855	0.999802	chr22
ALKBH2	0.703774	0.111913	0.999802	chr12
C5orf28	0.469682	0.112372	0.999802	chr5
TCF4	-0.544736	0.11239	0.999802	chr18
RTKN2	0.948807	0.112591	0.999802	chr10
CDKL5	-0.521565	0.112607	0.999802	chrX
TSN	0.391679	0.11263	0.999802	chr2
PLOD3	0.696685	0.112737	0.999802	chr7
UBE2D4	0.398933	0.112788	0.999802	chr7
ADRBK2	-0.414976	0.112795	0.999802	chr22
VCP	0.572871	0.112949	0.999802	chr9
SLC1A4	0.698564	0.113079	0.999802	chr2
KPNA2	0.494295	0.113212	0.999802	chr17
ZBTB42	0.750187	0.113334	0.999802	chr14
CD79B	1.27284	0.113354	0.999802	chr17
METTL21A	-0.313934	0.113399	0.999802	chr2
SEC61B	0.822406	0.113577	0.999802	chr9
TNRC6B	-0.464327	0.113851	0.999802	chr22
MRO	-0.973136	0.114054	0.999802	chr18
CTSB	0.599638	0.114106	0.999802	chr8
FAM72B	-0.668117	0.114213	0.999802	chr1
TBC1D8	-1.16605	0.114365	0.999802	chr2
RP1-309K20.6	-1.75682	0.114557	0.999802	chr20
TMEM9	0.629942	0.114789	0.999802	chr1
SLC25A29	-0.609671	0.114959	0.999802	chr14
LPCAT3	0.460192	0.114986	0.999802	chr12
CTNNA1	0.470882	0.115009	0.999802	chr5
VAT1	0.691672	0.115019	0.999802	chr17
GPR4	-0.861225	0.11523	0.999802	chr19
BARD1	0.507966	0.115367	0.999802	chr2
BATF	1.43369	0.115377	0.999802	chr14
CMBL	0.560203	0.115389	0.999802	chr5
SLC38A7	0.502482	0.115517	0.999802	chr16
TTLL4	-0.626563	0.116053	0.999802	chr2
ZNF101	0.399973	0.116506	0.999802	chr19
PRELID3A	0.593184	0.117022	0.999802	chr18
EPHB3	0.901065	0.117193	0.999802	chr3
SAE1	0.550585	0.117203	0.999802	chr19
ADA	1.39859	0.117674	0.999802	chr20
EARS2	0.539901	0.11768	0.999802	chr16
C19orf52	0.665962	0.117839	0.999802	chr19
RP11-577H5.5	-0.594639	0.117975	0.999802	chr7
MGME1	-0.369843	0.118014	0.999802	chr20
IRF1	0.706096	0.118376	0.999802	chr5
SLC35C1	0.722996	0.118609	0.999802	chr11
HIP1	0.580927	0.118798	0.999802	chr7
ZNF662	-0.600657	0.118869	0.999802	chr3
POLR2J3	-0.57095	0.119056	0.999802	chr7
ANTXR1	0.776328	0.119163	0.999802	chr2
ZNF649	-0.471785	0.119655	0.999802	chr19
RP11-403P17.5	1.94724	0.119777	0.999802	chr16
PIGL	-0.478651	0.11986	0.999802	chr17
ALG5	0.579522	0.119928	0.999802	chr13
SPATA18	1.86946	0.120037	0.999802	chr4
LDLRAD3	0.990475	0.12009	0.999802	chr11
ADRA2C	-2.58938	0.120204	0.999802	chr4
GTF2E2	0.433083	0.120301	0.999802	chr8
KLHL33	0.865931	0.120424	0.999802	chr14
RAD52	-0.543689	0.12067	0.999802	chr12
CTTNBP2NL	-0.62388	0.12076	0.999802	chr1
HSPE1-MOB4	3.42927	0.120835	0.999802	chr2
JAK2	-0.485153	0.120861	0.999802	chr9
NACC2	0.483896	0.120922	0.999802	chr9
PPIB	0.814961	0.120985	0.999802	chr15
FAM120C	-0.429436	0.121119	0.999802	chrX
TNFRSF25	-0.866808	0.121294	0.999802	chr1
FUCA1	0.692384	0.121378	0.999802	chr1
RRP36	0.470192	0.121539	0.999802	chr6
CSRP1	0.865488	0.121725	0.999802	chr1
PCGF6	0.402632	0.121791	0.999802	chr10
MBOAT7	0.681479	0.121844	0.999802	chr19
ETAA1	-0.697627	0.122027	0.999802	chr2
STAT2	0.622284	0.122119	0.999802	chr12
TTC12	-0.42779	0.122241	0.999802	chr11
SLC19A3	0.835964	0.122337	0.999802	chr2
HNRNPF	0.493428	0.122422	0.999802	chr10
GAS2L3	0.712116	0.122524	0.999802	chr12
PCED1A	-0.508529	0.122632	0.999802	chr20
BST2	0.962663	0.122766	0.999802	chr19
IPO4	0.861473	0.122813	0.999802	chr14
CCDC65	-0.775143	0.122879	0.999802	chr12
SPIN2B	-0.821137	0.122918	0.999802	chrX
GLRX3	0.490977	0.123037	0.999802	chr10
TAB2	-0.492055	0.12309	0.999802	chr6
TM2D2	0.543574	0.123163	0.999802	chr8
FAM234B	0.539665	0.123333	0.999802	chr12
DUSP4	-1.32669	0.123405	0.999802	chr8
SRSF9	0.546438	0.123662	0.999802	chr12
RGS2	-0.772156	0.123668	0.999802	chr1
PDIA3	0.590846	0.123686	0.999802	chr15
MSL1	-0.39443	0.123906	0.999802	chr17
ZNF552	0.501376	0.12398	0.999802	chr19
RNF150	-0.905871	0.123997	0.999802	chr4
FUT1	0.714248	0.124155	0.999802	chr19
SLC45A3	0.969992	0.12416	0.999802	chr1
MAD1L1	0.567719	0.124362	0.999802	chr7
ZNF652	-0.631134	0.124438	0.999802	chr17
REPS2	-0.604098	0.124491	0.999802	chrX
MYD88	0.55557	0.124679	0.999802	chr3
HBA2	-1.66613	0.12474	0.999802	chr16
HTRA1	0.688004	0.124917	0.999802	chr10
TAPBP	0.46896	0.125285	0.999802	chr6
SLC38A1	-0.874979	0.12537	0.999802	chr12
CHD6	-0.438769	0.125405	0.999802	chr20
RASAL2	-0.534435	0.125438	0.999802	chr1
SLC33A1	0.48789	0.125552	0.999802	chr3
DDB1	0.47185	0.125591	0.999802	chr11
PHPT1	0.915263	0.125784	0.999802	chr9
CTDSPL	0.557273	0.125893	0.999802	chr3
PCDHGB5	0.533383	0.125901	0.999802	chr5
MT1F	1.76828	0.125931	0.999802	chr16
PAPSS1	0.49392	0.125986	0.999802	chr4
NIPBL	-0.610578	0.126124	0.999802	chr5
GNS	0.478734	0.126573	0.999802	chr12
MAPK7	0.605223	0.127068	0.999802	chr17
TNFSF9	-1.25507	0.127351	0.999802	chr19
TECR	0.5254	0.127351	0.999802	chr19
TBKBP1	0.862185	0.127382	0.999802	chr17
PLK2	0.685565	0.127588	0.999802	chr5
CDCA8	1.07833	0.127636	0.999802	chr1
NDUFS2	0.458251	0.127813	0.999802	chr1
PGAP3	0.485934	0.127824	0.999802	chr17
CCND1	0.713805	0.127872	0.999802	chr11
RPN2	0.484855	0.128065	0.999802	chr20
ELP6	0.61803	0.128089	0.999802	chr3
RAVER1	0.549517	0.128767	0.999802	chr19
RNPEP	0.438176	0.128846	0.999802	chr1
ZNF418	1.26564	0.128848	0.999802	chr19
ETV5	0.37277	0.12889	0.999802	chr3
DAG1	0.58658	0.128896	0.999802	chr3
AC073333.1	-0.625547	0.128937	0.999802	chr7
JUND	-0.640544	0.128967	0.999802	chr19
SETDB2	-0.481582	0.129522	0.999802	chr13
UBASH3B	0.680699	0.129837	0.999802	chr11
SIRPA	0.489346	0.130423	0.999802	chr20
DAPL1	1.3648	0.130519	0.999802	chr2
RPS6KA3	-0.446004	0.130763	0.999802	chrX
GAR1	0.56017	0.130888	0.999802	chr4
MED18	0.513641	0.130939	0.999802	chr1
PPDPF	0.911099	0.13095	0.999802	chr20
TM7SF3	0.410438	0.130963	0.999802	chr12
COPA	0.420994	0.130988	0.999802	chr1
UBE2C	1.4102	0.1311	0.999802	chr20
PNPLA4	0.537155	0.131137	0.999802	chrX
KRTCAP3	1.13433	0.13134	0.999802	chr2
TTBK2	-0.464639	0.131398	0.999802	chr15
ABCG2	1.08798	0.131412	0.999802	chr4
ARPC5	0.503599	0.13151	0.999802	chr1
METTL1	1.01612	0.131584	0.999802	chr12
APOL6	0.655198	0.131823	0.999802	chr22
NLRP2	1.29927	0.131884	0.999802	chr19
NAPA	0.676924	0.131911	0.999802	chr19
SRGAP2C	-0.555825	0.13197	0.999802	chr1
S100A8	1.69694	0.132131	0.999802	chr1
CALML4	0.502252	0.132152	0.999802	chr15
DPY19L1	0.485106	0.132209	0.999802	chr7
ELAC2	0.403304	0.132364	0.999802	chr17
HHAT	0.541331	0.132408	0.999802	chr1
BTN3A2	-0.531651	0.132573	0.999802	chr6
KCNJ13	1.37559	0.132751	0.999802	chr2
FAM111A	-0.501204	0.132835	0.999802	chr11
CYP26C1	-1.59626	0.132898	0.999802	chr10
CRTC3	-0.778652	0.132935	0.999802	chr15
RHOU	0.800359	0.133164	0.999802	chr1
TMEM71	-0.763143	0.13323	0.999802	chr8
KIF13A	-0.394303	0.133247	0.999802	chr6
SPDYE3	-0.554126	0.133376	0.999802	chr7
SCIN	-0.680025	0.133514	0.999802	chr7
PNPO	0.453293	0.133681	0.999802	chr17
RP11-729L2.2	-0.728539	0.133692	0.999802	chr18
TRPV4	1.00335	0.133713	0.999802	chr12
BRAP	0.370055	0.134028	0.999802	chr12
TXN	0.803513	0.134419	0.999802	chr9
CEP126	-0.643598	0.1345	0.999802	chr11
EMID1	-0.879154	0.134798	0.999802	chr22
RP11-644F5.10	-0.583867	0.134799	0.999802	chr12
ELAC1	0.550115	0.134802	0.999802	chr18
MEI4	-0.924607	0.134968	0.999802	chr6
CR1	0.845963	0.135061	0.999802	chr1
PNPT1	0.561787	0.1352	0.999802	chr2
TMEM186	0.626499	0.135339	0.999802	chr16
CHCHD1	0.668875	0.135409	0.999802	chr10
PRDX1	0.71222	0.135607	0.999802	chr1
CDCA3	1.1	0.135637	0.999802	chr12
PELI3	0.550469	0.135702	0.999802	chr11
ESRRA	0.505762	0.135749	0.999802	chr11
CACUL1	-0.401941	0.135862	0.999802	chr10
TRIM6	0.630949	0.136113	0.999802	chr11
MYOZ2	1.15736	0.13618	0.999802	chr4
ASAH1	0.521988	0.136284	0.999802	chr8
TUBB2A	0.946251	0.136321	0.999802	chr6
FAM110B	-0.961595	0.136476	0.999802	chr8
PTGES3	0.422227	0.136519	0.999802	chr12
WDR35	-0.521096	0.136856	0.999802	chr2
ACAP1	-0.63524	0.137009	0.999802	chr17
MAN2A1	-0.491203	0.137042	0.999802	chr5
DCAF5	-0.32852	0.13723	0.999802	chr14
TRERF1	-0.817346	0.137331	0.999802	chr6
ZNF616	-0.561775	0.13737	0.999802	chr19
SNRNP35	0.712382	0.137397	0.999802	chr12
HMBOX1	-0.4523	0.137735	0.999802	chr8
TIMP2	0.453817	0.137914	0.999802	chr17
MFHAS1	0.650737	0.138229	0.999802	chr8
RP11-903H12.5	-4.13318	0.13845	0.999802	chr14
ACOT4	1.25078	0.138846	0.999802	chr14
SLAMF8	0.918247	0.138882	0.999802	chr1
ERMN	1.18005	0.138964	0.999802	chr2
ZNF251	-0.414591	0.139049	0.999802	chr8
HMBS	0.77416	0.139052	0.999802	chr11
ANXA5	0.50765	0.139226	0.999802	chr4
BPTF	-0.50842	0.139271	0.999802	chr17
RAB3IL1	0.663618	0.139375	0.999802	chr11
FKBP1A	0.469668	0.139456	0.999802	chr20
ROM1	-0.712509	0.139582	0.999802	chr11
GTF3C6	0.654424	0.139754	0.999802	chr6
RRP12	0.810825	0.139959	0.999802	chr10
SIGLEC9	0.622514	0.140377	0.999802	chr19
CD63	0.845451	0.1404	0.999802	chr12
HERPUD1	0.636431	0.14043	0.999802	chr16
RC3H1	-0.504248	0.140592	0.999802	chr1
FGL2	-0.476261	0.140725	0.999802	chr7
SDCCAG8	-0.365989	0.14121	0.999802	chr1
GSDMB	-0.693863	0.141275	0.999802	chr17
BCL2	-0.604901	0.141511	0.999802	chr18
APBA2	1.15268	0.141607	0.999802	chr15
RNF185	0.401339	0.141635	0.999802	chr22
PELI2	-0.739267	0.141787	0.999802	chr14
CNIH4	0.75119	0.141797	0.999802	chr1
VDAC1	0.516609	0.141903	0.999802	chr5
ALDH9A1	0.48922	0.14226	0.999802	chr1
MAPK13	0.799548	0.142436	0.999802	chr6
HLA-DMA	-0.518373	0.1425	0.999802	chr6
MAP1LC3B2	0.928278	0.142827	0.999802	chr12
NCMAP	-0.897995	0.142911	0.999802	chr1
GPRC5C	-1.00995	0.143117	0.999802	chr17
RGPD5	0.92577	0.143153	0.999802	chr2
RBM33	-0.373585	0.143234	0.999802	chr7
CDC23	0.342005	0.143236	0.999802	chr5
ACP5	1.10852	0.143283	0.999802	chr19
SEC61G	0.828437	0.143391	0.999802	chr7
TRIM46	1.18647	0.143449	0.999802	chr1
NPIPA2	-1.19701	0.143599	0.999802	chr16
LDLRAD4	-0.551064	0.143625	0.999802	chr18
DNPEP	0.367947	0.143671	0.999802	chr2
ZNF114	0.614783	0.143702	0.999802	chr19
PSAP	0.537526	0.143782	0.999802	chr10
NUFIP2	-0.560008	0.143937	0.999802	chr17
HIST1H4H	-0.948673	0.144397	0.999802	chr6
FAM221A	-0.401809	0.144479	0.999802	chr7
OXSM	0.555373	0.144536	0.999802	chr3
ITGA9	0.511822	0.144551	0.999802	chr3
ST20-MTHFS	2.66221	0.144872	0.999802	chr15
ZBTB20	-0.67079	0.144873	0.999802	chr3
EPB41L5	-0.479334	0.144943	0.999802	chr2
EML2	0.77608	0.144981	0.999802	chr19
PSMC4	0.634975	0.144992	0.999802	chr19
APAF1	-0.444426	0.145002	0.999802	chr12
TRA2B	-0.39632	0.145037	0.999802	chr3
KIF17	-0.913301	0.145208	0.999802	chr1
HIVEP3	0.69802	0.145379	0.999802	chr1
GHITM	0.499666	0.145399	0.999802	chr10
APLP2	0.511793	0.145862	0.999802	chr11
RRP9	0.55297	0.145971	0.999802	chr3
DIRAS1	1.25729	0.146079	0.999802	chr19
PSPH	0.765065	0.146105	0.999802	chr7
RP4-635E18.9	-1.05075	0.146328	0.999802	chr1
TSPAN31	0.444769	0.146354	0.999802	chr12
FBXW7	-0.370522	0.146393	0.999802	chr4
HACD1	-0.657298	0.146419	0.999802	chr10
SLAIN1	0.899582	0.14675	0.999802	chr13
NOXRED1	-0.756251	0.146752	0.999802	chr14
NGFRAP1	0.747099	0.146906	0.999802	chrX
AAGAB	0.440397	0.147003	0.999802	chr15
ADCY9	0.757461	0.147022	0.999802	chr16
FUNDC1	0.478633	0.147166	0.999802	chrX
NPHP1	0.953674	0.147264	0.999802	chr2
ZHX2	0.396368	0.147294	0.999802	chr8
ARHGEF9	-0.377932	0.147321	0.999802	chrX
CNRIP1	0.521791	0.14734	0.999802	chr2
ANKRD36B	-0.661302	0.14768	0.999802	chr2
TMX2	0.494562	0.147751	0.999802	chr11
PIGX	0.554398	0.147993	0.999802	chr3
CANX	0.50914	0.148019	0.999802	chr5
TTC4	0.492476	0.148195	0.999802	chr1
C11orf30	-0.4221	0.148345	0.999802	chr11
ADGRF1	1.23237	0.148431	0.999802	chr6
SEC23B	0.542859	0.148467	0.999802	chr20
PAFAH1B3	0.780521	0.148996	0.999802	chr19
PSMC3	0.699089	0.149058	0.999802	chr11
FBXL15	0.592213	0.149101	0.999802	chr10
WASF3	-0.913773	0.149142	0.999802	chr13
ILVBL	0.548457	0.149787	0.999802	chr19
SENP3-EIF4A1	0.542223	0.149788	0.999802	chr17
FTO	0.417824	0.149799	0.999802	chr16
STK38L	-0.486108	0.149894	0.999802	chr12
ZNF582	-0.404574	0.149899	0.999802	chr19
E2F6	0.474004	0.149914	0.999802	chr2
GADD45B	-0.842353	0.149931	0.999802	chr19
DFFA	0.359083	0.149987	0.999802	chr1
MSLN	1.47565	0.150101	0.999802	chr16
IDH2	0.503121	0.150124	0.999802	chr15
ACP2	0.56849	0.150268	0.999802	chr11
DNMT3B	1.03134	0.150292	0.999802	chr20
SLC48A1	0.469388	0.150392	0.999802	chr12
DNHD1	-0.501359	0.150393	0.999802	chr11
PDK1	-0.431961	0.150446	0.999802	chr2
ECE2	0.993839	0.150569	0.999802	chr3
PSMA5	0.603337	0.150735	0.999802	chr1
BCKDHA	0.618534	0.150764	0.999802	chr19
HDAC1	0.390061	0.150858	0.999802	chr1
HLA-DRB1	-0.555535	0.151016	0.999802	chr6
SNIP1	0.433078	0.151028	0.999802	chr1
CD81	0.58003	0.151096	0.999802	chr11
ERICH1	-0.452225	0.151133	0.999802	chr8
MAMDC4	0.723273	0.151317	0.999802	chr9
NPIPB15	-0.470461	0.151345	0.999802	chr16
MANSC1	0.526164	0.151347	0.999802	chr12
GPATCH11	-0.343555	0.151438	0.999802	chr2
IGF2R	0.649448	0.151486	0.999802	chr6
ZNF444	0.450313	0.151499	0.999802	chr19
GTSE1	0.800993	0.151769	0.999802	chr22
PTDSS1	0.441646	0.151772	0.999802	chr8
IRAK3	-0.611774	0.151775	0.999802	chr12
CNTRL	-0.44571	0.151805	0.999802	chr9
HSBP1L1	-0.628617	0.15181	0.999802	chr18
ABL2	-0.865297	0.151829	0.999802	chr1
BSG	0.536729	0.151965	0.999802	chr19
RP11-864I4.1	0.543119	0.151971	0.999802	chr11
PVRL1	0.652919	0.152012	0.999802	chr11
CTSA	0.56502	0.152014	0.999802	chr20
RAC2	0.844248	0.152136	0.999802	chr22
IER2	-0.64816	0.152564	0.999802	chr19
UHRF1BP1L	-0.478176	0.152576	0.999802	chr12
USP54	0.583568	0.152658	0.999802	chr10
ACSS2	0.419688	0.15274	0.999802	chr20
CHST12	0.450473	0.152911	0.999802	chr7
ZNF711	-0.836658	0.152956	0.999802	chrX
GNPDA1	0.506278	0.152982	0.999802	chr5
MPEG1	0.493627	0.152989	0.999802	chr11
ARR3	-1.2113	0.15306	0.999802	chrX
ZBTB3	0.560065	0.153064	0.999802	chr11
MAFF	-1.0931	0.153656	0.999802	chr22
DAPK2	0.818261	0.153913	0.999802	chr15
ABCC3	-0.895626	0.154004	0.999802	chr17
CLPTM1L	0.494815	0.154179	0.999802	chr5
TRAIP	0.786879	0.154255	0.999802	chr3
TRIM44	-0.344184	0.154277	0.999802	chr11
PHF3	-0.621612	0.154301	0.999802	chr6
PDE1B	0.541502	0.154451	0.999802	chr12
C12orf43	0.419813	0.15486	0.999802	chr12
RNF180	-1.13548	0.154992	0.999802	chr5
TRMO	0.342457	0.155053	0.999802	chr9
CMC1	0.576905	0.155322	0.999802	chr3
RNF187	0.695352	0.155366	0.999802	chr1
GRIN2C	-1.12358	0.155527	0.999802	chr17
DNAH2	-0.646142	0.155614	0.999802	chr17
CRIPAK	-0.570943	0.156081	0.999802	chr4
EGR1	-0.768546	0.156167	0.999802	chr5
PKM	0.604953	0.156196	0.999802	chr15
DHX8	0.408593	0.156274	0.999802	chr17
PGBD2	0.289907	0.156314	0.999802	chr1
GSTM1	1.05634	0.156337	0.999802	chr1
IARS	0.667558	0.156378	0.999802	chr9
DNAAF5	0.495978	0.156386	0.999802	chr7
AKR1A1	0.493537	0.156765	0.999802	chr1
P2RX4	0.514232	0.156846	0.999802	chr12
PCMT1	0.436146	0.156965	0.999802	chr6
PPME1	0.396982	0.156981	0.999802	chr11
MIS18BP1	-0.701449	0.157004	0.999802	chr14
GOLGA8R	-1.28347	0.157115	0.999802	chr15
PRKACA	0.477628	0.157153	0.999802	chr19
MYO1C	0.525002	0.157299	0.999802	chr17
PARPBP	0.697992	0.157394	0.999802	chr12
TIGD1	-0.440538	0.157604	0.999802	chr2
GOT1	0.640612	0.157713	0.999802	chr10
MTHFD2	0.690547	0.157861	0.999802	chr2
IFNAR2	0.57759	0.157973	0.999802	chr21
MDH2	0.541347	0.157991	0.999802	chr7
SLIRP	0.702632	0.158282	0.999802	chr14
RPL22L1	0.662503	0.158371	0.999802	chr3
RCN3	0.680888	0.158676	0.999802	chr19
MAGED1	0.492367	0.158845	0.999802	chrX
ZNF814	0.547659	0.158881	0.999802	chr19
ZRANB3	-0.54924	0.158941	0.999802	chr2
RQCD1	0.280251	0.159274	0.999802	chr2
SLC3A2	0.66521	0.159448	0.999802	chr11
ZDHHC13	0.422885	0.159452	0.999802	chr11
TM9SF2	0.393693	0.159496	0.999802	chr13
PTGES	1.034	0.159656	0.999802	chr9
GABRA3	0.790532	0.159657	0.999802	chrX
FAM50B	0.599678	0.159708	0.999802	chr6
RAB11FIP5	0.836346	0.160005	0.999802	chr2
PTK2	0.393843	0.160286	0.999802	chr8
CTD-2616J11.11	-3.13837	0.160367	NA	chr19
SP100	-0.366982	0.160378	0.999802	chr2
CHN1	0.739948	0.160398	0.999802	chr2
CDT1	0.857581	0.160415	0.999802	chr16
ZNF516	-0.386536	0.160476	0.999802	chr18
PPP2CB	0.393815	0.160765	0.999802	chr8
CXCL11	1.77091	0.160841	0.999802	chr4
GAL3ST4	0.471474	0.160896	0.999802	chr7
SOCS2	1.27646	0.160943	0.999802	chr12
ARF4	0.396351	0.160974	0.999802	chr3
CD82	0.587345	0.161001	0.999802	chr11
MCAT	0.816006	0.161013	0.999802	chr22
UNC93B1	0.467597	0.161307	0.999802	chr11
STPG1	0.548519	0.16135	0.999802	chr1
SLC39A7	0.573619	0.161633	0.999802	chr6
PTPN14	0.880541	0.161767	0.999802	chr1
ZSWIM7	0.489806	0.161848	0.999802	chr17
CEP350	-0.525108	0.161865	0.999802	chr1
SLC12A2	0.5236	0.161896	0.999802	chr5
ATP5A1	0.457014	0.162124	0.999802	chr18
RDH16	-1.07292	0.162199	0.999802	chr12
INCA1	-0.631367	0.162304	0.999802	chr17
TMEM260	-0.355872	0.162519	0.999802	chr14
SPATA33	-0.852232	0.162532	0.999802	chr16
ZNF837	-0.705307	0.162535	0.999802	chr19
PJA1	0.526444	0.16254	0.999802	chrX
NUMB	-0.323975	0.162699	0.999802	chr14
SARS	0.639603	0.162733	0.999802	chr1
CCDC146	-0.629186	0.163205	0.999802	chr7
DDOST	0.521789	0.163717	0.999802	chr1
CKLF-CMTM1	1.47356	0.16381	0.999802	chr16
MRPL46	0.521404	0.164026	0.999802	chr15
HIST1H2AC	-0.552135	0.164054	0.999802	chr6
DTX3L	0.495572	0.164097	0.999802	chr3
CREBRF	-0.599707	0.164119	0.999802	chr5
GIMAP5	0.485708	0.164202	0.999802	chr7
SNRPE	0.625058	0.164243	0.999802	chr1
RP11-51F16.8	-2.69859	0.164313	0.999802	chr17
TRIM24	-0.459833	0.164338	0.999802	chr7
NAGPA	0.528895	0.164486	0.999802	chr16
C9orf3	0.5059	0.164589	0.999802	chr9
GSR	0.448286	0.164691	0.999802	chr8
TRPV2	0.587862	0.164867	0.999802	chr17
ACOX1	0.318564	0.165146	0.999802	chr17
MRPL23	0.779533	0.165334	0.999802	chr11
HM13	0.517497	0.165412	0.999802	chr20
CDKN3	1.25473	0.165517	0.999802	chr14
AC004824.2	2.3507	0.165985	0.999802	chr1
AMICA1	1.01657	0.166011	0.999802	chr11
TNFRSF11A	0.574792	0.166134	0.999802	chr18
CLPTM1	0.455872	0.166387	0.999802	chr19
ZNF611	-0.447581	0.166414	0.999802	chr19
CERS5	0.396834	0.166457	0.999802	chr12
ECT2	0.685043	0.166501	0.999802	chr3
IFITM2	0.699413	0.166784	0.999802	chr11
ANKHD1-EIF4EBP3	-1.04046	0.166911	0.999802	chr5
CD1D	-1.03287	0.167377	0.999802	chr1
BBS1	-0.48804	0.16747	0.999802	chr11
RP11-101E3.5	1.76082	0.167474	0.999802	chr9
TCTEX1D1	-0.890605	0.167518	0.999802	chr1
HGH1	0.537451	0.167586	0.999802	chr8
ZNF587	0.463196	0.167635	0.999802	chr19
MRPL22	0.566624	0.167686	0.999802	chr5
ACO1	0.405827	0.167705	0.999802	chr9
ITSN2	-0.448522	0.167769	0.999802	chr2
CINP	0.589785	0.167822	0.999802	chr14
RIC8B	0.4139	0.167864	0.999802	chr12
HARS	0.467112	0.167901	0.999802	chr5
AIM1	-0.694822	0.168076	0.999802	chr6
MAGT1	0.490137	0.168151	0.999802	chrX
TEX261	0.436775	0.1682	0.999802	chr2
EPHB2	0.500125	0.16838	0.999802	chr1
AC110615.1	2.78963	0.16842	0.999802	chr4
GP9	1.77511	0.168441	0.999802	chr3
LAMP2	0.410554	0.16849	0.999802	chrX
ESYT1	0.550284	0.168779	0.999802	chr12
MRPL18	0.592356	0.168792	0.999802	chr6
APCDD1	-0.941878	0.16883	0.999802	chr18
LRRC37A	-0.534835	0.168835	0.999802	chr17
TMEM104	0.42995	0.168865	0.999802	chr17
GOSR1	0.312419	0.16905	0.999802	chr17
BCL7A	0.671172	0.169091	0.999802	chr12
C2orf74	-0.526226	0.169359	0.999802	chr2
PML	0.48226	0.169385	0.999802	chr15
PANK2	0.370127	0.169414	0.999802	chr20
MRPL27	0.783222	0.169638	0.999802	chr17
TAMM41	-0.407134	0.169728	0.999802	chr3
ASPA	0.79545	0.169835	0.999802	chr17
AC068533.7	1.49585	0.169851	0.999802	chr7
BEST1	0.354921	0.169877	0.999802	chr11
CA2	1.22062	0.169905	0.999802	chr8
SSH2	-0.488541	0.169932	0.999802	chr17
EDN1	-1.48899	0.170064	0.999802	chr6
HPS6	0.560038	0.170157	0.999802	chr10
PKDREJ	-0.721972	0.170285	0.999802	chr22
JOSD2	0.691234	0.170318	0.999802	chr19
JMJD8	0.470794	0.170321	0.999802	chr16
NET1	-0.592493	0.170885	0.999802	chr10
CTGLF11P	-1.78505	0.170961	0.999802	chr10
MAMDC2	0.895093	0.171089	0.999802	chr9
PARP9	0.709456	0.171107	0.999802	chr3
IFT122	0.477583	0.171185	0.999802	chr3
SLC16A1	0.570941	0.171194	0.999802	chr1
ITGB2	0.533596	0.171426	0.999802	chr21
NPIPA5	-0.882579	0.171439	0.999802	chr16
SLC38A10	0.44608	0.171688	0.999802	chr17
NFAM1	0.553141	0.171837	0.999802	chr22
CTSZ	0.584062	0.171893	0.999802	chr20
IFIT1	1.49392	0.172145	0.999802	chr10
POC1B	-0.421929	0.172167	0.999802	chr12
PTPN12	-0.434475	0.172343	0.999802	chr7
FKBP10	0.642445	0.172549	0.999802	chr17
FABP5	0.900955	0.17255	0.999802	chr8
ABCF3	0.414813	0.172706	0.999802	chr3
MAP4K3	-0.432572	0.172777	0.999802	chr2
AFG3L2	0.387702	0.172892	0.999802	chr18
USP2	0.836306	0.172956	0.999802	chr11
ECM2	-0.792176	0.173142	0.999802	chr9
TCEB1	0.666912	0.173146	0.999802	chr8
NDUFB4	0.514937	0.173298	0.999802	chr3
CEACAM4	-0.585006	0.173331	0.999802	chr19
BCAP31	0.569375	0.173502	0.999802	chrX
CAMSAP2	-0.524895	0.173605	0.999802	chr1
C17orf96	-0.843409	0.173609	0.999802	chr17
SORBS3	0.515346	0.173647	0.999802	chr8
MAGEF1	0.389602	0.173808	0.999802	chr3
OAF	0.386923	0.173934	0.999802	chr11
GBF1	0.408847	0.173949	0.999802	chr10
SPNS1	0.445184	0.173979	0.999802	chr16
ARMC10	0.326722	0.173989	0.999802	chr7
FBXO44	-0.529205	0.174127	0.999802	chr1
APOBEC3F	-0.432491	0.174189	0.999802	chr22
NFE2L1	0.49013	0.174373	0.999802	chr17
LRFN3	0.601857	0.174481	0.999802	chr19
RNF214	-0.325385	0.174524	0.999802	chr11
GAB1	-0.681393	0.174689	0.999802	chr4
WIPF3	0.956218	0.174715	0.999802	chr7
CLDN11	0.807659	0.174796	0.999802	chr3
GPER1	-1.25901	0.174935	0.999802	chr7
GNAQ	-0.4779	0.175154	0.999802	chr9
CENPW	1.17321	0.17539	0.999802	chr6
SPRY1	-0.722143	0.17554	0.999802	chr4
MRFAP1L1	0.405827	0.175545	0.999802	chr4
ERI1	0.472036	0.175548	0.999802	chr8
CTD-2207O23.10	-1.59504	0.175645	0.999802	chr19
ELMOD1	0.830329	0.175981	0.999802	chr11
TET2	-0.45346	0.17603	0.999802	chr4
NDUFS1	0.319209	0.176042	0.999802	chr2
2024-09-11	0.402566	0.176119	0.999802	chr4
CDKN2B	0.550265	0.176155	0.999802	chr9
ZNF622	0.480997	0.176273	0.999802	chr5
IFIH1	0.733103	0.176376	0.999802	chr2
HEXB	0.389675	0.176402	0.999802	chr5
PECR	-0.42049	0.17657	0.999802	chr2
FGF20	-0.762149	0.1766	0.999802	chr8
HAS3	0.92773	0.176785	0.999802	chr16
TUBB6	1.1857	0.176832	0.999802	chr18
MOB1B	-0.484091	0.176945	0.999802	chr4
ADHFE1	-0.680703	0.176973	0.999802	chr8
PDCD11	0.480618	0.177125	0.999802	chr10
NAT10	0.434179	0.177319	0.999802	chr11
CD69	-0.514076	0.177549	0.999802	chr12
NDUFA9	0.647898	0.177618	0.999802	chr12
LRRK2	-0.709425	0.177691	0.999802	chr12
LAMP1	0.461618	0.178203	0.999802	chr13
LRRC59	0.598144	0.178203	0.999802	chr17
MEFV	0.533032	0.178273	0.999802	chr16
FCER1A	-2.06768	0.17837	0.999802	chr1
DHRS13	0.692928	0.178379	0.999802	chr17
B3GALT6	0.554127	0.178401	0.999802	chr1
RP11-514O12.4	1.5319	0.178568	0.999802	chr6
DUSP22	-0.342209	0.178618	0.999802	chr6
LRP12	0.384563	0.178726	0.999802	chr8
MRPS18B	0.577502	0.178744	0.999802	chr6
SLC9A1	0.420229	0.178917	0.999802	chr1
NDUFB3	0.613807	0.17902	0.999802	chr2
NLRP12	1.05635	0.179197	0.999802	chr19
MYL10	-0.859311	0.179206	0.999802	chr7
UBE2E3	0.414612	0.17944	0.999802	chr2
HN1	0.566641	0.179625	0.999802	chr17
SCCPDH	0.496177	0.179713	0.999802	chr1
SERPING1	0.675689	0.179726	0.999802	chr11
SIGLEC11	0.554885	0.179776	0.999802	chr19
ZNF784	0.409066	0.179957	0.999802	chr19
PSTPIP2	-0.502581	0.180001	0.999802	chr18
INIP	0.404387	0.180018	0.999802	chr9
GHDC	0.479145	0.180063	0.999802	chr17
TXNRD1	0.35807	0.180081	0.999802	chr12
SH3RF1	0.5325	0.180323	0.999802	chr4
BIK	-1.15647	0.180442	0.999802	chr22
APOBEC3A	1.07256	0.180674	0.999802	chr22
LGALS9	0.557792	0.180853	0.999802	chr17
NAP1L6	-0.654827	0.18093	0.999802	chrX
ARHGAP1	0.403143	0.180979	0.999802	chr11
ZNF718	-0.523953	0.18109	0.999802	chr4
SH3PXD2A	0.867026	0.181185	0.999802	chr10
ASB4	-0.642374	0.181453	0.999802	chr7
KLHL35	-1.07238	0.181524	0.999802	chr11
EPHA2	0.499202	0.181589	0.999802	chr1
TMEM180	0.574732	0.181596	0.999802	chr10
NHP2	0.73885	0.181873	0.999802	chr5
IL15	-0.748381	0.182254	0.999802	chr4
C1QBP	0.574376	0.182284	0.999802	chr17
LPIN1	-0.367011	0.182376	0.999802	chr2
RNASE3	-0.613363	0.182539	0.999802	chr14
MEF2B	-0.753917	0.18254	0.999802	chr19
SEMA4F	0.474196	0.182569	0.999802	chr2
ADARB1	0.406066	0.182637	0.999802	chr21
PLEKHG3	0.691416	0.182729	0.999802	chr14
GPAA1	0.475842	0.182866	0.999802	chr8
RGPD8	-0.559628	0.182876	0.999802	chr2
CREB3L2	0.364995	0.182949	0.999802	chr7
IPO13	0.374217	0.183055	0.999802	chr1
FLVCR1	-0.40597	0.183152	0.999802	chr1
AAR2	0.410578	0.183161	0.999802	chr20
PSMB5	0.579429	0.183315	0.999802	chr14
SLC9A6	0.386999	0.183389	0.999802	chrX
JMJD1C	-0.591652	0.183465	0.999802	chr10
PGAM1	0.526908	0.18359	0.999802	chr10
PPM1M	0.474014	0.18373	0.999802	chr3
SIGLEC14	1.05292	0.183946	0.999802	chr19
EFTUD2	0.414815	0.184067	0.999802	chr17
ANKRD29	1.02178	0.184068	0.999802	chr18
UTP11L	0.337629	0.184116	0.999802	chr1
RBM8A	0.480556	0.184161	0.999802	chr1
EMD	0.433608	0.184202	0.999802	chrX
PES1	0.540565	0.184281	0.999802	chr22
EFNB2	1.03001	0.184315	0.999802	chr13
RAPGEF2	0.530486	0.184342	0.999802	chr4
PRKAG2	-0.447902	0.184562	0.999802	chr7
ORC6	0.829421	0.18474	0.999802	chr16
GANAB	0.426716	0.184864	0.999802	chr11
LYSMD2	0.417983	0.184922	0.999802	chr15
CCT4	0.506884	0.184936	0.999802	chr2
MXRA7	0.614465	0.184967	0.999802	chr17
USP5	0.462615	0.18503	0.999802	chr12
ENDOD1	0.527392	0.185081	0.999802	chr11
ARMC12	-0.85726	0.185085	0.999802	chr6
MFSD12	0.4782	0.185222	0.999802	chr19
SDHB	0.457413	0.185468	0.999802	chr1
ZNF300	0.489301	0.185526	0.999802	chr5
TOR4A	0.548649	0.185566	0.999802	chr9
P2RX1	-0.819927	0.185775	0.999802	chr17
G6PC3	0.46633	0.185781	0.999802	chr17
CD300LD	1.27289	0.185958	0.999802	chr17
PFKFB3	-0.401046	0.186035	0.999802	chr10
CEP120	-0.472084	0.186175	0.999802	chr5
ZNF227	-0.431019	0.186354	0.999802	chr19
ADCK2	0.387218	0.18636	0.999802	chr7
SMPD2	0.521562	0.186516	0.999802	chr6
ABHD2	0.331057	0.186594	0.999802	chr15
TRAF2	0.570232	0.186646	0.999802	chr9
ZNF559-ZNF177	-1.10823	0.186761	0.999802	chr19
RAB36	-0.71813	0.187062	0.999802	chr22
CHRNA5	0.609076	0.18713	0.999802	chr15
CDKL1	0.600484	0.187306	0.999802	chr14
GRID2	-1.6345	0.187364	0.999802	chr4
ECSIT	0.405922	0.187466	0.999802	chr19
EXT2	0.376354	0.187527	0.999802	chr11
COPZ1	0.486485	0.187541	0.999802	chr12
RTN4RL1	1.07665	0.187727	0.999802	chr17
HSPA9	0.536806	0.187856	0.999802	chr5
ACAD10	-0.315076	0.187961	0.999802	chr12
OGFOD3	0.541224	0.188016	0.999802	chr17
PSMD7	0.461564	0.188038	0.999802	chr16
RASSF4	-0.512413	0.188106	0.999802	chr10
TMEM45B	0.885193	0.188135	0.999802	chr11
FAM110A	0.605391	0.188143	0.999802	chr20
CEP128	-0.488182	0.188365	0.999802	chr14
IQCE	0.564323	0.188522	0.999802	chr7
PDCD1LG2	-0.552073	0.188693	0.999802	chr9
PPP1R8	0.356193	0.188731	0.999802	chr1
CYTH3	0.646814	0.188771	0.999802	chr7
GTF2IRD1	0.427425	0.188847	0.999802	chr7
UBE2L6	0.618863	0.188908	0.999802	chr11
TREX1	0.719142	0.189055	0.999802	chr3
UHRF1	0.477547	0.189063	0.999802	chr19
MDM2	0.500024	0.189146	0.999802	chr12
MSH5-SAPCD1	-1.12312	0.1892	0.999802	chr6
MAML3	-0.570437	0.189221	0.999802	chr4
SMPD1	0.428958	0.189428	0.999802	chr11
PIGH	0.347156	0.189618	0.999802	chr14
TADA3	0.488549	0.189623	0.999802	chr3
BCO2	-0.690806	0.18966	0.999802	chr11
PRMT6	0.480128	0.189765	0.999802	chr1
CECR6	0.741885	0.18978	0.999802	chr22
ZMYND10	-0.878412	0.189801	0.999802	chr3
SEPN1	0.478893	0.190033	0.999802	chr1
C1orf53	1.62206	0.190121	0.999802	chr1
XPC	0.343661	0.190152	0.999802	chr3
LAMP3	0.802013	0.190159	0.999802	chr3
TIMM8A	0.473833	0.190223	0.999802	chrX
HSBP1	0.503123	0.19026	0.999802	chr16
SRRD	0.404416	0.190274	0.999802	chr22
ANKMY2	0.42537	0.190368	0.999802	chr7
EIF2AK2	0.579849	0.190522	0.999802	chr2
TAP1	0.648883	0.190551	0.999802	chr6
STX16	-0.357782	0.190619	0.999802	chr20
POLE2	0.748777	0.190669	0.999802	chr14
SCO1	0.352673	0.190689	0.999802	chr17
ARHGAP22	-0.542978	0.190747	0.999802	chr10
PRPS2	0.350197	0.190987	0.999802	chrX
ZNF138	-0.519116	0.191129	0.999802	chr7
SLC17A9	0.693217	0.191228	0.999802	chr20
DHDDS	0.370817	0.191459	0.999802	chr1
MESDC1	0.562892	0.191476	0.999802	chr15
IFIT2	0.916377	0.191491	0.999802	chr10
GRB2	0.500669	0.191515	0.999802	chr17
CFL2	0.408878	0.191811	0.999802	chr14
LCMT2	0.444427	0.19206	0.999802	chr15
ZNF460	-0.417294	0.192201	0.999802	chr19
CTC-429P9.4	-1.06241	0.19221	0.999802	chr19
SERINC5	0.385693	0.192236	0.999802	chr5
HACD4	-0.388965	0.192269	0.999802	chr9
CXorf56	0.351342	0.192269	0.999802	chrX
RNH1	0.566768	0.192591	0.999802	chr11
HPCAL1	0.644853	0.19262	0.999802	chr2
KMT2A	-0.434223	0.192676	0.999802	chr11
C19orf12	0.339881	0.192719	0.999802	chr19
STOML2	0.599383	0.192834	0.999802	chr9
CTSD	0.560717	0.192847	0.999802	chr11
FCGR1B	0.514299	0.192888	0.999802	chr1
FOXN2	-0.497878	0.192993	0.999802	chr2
BHLHB9	0.393358	0.193228	0.999802	chrX
ASB16	0.581805	0.193431	0.999802	chr17
NEU3	0.481266	0.193556	0.999802	chr11
FANCI	0.481751	0.193686	0.999802	chr15
MYL9	0.804632	0.193709	0.999802	chr20
SEMA6A	0.694902	0.193711	0.999802	chr5
PWP1	0.386681	0.193753	0.999802	chr12
CD5L	1.01551	0.193863	0.999802	chr1
BIRC2	-0.422947	0.194282	0.999802	chr11
PLP2	0.818008	0.19477	0.999802	chrX
HLA-DRA	-0.570896	0.194825	0.999802	chr6
BSCL2	0.642869	0.195051	0.999802	chr11
ZNF491	0.613803	0.195069	0.999802	chr19
SLC7A5	0.815989	0.195091	0.999802	chr16
GLMP	0.475413	0.195295	0.999802	chr1
SLC38A5	0.876153	0.195553	0.999802	chrX
OAT	0.420019	0.195878	0.999802	chr10
MLLT6	-0.403351	0.1959	0.999802	chr17
PITPNA	0.33746	0.195923	0.999802	chr17
DEGS2	-0.689557	0.195929	0.999802	chr14
METAP1	0.28429	0.195982	0.999802	chr4
TRIM66	-0.48027	0.195997	0.999802	chr11
MAK16	0.427467	0.19608	0.999802	chr8
CD72	-1.60638	0.196103	0.999802	chr9
ATP6V1H	0.352308	0.196206	0.999802	chr8
SLC30A6	0.359471	0.196279	0.999802	chr2
C9orf9	-0.475588	0.196372	0.999802	chr9
PREPL	0.448211	0.196624	0.999802	chr2
TRPS1	-0.60118	0.196756	0.999802	chr8
MCL1	-0.419356	0.196783	0.999802	chr1
NOMO1	0.41817	0.196826	0.999802	chr16
GPI	0.512065	0.196897	0.999802	chr19
C15orf61	0.43552	0.196928	0.999802	chr15
HIST2H2AC	-1.06036	0.196953	0.999802	chr1
RER1	0.413987	0.197015	0.999802	chr1
SNX19	0.302954	0.197193	0.999802	chr11
AC010547.9	-2.231	0.19723	0.999802	chr16
SYNE3	0.807798	0.197317	0.999802	chr14
IL12RB1	0.384221	0.197507	0.999802	chr19
NARS2	0.349764	0.19766	0.999802	chr11
SLC12A7	0.398354	0.197662	0.999802	chr5
CDKN2D	0.562693	0.198153	0.999802	chr19
FERMT3	0.51153	0.198178	0.999802	chr11
ACSL5	0.318773	0.198217	0.999802	chr10
C15orf57	0.449942	0.198263	0.999802	chr15
NDUFA7	0.469062	0.198284	0.999802	chr19
PCDHGB3	0.858933	0.198292	0.999802	chr5
HMGN2	0.399271	0.198299	0.999802	chr1
NOMO2	0.42761	0.198322	0.999802	chr16
CALM2	0.377852	0.198336	0.999802	chr2
NSA2	-0.415447	0.198394	0.999802	chr5
SMARCD3	-0.727892	0.198465	0.999802	chr7
AACS	0.315325	0.198582	0.999802	chr12
MRPS10	0.330368	0.198691	0.999802	chr6
ADCY4	-0.728047	0.19882	0.999802	chr14
DHRS4	0.439004	0.198838	0.999802	chr14
DYNLL2	0.399136	0.198934	0.999802	chr17
TMEM214	0.448542	0.198954	0.999802	chr2
TMEM237	0.6254	0.198956	0.999802	chr2
MPP5	0.50424	0.198972	0.999802	chr14
YWHAG	0.506172	0.199039	0.999802	chr7
CREB1	-0.410977	0.19927	0.999802	chr2
TISP43	-0.843148	0.199307	0.999802	chr2
GGCX	0.30549	0.199418	0.999802	chr2
KDELR1	0.463685	0.199543	0.999802	chr19
SLC35F6	0.547133	0.19971	0.999802	chr2
MED27	0.462229	0.199855	0.999802	chr9
H2BFS	-0.853973	0.199965	0.999802	chr21
UBXN7	-0.454221	0.200094	0.999802	chr3
ZBTB49	-0.371927	0.200108	0.999802	chr4
UBE2A	0.332328	0.200132	0.999802	chrX
SLC7A7	0.367822	0.200281	0.999802	chr14
PLD6	0.517517	0.200688	0.999802	chr17
CMSS1	0.410847	0.200765	0.999802	chr3
PLBD2	0.406197	0.200768	0.999802	chr12
CD9	0.792218	0.200819	0.999802	chr12
ADSL	0.423161	0.200877	0.999802	chr22
ZBTB16	-1.02028	0.201006	0.999802	chr11
TGIF1	-0.641403	0.201025	0.999802	chr18
ALDH16A1	0.486711	0.201063	0.999802	chr19
ANKRD20A2	-2.04481	0.201101	NA	chr9
EIF3E	-0.454509	0.201292	0.999802	chr8
PTGES2	0.393382	0.201303	0.999802	chr9
PRDX3	0.477321	0.201398	0.999802	chr10
PRRG1	0.822219	0.20143	0.999802	chrX
RFX5	-0.366704	0.201527	0.999802	chr1
MFSD10	0.525067	0.201644	0.999802	chr4
SLC5A5	-0.474921	0.201725	0.999802	chr19
CD300E	0.965045	0.201753	0.999802	chr17
MFSD5	0.460655	0.201835	0.999802	chr12
PTH2R	-1.15345	0.201871	0.999802	chr2
COLEC12	0.837301	0.201917	0.999802	chr18
TMEM41B	0.324668	0.202011	0.999802	chr11
DDX19A	0.391172	0.202042	0.999802	chr16
TMEM70	0.746884	0.202236	0.999802	chr8
TNFAIP8	-0.641031	0.202242	0.999802	chr5
CAB39L	0.379288	0.202256	0.999802	chr13
DNAJB2	0.391701	0.202715	0.999802	chr2
UBL5	0.500544	0.20288	0.999802	chr19
DUSP10	-0.443199	0.202926	0.999802	chr1
PSMC2	0.496117	0.203191	0.999802	chr7
PGD	0.439502	0.203223	0.999802	chr1
CTB-50L17.14	-0.882193	0.20323	0.999802	chr19
EIF5A2	0.692472	0.203276	0.999802	chr3
ACTA2	0.574613	0.203378	0.999802	chr10
LPL	0.850872	0.20339	0.999802	chr8
LETM1	0.385768	0.203479	0.999802	chr4
PCF11	-0.514625	0.203544	0.999802	chr11
ARL4C	-0.782247	0.203637	0.999802	chr2
LTC4S	-0.671859	0.203704	0.999802	chr5
RPUSD3	0.486346	0.203807	0.999802	chr3
PIGU	0.480559	0.203891	0.999802	chr20
PNP	0.739331	0.203901	0.999802	chr14
CAMKMT	0.381563	0.203936	0.999802	chr2
SRA1	0.564541	0.204179	0.999802	chr5
DKC1	0.42692	0.204245	0.999802	chrX
NDUFS6	0.676496	0.204576	0.999802	chr5
LTB	-1.19254	0.204597	0.999802	chr6
ZNF461	0.477297	0.204597	0.999802	chr19
ALG1	0.48481	0.204792	0.999802	chr16
ZNF543	0.400611	0.204847	0.999802	chr19
URB1	0.37926	0.20488	0.999802	chr21
TMPRSS13	0.561661	0.204989	0.999802	chr11
CD14	0.808751	0.205004	0.999802	chr5
FCGRT	0.462226	0.205009	0.999802	chr19
GREB1	0.803489	0.205026	0.999802	chr2
SLC35A2	0.429987	0.205135	0.999802	chrX
ASCL4	-1.40778	0.205206	0.999802	chr12
PMS2	-0.343055	0.205214	0.999802	chr7
TMEM87B	0.332382	0.20528	0.999802	chr2
HEG1	0.730736	0.205302	0.999802	chr3
EHBP1	-0.428632	0.205452	0.999802	chr2
BLVRB	0.776921	0.205517	0.999802	chr19
NSUN2	0.376416	0.205518	0.999802	chr5
GOLGA8N	-0.448326	0.20558	0.999802	chr15
NIPSNAP3A	0.461097	0.205649	0.999802	chr9
ENG	0.586488	0.205786	0.999802	chr9
HSP90B1	0.61657	0.20583	0.999802	chr12
GCNT1	1.09365	0.205871	0.999802	chr9
TXLNA	0.408423	0.205972	0.999802	chr1
CADM1	0.727107	0.206093	0.999802	chr11
ZFX	0.383767	0.206106	0.999802	chrX
RGS1	-0.602905	0.206137	0.999802	chr1
UBE2J1	0.535825	0.206221	0.999802	chr6
PLEKHB2	0.381234	0.20643	0.999802	chr2
MRFAP1	0.424811	0.206546	0.999802	chr4
ZNF391	-0.619525	0.206592	0.999802	chr6
RABL3	0.437703	0.206714	0.999802	chr3
MTG2	0.313264	0.206995	0.999802	chr20
SRGAP2B	-0.43103	0.207	0.999802	chr1
EXD3	-0.360918	0.20707	0.999802	chr9
ALG12	0.447889	0.207216	0.999802	chr22
PGK1	0.480479	0.207265	0.999802	chrX
GLI4	-0.371477	0.207299	0.999802	chr8
CLEC4E	0.648131	0.207408	0.999802	chr12
MTCH2	0.42706	0.207414	0.999802	chr11
ACSF2	-0.323461	0.207573	0.999802	chr17
LY86	0.475526	0.207888	0.999802	chr6
HMGA2	0.634337	0.207906	0.999802	chr12
SAMHD1	0.374673	0.207914	0.999802	chr20
LRCH1	-0.357629	0.207942	0.999802	chr13
TMEM30A	0.395061	0.208037	0.999802	chr6
KLHDC8B	0.557055	0.208154	0.999802	chr3
TCTN3	0.447123	0.208169	0.999802	chr10
GART	0.324019	0.20819	0.999802	chr21
NRIP3	-0.757808	0.208229	0.999802	chr11
PIGT	0.396374	0.208249	0.999802	chr20
STAU2	-0.38807	0.208355	0.999802	chr8
POLR3C	0.273522	0.208388	0.999802	chr1
ANKRD6	-0.352482	0.208612	0.999802	chr6
MAT2A	0.372045	0.208807	0.999802	chr2
ZNF180	-0.410915	0.208835	0.999802	chr19
TMEM159	0.628339	0.209019	0.999802	chr16
ARMC6	0.511511	0.209201	0.999802	chr19
ATP2A2	0.437855	0.209227	0.999802	chr12
RP11-12J10.3	-0.5732	0.209235	0.999802	chr10
C6orf25	-0.846535	0.209521	0.999802	chr6
ARMT1	0.430561	0.209597	0.999802	chr6
HNRNPH2	0.338631	0.209662	0.999802	chrX
HSPA1B	0.606875	0.209835	0.999802	chr6
EXOSC7	0.452312	0.209869	0.999802	chr3
PHB	0.539884	0.209872	0.999802	chr17
MAMSTR	-1.05163	0.209877	0.999802	chr19
HNRNPA3	0.357929	0.209929	0.999802	chr2
KCNJ2	0.556221	0.209966	0.999802	chr17
C1orf216	0.459124	0.21008	0.999802	chr1
SPARC	1.01809	0.210088	0.999802	chr5
NADK	0.395346	0.210169	0.999802	chr1
ENPP6	0.735501	0.210208	0.999802	chr4
RNF213	0.363563	0.21021	0.999802	chr17
KMO	0.684603	0.210393	0.999802	chr1
ISOC1	0.404602	0.210397	0.999802	chr5
KLRG1	0.493878	0.21048	0.999802	chr12
TRIM21	0.412069	0.210669	0.999802	chr11
C5AR2	0.497905	0.210727	0.999802	chr19
TESC	0.562067	0.210752	0.999802	chr12
ZNF721	-0.568942	0.210921	0.999802	chr4
PREP	0.342492	0.210974	0.999802	chr6
KCNQ3	-0.374552	0.211015	0.999802	chr8
ZSCAN18	0.483876	0.211065	0.999802	chr19
FAM3B	1.03629	0.211071	0.999802	chr21
SRM	0.610938	0.211089	0.999802	chr1
LANCL1	0.518818	0.211127	0.999802	chr2
PKIG	0.651609	0.211131	0.999802	chr20
FAHD2B	0.545326	0.211217	0.999802	chr2
EMC1	0.382944	0.211285	0.999802	chr1
CREB3L4	-0.494188	0.211514	0.999802	chr1
EPB41L2	-0.329563	0.211617	0.999802	chr6
MEP1A	0.83154	0.211809	0.999802	chr6
ADPRHL2	0.555911	0.211819	0.999802	chr1
FKBP9	0.48497	0.211999	0.999802	chr7
TIMM10B	0.365942	0.212021	0.999802	chr11
KIFC1	0.737771	0.212037	0.999802	chr6
CD68	0.449537	0.212056	0.999802	chr17
BCDIN3D	0.438261	0.212123	0.999802	chr12
NUCB1	0.492651	0.212125	0.999802	chr19
SMAGP	0.841857	0.212207	0.999802	chr12
CLTC	0.464464	0.212267	0.999802	chr17
AQP9	1.00112	0.212462	0.999802	chr15
M1AP	-0.555129	0.212462	0.999802	chr2
ZXDA	-0.467763	0.21249	0.999802	chrX
MCTP1	0.963309	0.212491	0.999802	chr5
PIP5K1C	0.412208	0.212551	0.999802	chr19
CENPF	0.815363	0.212823	0.999802	chr1
PET100	-0.781452	0.212824	0.999802	chr19
HCK	0.476931	0.212833	0.999802	chr20
C5AR1	0.669138	0.213025	0.999802	chr19
LRRC25	0.670239	0.213052	0.999802	chr19
PIAS1	-0.488496	0.213087	0.999802	chr15
NEU1	0.435961	0.21313	0.999802	chr6
PGM3	0.475111	0.213152	0.999802	chr6
MANEAL	0.477817	0.21325	0.999802	chr1
SPINT1	0.661399	0.213585	0.999802	chr15
IER3	-0.730822	0.213591	0.999802	chr6
HNRNPLL	0.292169	0.213823	0.999802	chr2
UQCRQ	0.665408	0.213979	0.999802	chr5
TBC1D32	-0.576866	0.214011	0.999802	chr6
H2AFZ	0.556141	0.214122	0.999802	chr4
SETBP1	-0.516101	0.214243	0.999802	chr18
SNF8	0.542417	0.214246	0.999802	chr17
OTOA	0.779306	0.214288	0.999802	chr16
FOXN3	-0.41587	0.214314	0.999802	chr14
C10orf12	-0.445477	0.214484	0.999802	chr10
ZNF185	0.533928	0.214562	0.999802	chrX
MTG1	0.550646	0.2147	0.999802	chr10
CACFD1	0.562507	0.214898	0.999802	chr9
AF011889.5	-0.545874	0.215084	0.999802	chrX
CCDC40	0.795365	0.215132	0.999802	chr17
PNKD	0.557648	0.215175	0.999802	chr2
EIF2AK4	-0.301635	0.215238	0.999802	chr15
ABCB8	0.51796	0.215242	0.999802	chr7
MLC1	0.916395	0.215442	0.999802	chr22
DLAT	0.369139	0.21547	0.999802	chr11
PYCRL	0.576331	0.215569	0.999802	chr8
AMIGO2	-0.61809	0.215666	0.999802	chr12
DNAJB13	1.11617	0.21568	0.999802	chr11
HIPK2	-0.489106	0.215767	0.999802	chr7
AGO4	-0.346427	0.215951	0.999802	chr1
NUDT1	0.636037	0.216017	0.999802	chr7
ANKRD46	0.428492	0.21618	0.999802	chr8
MED31	0.539073	0.21618	0.999802	chr17
PRPF40B	0.601833	0.216414	0.999802	chr12
TPST2	0.429385	0.21649	0.999802	chr22
NUDT9	0.474059	0.216498	0.999802	chr4
RP11-201K10.3	0.872229	0.21663	0.999802	chr1
NT5C3B	-0.424656	0.21676	0.999802	chr17
HNRNPM	0.346651	0.216875	0.999802	chr19
SIDT2	-0.399746	0.216962	0.999802	chr11
SLC12A5	-0.511566	0.217034	0.999802	chr20
CKAP4	0.514099	0.217086	0.999802	chr12
SLC37A2	0.582385	0.217095	0.999802	chr11
ZNF846	-0.474003	0.217118	0.999802	chr19
BDH1	-0.33838	0.217124	0.999802	chr3
SCAF8	-0.355826	0.217182	0.999802	chr6
RASA4	-0.443569	0.217366	0.999802	chr7
SNURF	-1.53769	0.217387	0.999802	chr15
ENTPD7	0.474758	0.21741	0.999802	chr10
MRI1	-0.43197	0.21747	0.999802	chr19
CH507-42P11.8	-0.948024	0.2175	0.999802	chr21
SYVN1	0.503752	0.217512	0.999802	chr11
NUDT15	0.372527	0.21755	0.999802	chr13
IDH1	0.517543	0.2176	0.999802	chr2
PDCD5	0.494664	0.217723	0.999802	chr19
NCSTN	0.426811	0.217738	0.999802	chr1
MRPL24	0.623302	0.217797	0.999802	chr1
AIM2	-1.3328	0.217799	0.999802	chr1
OSTC	0.559441	0.217818	0.999802	chr4
NCF2	0.508947	0.21785	0.999802	chr1
CATIP	-0.893281	0.217865	0.999802	chr2
PPP1CC	0.282385	0.217887	0.999802	chr12
MAP3K6	-0.829481	0.217941	0.999802	chr1
TES	0.671653	0.218008	0.999802	chr7
SMAD6	-0.619916	0.218112	0.999802	chr15
KAT2B	-0.369813	0.218247	0.999802	chr3
PRKCE	-0.480041	0.218339	0.999802	chr2
ACTR3B	-0.566075	0.218345	0.999802	chr7
GORASP2	0.401521	0.218419	0.999802	chr2
CDKN1C	-0.662623	0.218461	0.999802	chr11
CHEK1	0.563185	0.218486	0.999802	chr11
FASTKD5	0.290685	0.218643	0.999802	chr20
IGLON5	-1.14779	0.218718	0.999802	chr19
SMS	0.388915	0.218735	0.999802	chrX
PLOD1	0.490639	0.218843	0.999802	chr1
PTPN13	-1.36358	0.219021	0.999802	chr4
COQ3	0.626899	0.219027	0.999802	chr6
CYBB	0.403378	0.219122	0.999802	chrX
LDAH	0.393722	0.219131	0.999802	chr2
ERMP1	0.364732	0.219237	0.999802	chr9
CAPN2	0.529506	0.219353	0.999802	chr1
SLC23A2	0.243872	0.219642	0.999802	chr20
JAG1	0.679807	0.219643	0.999802	chr20
GMNN	0.529612	0.21968	0.999802	chr6
CDKN2A	0.610891	0.219807	0.999802	chr9
SLC44A2	0.719239	0.219893	0.999802	chr19
LRRC41	0.345286	0.22006	0.999802	chr1
MZT1	0.476493	0.220078	0.999802	chr13
NDUFAF1	0.403002	0.220082	0.999802	chr15
FAM3C	0.370167	0.220341	0.999802	chr7
ARID4A	-0.507963	0.220428	0.999802	chr14
RNF207	-0.520347	0.22051	0.999802	chr1
PDHA1	0.492134	0.220632	0.999802	chrX
PSMB6	0.648656	0.220763	0.999802	chr17
PTPN23	0.435008	0.220803	0.999802	chr3
CTD-2370N5.3	-0.560285	0.220823	0.999802	chr17
CMTM2	0.750945	0.220891	0.999802	chr16
SMARCA4	0.342882	0.220898	0.999802	chr19
GDPD3	-0.632837	0.221089	0.999802	chr16
MALSU1	0.448879	0.221384	0.999802	chr7
DST	-0.543516	0.221413	0.999802	chr6
SMARCC1	-0.28889	0.221574	0.999802	chr3
BTBD7	-0.353247	0.221727	0.999802	chr14
STK4	-0.322848	0.22196	0.999802	chr20
ATF7IP	-0.347974	0.221983	0.999802	chr12
SOCS3	1.60687	0.221999	0.999802	chr17
PSMA3	0.457649	0.222034	0.999802	chr14
CKS2	-0.861453	0.222228	0.999802	chr9
GOLGA4	0.595064	0.222241	0.999802	chr3
ZNF621	-0.318373	0.222299	0.999802	chr3
ATG9A	0.424578	0.222316	0.999802	chr2
ETV7	0.780604	0.222372	0.999802	chr6
ELMO2	0.373913	0.222548	0.999802	chr20
DENND5B	-0.464873	0.22283	0.999802	chr12
LMTK2	0.408468	0.222881	0.999802	chr7
DNAJC3	0.440625	0.222918	0.999802	chr13
AL023875.1	-2.09763	0.22309	0.999802	chrX
COG8	0.356217	0.223129	0.999802	chr16
ZNF277	-0.294831	0.223324	0.999802	chr7
SPSB2	0.564552	0.223454	0.999802	chr12
PPP3CB	0.251998	0.223506	0.999802	chr10
NUDT13	0.362308	0.223518	0.999802	chr10
PPP3CA	-0.350161	0.223537	0.999802	chr4
CDC20	1.07848	0.223626	0.999802	chr1
ZFYVE21	0.477182	0.223636	0.999802	chr14
FAHD2A	-0.429479	0.223723	0.999802	chr2
PCDHGA10	0.495278	0.224041	0.999802	chr5
ALDH1A2	1.64388	0.224095	0.999802	chr15
POMGNT2	0.47619	0.224097	0.999802	chr3
CCDC163P	0.503866	0.224243	0.999802	chr1
ZHX3	-0.360958	0.224245	0.999802	chr20
ZNF232	0.389901	0.224247	0.999802	chr17
MEF2A	-0.413375	0.224311	0.999802	chr15
MRPL48	0.418772	0.224505	0.999802	chr11
L3HYPDH	-0.372196	0.22467	0.999802	chr14
AIFM3	-0.713617	0.22468	0.999802	chr22
TRAPPC4	0.501604	0.224824	0.999802	chr11
MLXIP	-0.427948	0.224845	0.999802	chr12
BRINP2	1.27768	0.224861	0.999802	chr1
GCAT	0.567845	0.224893	0.999802	chr22
NDUFB5	0.363285	0.225081	0.999802	chr3
AZI2	0.65064	0.225108	0.999802	chr3
RAPGEFL1	0.351991	0.225178	0.999802	chr17
FOXP2	-0.96967	0.225252	0.999802	chr7
BCL10	0.376557	0.225485	0.999802	chr1
SNRNP70	-0.321431	0.225496	0.999802	chr19
LAMP5	1.29365	0.2256	0.999802	chr20
HCFC1	0.442416	0.22563	0.999802	chrX
GAB2	-0.379837	0.225645	0.999802	chr11
ANKRD28	0.62735	0.225831	0.999802	chr3
SLC27A4	0.434742	0.225894	0.999802	chr9
PPP6C	0.291294	0.225967	0.999802	chr9
ANKMY1	-0.328963	0.226055	0.999802	chr2
IL16	-0.400801	0.226063	0.999802	chr15
TTI2	0.392112	0.226106	0.999802	chr8
NAA10	0.569632	0.226121	0.999802	chrX
IFI44	0.642156	0.226223	0.999802	chr1
COPZ2	0.80399	0.226225	0.999802	chr17
ANKRD16	-0.493736	0.226328	0.999802	chr10
PCLO	-0.965639	0.226369	0.999802	chr7
USP24	-0.453027	0.226419	0.999802	chr1
XPOT	0.506117	0.226479	0.999802	chr12
CLSTN3	0.565209	0.226565	0.999802	chr12
ATP5G1	0.644916	0.226719	0.999802	chr17
EEF1E1	0.521103	0.227057	0.999802	chr6
TNFAIP8L2	0.375923	0.22711	0.999802	chr1
SH3BGRL3	0.625432	0.227151	0.999802	chr1
CCNE2	1.18525	0.227301	0.999802	chr8
TRAPPC6A	-0.526718	0.227303	0.999802	chr19
ALKBH4	0.445071	0.227427	0.999802	chr7
SLC35B1	0.539395	0.227575	0.999802	chr17
C5	-0.57317	0.227692	0.999802	chr9
SGK223	0.505237	0.22785	0.999802	chr8
RPN1	0.466055	0.227859	0.999802	chr3
MYO15B	-0.501273	0.227862	0.999802	chr17
CLTB	0.505204	0.227991	0.999802	chr5
TMEM177	-0.851809	0.228188	0.999802	chr2
ZNF595	-0.495371	0.228279	0.999802	chr4
TNFSF15	1.25541	0.228298	0.999802	chr9
FAM174B	0.993291	0.228662	0.999802	chr15
POMC	-1.06398	0.228817	0.999802	chr2
NLRP6	-0.984521	0.229151	0.999802	chr11
FAM103A1	0.436257	0.229259	0.999802	chr15
UBE3D	-0.382382	0.229454	0.999802	chr6
SPP1	1.27805	0.229486	0.999802	chr4
COL9A2	-0.533633	0.229542	0.999802	chr1
RP11-793H13.10	-1.38532	0.229623	0.999802	chr12
CEP63	-0.410025	0.229624	0.999802	chr3
SNX8	0.542837	0.229751	0.999802	chr7
MAGOHB	0.558832	0.229755	0.999802	chr12
GDPGP1	0.306599	0.229856	0.999802	chr15
SLC30A1	0.639975	0.229919	0.999802	chr1
BAZ2B	-0.546796	0.230008	0.999802	chr2
CBX1	0.302446	0.230101	0.999802	chr17
SPPL2A	0.306748	0.230237	0.999802	chr15
DSTN	0.41908	0.230457	0.999802	chr20
BPHL	0.339642	0.230463	0.999802	chr6
FLCN	0.386413	0.230502	0.999802	chr17
DPP3	0.576232	0.230617	0.999802	chr11
WDR73	0.326013	0.23083	0.999802	chr15
NOD1	-0.368643	0.230894	0.999802	chr7
SYT11	0.394294	0.231077	0.999802	chr1
SLC25A27	0.68781	0.231164	0.999802	chr6
SERPINB8	-0.368893	0.231213	0.999802	chr18
AMIGO1	0.981604	0.231259	0.999802	chr1
C16orf86	-0.615583	0.231429	0.999802	chr16
BTG2	-0.505794	0.231533	0.999802	chr1
SLC39A1	0.488785	0.231587	0.999802	chr1
MVP	0.577981	0.231649	0.999802	chr16
TMC8	0.339442	0.232027	0.999802	chr17
NRP1	0.703212	0.232268	0.999802	chr10
WWC2	-0.339343	0.23243	0.999802	chr4
MRPS12	0.648034	0.232606	0.999802	chr19
ATP6V0C	0.47131	0.232732	0.999802	chr16
PSMD1	0.425537	0.232885	0.999802	chr2
ZNRF2	-0.334564	0.232906	0.999802	chr7
CDK5RAP2	-0.220646	0.23315	0.999802	chr9
KBTBD11	0.791253	0.233398	0.999802	chr8
ALKBH8	-0.367388	0.233502	0.999802	chr11
CD47	0.334103	0.233557	0.999802	chr3
FCER1G	0.500629	0.233669	0.999802	chr1
TMEM94	0.393757	0.233713	0.999802	chr17
CST6	-1.90029	0.233803	0.999802	chr11
SNRPD1	0.558573	0.23386	0.999802	chr18
YY2	0.409175	0.234013	0.999802	chrX
POLR1C	0.346571	0.234018	0.999802	chr6
GPLD1	-0.760697	0.234119	0.999802	chr6
NUBPL	0.35083	0.234362	0.999802	chr14
TDRD3	-0.422108	0.234436	0.999802	chr13
CLASP1	-0.282162	0.234529	0.999802	chr2
COPB2	0.376236	0.23464	0.999802	chr3
MMP14	0.391404	0.234653	0.999802	chr14
INTS5	0.402635	0.234722	0.999802	chr11
ARHGAP6	-0.354937	0.234768	0.999802	chrX
RP4-734P14.4	1.28952	0.23481	0.999802	chr20
TIMM23	0.398681	0.234922	0.999802	chr10
C11orf63	0.758892	0.234976	0.999802	chr11
PPIL2	0.341259	0.234988	0.999802	chr22
ATP13A1	0.423835	0.235019	0.999802	chr19
SRPRB	0.600163	0.23508	0.999802	chr3
ATP6V1D	0.493055	0.235165	0.999802	chr14
PORCN	0.467921	0.235302	0.999802	chrX
MYL6	0.487834	0.235747	0.999802	chr12
ERAL1	0.410579	0.235872	0.999802	chr17
PDF	0.914699	0.235904	0.999802	chr16
HOXB3	-0.828452	0.235937	0.999802	chr17
EIF2S3	0.294175	0.235983	0.999802	chrX
WDR61	0.342499	0.236164	0.999802	chr15
RBBP5	0.302095	0.236193	0.999802	chr1
SLC52A2	0.512486	0.236243	0.999802	chr8
OAS1	0.430447	0.236404	0.999802	chr12
SLC35B2	0.347691	0.236508	0.999802	chr6
KIAA1257	0.534357	0.236538	0.999802	chr3
MPDU1	0.445395	0.236605	0.999802	chr17
ITGAL	0.466494	0.236884	0.999802	chr16
CD4	0.3638	0.236932	0.999802	chr12
EIF4G1	0.504347	0.23699	0.999802	chr3
ZNF585B	0.313602	0.237024	0.999802	chr19
SPCS2	0.465961	0.237546	0.999802	chr11
GBP1	0.705251	0.237749	0.999802	chr1
SPC24	0.420434	0.237788	0.999802	chr19
LMAN1	0.463517	0.237985	0.999802	chr18
SETD5	-0.26877	0.238166	0.999802	chr3
ZNF285	0.626105	0.238171	0.999802	chr19
TMEM63B	0.344197	0.238314	0.999802	chr6
PLEKHH2	-0.61662	0.238434	0.999802	chr2
CTLA4	1.10061	0.23849	0.999802	chr2
RTP4	0.644575	0.238771	0.999802	chr3
SCN1B	0.445696	0.238797	0.999802	chr19
HIATL1	0.367896	0.238799	0.999802	chr9
RIPPLY3	-0.489749	0.238891	0.999802	chr21
FAM168A	-0.264347	0.238969	0.999802	chr11
SURF4	0.40375	0.239066	0.999802	chr9
IK	-0.304337	0.23924	0.999802	chr5
LAT	-0.693502	0.239292	0.999802	chr16
SND1	0.511109	0.239376	0.999802	chr7
AHNAK2	-0.694897	0.239561	0.999802	chr14
ZNHIT2	0.634129	0.239709	0.999802	chr11
COASY	0.45721	0.239732	0.999802	chr17
FKBP4	0.524297	0.239848	0.999802	chr12
FTSJ1	0.407603	0.239865	0.999802	chrX
PRR15	-0.792969	0.2401	0.999802	chr7
DENND2D	0.716224	0.240226	0.999802	chr1
HLA-DMB	-0.469746	0.240308	0.999802	chr6
MAB21L3	-0.463427	0.240327	0.999802	chr1
CD44	0.782951	0.240386	0.999802	chr11
DERL2	0.440853	0.24042	0.999802	chr17
P2RY6	0.596532	0.240471	0.999802	chr11
NPLOC4	0.286772	0.241038	0.999802	chr17
SEL1L3	0.723472	0.241095	0.999802	chr4
NOL6	0.400612	0.24115	0.999802	chr9
TSKU	0.622857	0.241258	0.999802	chr11
PSMD11	0.3796	0.241277	0.999802	chr17
HLA-DQB2	-0.838325	0.241358	0.999802	chr6
HMGCL	0.430452	0.241373	0.999802	chr1
B3GNT5	-0.533459	0.241442	0.999802	chr3
IL6	0.807209	0.241511	0.999802	chr7
LAMTOR5	0.43408	0.241612	0.999802	chr1
GALM	0.459479	0.241639	0.999802	chr2
SPRYD3	0.414186	0.241641	0.999802	chr12
ZNF507	-0.455728	0.241711	0.999802	chr19
DCAF12	0.290325	0.241961	0.999802	chr9
FECH	0.286048	0.242143	0.999802	chr18
MORF4L2	0.397187	0.242224	0.999802	chrX
FBXL6	0.481355	0.242262	0.999802	chr8
H2AFV	0.34332	0.242274	0.999802	chr7
ATP1B3	0.39345	0.242278	0.999802	chr3
CHD7	-0.362857	0.242325	0.999802	chr8
EIF4E2	0.245842	0.242408	0.999802	chr2
ZFP82	0.441896	0.242445	0.999802	chr19
HMGXB3	0.383592	0.242574	0.999802	chr5
CLCN7	0.355247	0.242626	0.999802	chr16
ZBTB1	-0.346818	0.242658	0.999802	chr14
TBC1D15	-0.409114	0.24331	0.999802	chr12
SOAT1	0.364125	0.243381	0.999802	chr1
ERCC6L2	-0.487475	0.243389	0.999802	chr9
LMNB1	0.585838	0.243544	0.999802	chr5
C7orf50	0.56252	0.243709	0.999802	chr7
NARS	0.373688	0.243835	0.999802	chr18
FANCC	0.437438	0.243914	0.999802	chr9
ATP6V1E2	-0.702335	0.243964	0.999802	chr2
F13A1	-1.38007	0.244023	0.999802	chr6
ST7L	-0.274871	0.244108	0.999802	chr1
FKBPL	0.549719	0.244234	0.999802	chr6
ANXA7	0.362294	0.244261	0.999802	chr10
[truncated: 10,494 more rows]

## Sheet: GBM_XXvsXY
Gene ID	Log2FC	pvalue	padj	Chr
XIST	10.5348	1.06909e-158	3.15038e-154	chrX
DDX3Y	-10.2072	1.89439e-85	2.79119e-81	chrY
USP9Y	-11.5466	4.12628e-79	4.0531e-75	chrY
KDM5D	-8.73734	2.68182e-61	1.9757e-57	chrY
UTY	-6.33727	3.6074e-49	2.12606e-45	chrY
RPS4Y1	-8.66732	1.91857e-39	9.42274e-36	chrY
TXLNGY	-7.78249	6.28486e-38	2.64575e-34	chrY
ZFY	-9.67895	2.2876e-32	8.42637e-29	chrY
PRKY	-5.48573	1.28921e-25	4.22118e-22	chrY
EIF1AY	-8.44659	3.54004e-25	1.04318e-21	chrY
TMSB4Y	-4.39789	1.60185e-07	0.000314689	chrY
NOTCH4	2.35236	8.99268e-07	0.00165623	chr6
IL2RA	-4.07133	4.71059e-06	0.00771176	chr10
HTR2B	-2.5782	2.079e-05	0.030632	chr2
NPIPB6	-5.84744	2.63627e-05	0.0369932	chr16
CALB2	-4.67082	3.97321e-05	0.0509055	chr16
PLTP	-3.33914	4.49248e-05	0.050917	chr20
THBS1	-3.78319	4.21172e-05	0.050917	chr15
PRKX	0.696506	5.6058e-05	0.058997	chrX
NLGN4Y	-5.65072	5.98462e-05	0.0605997	chrY
LYVE1	-3.05178	6.80555e-05	0.0646922	chr11
DYSF	-2.86462	7.40067e-05	0.0681509	chr2
TPCN1	-0.795524	9.40172e-05	0.0839545	chr12
MTRNR2L8	-3.18988	9.71403e-05	0.0841921	chr11
CLEC9A	1.57383	0.000104217	0.0853073	chr12
KDM6A	0.774106	0.000133895	0.0986404	chrX
RP11-831H9.11	6.65214	0.000190095	0.135293	chr11
HYAL3	2.80853	0.000226751	0.145259	chr3
MICU2	0.629445	0.000332651	0.200052	chr13
SPC24	-1.1829	0.000353777	0.208502	chr19
DTNA	0.819952	0.000462708	0.24791	chr18
PLEKHG5	-2.10166	0.000571846	0.29437	chr1
RRM2B	1.1455	0.00057939	0.29437	chr8
SEPP1	-2.85027	0.000624529	0.306727	chr5
RAB6B	2.70166	0.00067844	0.327742	chr3
DUSP6	-0.978284	0.000771352	0.349695	chr12
MARCO	-3.4652	0.000761035	0.349695	chr2
CTNND2	3.8555	0.000835554	0.36209	chr5
CCNG1	0.933299	0.00100196	0.404462	chr5
AMIGO2	0.977308	0.00104597	0.416523	chr12
INHBA	2.74292	0.0010866	0.423085	chr7
NEURL2	-2.87013	0.00109117	0.423085	chr20
ZFX	0.783009	0.00112476	0.424927	chrX
DCLRE1C	0.574466	0.00118062	0.440385	chr10
STK17A	0.67779	0.00123829	0.444998	chr7
TMEM163	-2.90501	0.00126197	0.448047	chr2
ZNF248	1.40926	0.00139331	0.483037	chr10
ROGDI	0.769265	0.00143484	0.485998	chr16
SOCS2	-2.21132	0.00152058	0.497871	chr12
IQGAP3	-1.96506	0.00167498	0.52491	chr1
MFI2	-1.7852	0.00165985	0.52491	chr3
TRIQK	0.961848	0.00169222	0.52491	chr8
KANK2	-1.70687	0.0018332	0.540317	chr19
PTGER2	-3.08227	0.00183276	0.540317	chr14
PTGDS	-4.45826	0.00187922	0.548285	chr9
EIF1AX	0.687702	0.0019937	0.569031	chrX
ENC1	0.79167	0.00227908	0.599643	chr5
NBPF19	-1.07418	0.0025726	0.62013	chr1
SLC9A4	-1.78221	0.00257465	0.62013	chr2
TOB1	0.93582	0.00260694	0.62013	chr17
TRIM23	0.750854	0.00260394	0.62013	chr5
VAMP1	1.27319	0.00249516	0.62013	chr12
KLRF1	2.3882	0.00281242	0.642452	chr12
FAM58A	1.07525	0.00292793	0.653639	chrX
IL1R2	-2.70473	0.00288808	0.653639	chr2
APOC2	0.95686	0.00295944	0.655704	chr19
IGFBP7	-2.62439	0.00310367	0.677473	chr4
PAM	-1.89043	0.00309479	0.677473	chr5
KLHL25	1.86501	0.00316905	0.685741	chr15
CYTIP	0.787847	0.0033398	0.70298	chr2
FOLR2	-1.42178	0.00332446	0.70298	chr11
RAB17	-2.6803	0.00355649	0.718781	chr2
CFP	-2.58891	0.00366799	0.719964	chrX
DPYS	-3.41545	0.00381155	0.721599	chr8
MTO1	0.540862	0.00374308	0.721599	chr6
PNPLA4	1.04881	0.00390298	0.72448	chrX
PCDH12	-2.11588	0.00396365	0.72547	chr5
UBE2F-SCLY	3.32858	0.00399823	0.727282	chr2
CERS4	0.732997	0.00423509	0.73252	chr19
FGD6	-1.12519	0.00419912	0.73252	chr12
NISCH	-0.583491	0.00424965	0.73252	chr3
KDM5C	0.45172	0.00430151	0.736959	chrX
TMEM17	-1.98201	0.0044456	0.752891	chr2
ECE1	-2.24173	0.00459067	0.768624	chr1
TROAP	-2.66962	0.00456595	0.768624	chr12
TMEM57	0.414137	0.00469174	0.77672	chr1
ATP8B3	-0.56488	0.00505257	0.818072	chr19
RP11-603J24.9	1.29447	0.00501467	0.818072	chr12
ZUFSP	0.739669	0.0051775	0.826564	chr6
SNCA	0.780123	0.00527538	0.828003	chr4
F13A1	-2.44454	0.005413	0.835133	chr6
PLCXD1	-0.612141	0.00540001	0.835133	chrX
NADK2	-0.728428	0.00549952	0.841495	chr5
LGALS12	-2.76578	0.00567211	0.861576	chr11
LONRF1	-0.95017	0.00580038	0.863339	chr8
MYBPC3	-1.89564	0.00590179	0.863339	chr11
XPO6	-0.420388	0.00591809	0.863339	chr16
EDNRB	-1.10318	0.00617932	0.879673	chr13
ACP2	-0.827289	0.00638702	0.901703	chr11
NOTCH2	-0.696346	0.00653563	0.910573	chr1
ZNRF1	1.64345	0.00657299	0.910573	chr16
PKN3	-1.98445	0.00675072	0.917039	chr9
ATPIF1	0.927242	0.00688314	0.921026	chr1
MITF	0.644234	0.00713023	0.921026	chr3
S100A12	-3.97904	0.00711774	0.921026	chr1
WLS	-1.01093	0.00723868	0.921026	chr1
C1orf64	-1.74003	0.00765698	0.934111	chr1
CAND2	-1.6208	0.00751092	0.934111	chr3
RFESD	-1.54808	0.0077029	0.934111	chr5
VWCE	2.99533	0.00743508	0.934111	chr11
CHRFAM7A	-1.11749	0.00804379	0.936522	chr15
CKB	1.81155	0.00825783	0.936522	chr14
CTD-3105H18.18	1.91478	0.00785224	0.936522	chr19
FAM65B	-1.68375	0.00837982	0.936522	chr6
PTCHD4	3.5838	0.00817905	0.936522	chr6
SCNN1G	-1.62725	0.00809031	0.936522	chr16
STOM	-0.302658	0.00814991	0.936522	chr9
CARM1	-0.671187	0.00852812	0.937936	chr19
COX18	0.82702	0.00855208	0.937936	chr4
PMP22	-1.96085	0.00856199	0.937936	chr17
NTMT1	1.09024	0.00863987	0.942962	chr9
DCP1B	0.757915	0.00882737	0.946133	chr12
ETV1	2.16184	0.00901846	0.956435	chr7
BOD1	0.652682	0.00909254	0.960355	chr5
TMEM88	-3.19994	0.00922291	0.963861	chr17
CDC25C	-2.69412	0.00931797	0.966838	chr5
SKA1	-1.338	0.00947574	0.977286	chr18
MTF2	0.454402	0.00955509	0.977795	chr1
PRR4	2.08204	0.0095563	0.977795	chr12
EIF4E3	-1.614	0.00977693	0.986264	chr3
LIMS1	0.611234	0.00972078	0.986264	chr2
METTL20	1.0601	0.00984039	0.986264	chr12
ORC3	0.551789	0.00990829	0.986264	chr6
PPP1R12B	-0.709683	0.00996518	0.986264	chr1
CDH1	1.32328	0.010038	0.989297	chr16
FAM221A	0.989081	0.0100871	0.990826	chr7
DMC1	-1.29096	0.0101657	0.991933	chr22
TMPRSS13	-1.3794	0.0101623	0.991933	chr11
A1BG	0.295541	0.685943	0.999535	chr19
A4GNT	-0.411424	0.694589	0.999535	chr3
AAAS	-0.0270724	0.908895	0.999535	chr12
AACS	0.0859088	0.83512	0.999535	chr12
AAED1	0.218382	0.383625	0.999535	chr9
AAGAB	0.336072	0.171878	0.999535	chr15
AAMDC	-0.786513	0.168163	0.999535	chr11
AAMP	-0.102841	0.756545	0.999535	chr2
AANAT	-1.25407	0.023557	0.999535	chr17
AAR2	-0.246637	0.556223	0.999535	chr20
AARD	-0.307269	0.663508	0.999535	chr8
AARS	-0.180924	0.594537	0.999535	chr16
AARS2	-0.518326	0.245098	0.999535	chr6
AARSD1	0.786453	0.0133823	0.999535	chr17
AASDH	0.290495	0.170868	0.999535	chr4
AASDHPPT	0.372673	0.158244	0.999535	chr11
AASS	0.409076	0.449605	0.999535	chr7
AATF	0.0520437	0.848421	0.999535	chr17
AATK	-0.369247	0.55418	0.999535	chr17
ABAT	-0.105931	0.775498	0.999535	chr16
ABCA1	-0.411602	0.241951	0.999535	chr9
ABCA2	-0.448152	0.269406	0.999535	chr9
ABCA3	-0.635078	0.322203	0.999535	chr16
ABCA5	-0.130906	0.823167	0.999535	chr17
ABCA7	-0.158514	0.764996	0.999535	chr19
ABCA9	-0.418037	0.532327	0.999535	chr17
ABCB10	-0.0277525	0.864949	0.999535	chr1
ABCB4	0.132255	0.65878	0.999535	chr7
ABCB6	-0.328856	0.572279	0.999535	chr2
ABCB7	0.306907	0.237311	0.999535	chrX
ABCB8	-0.140311	0.531648	0.999535	chr7
ABCB9	0.062502	0.907914	0.999535	chr12
ABCC1	-0.529249	0.287197	0.999535	chr16
ABCC10	-0.00356754	0.987733	0.999535	chr6
ABCC2	-0.683639	0.244198	0.999535	chr10
ABCC3	-0.58067	0.292413	0.999535	chr17
ABCC4	0.487744	0.198525	0.999535	chr13
ABCC5	-0.0401395	0.904472	0.999535	chr3
ABCC6	0.670627	0.331328	0.999535	chr16
ABCC9	-0.620643	0.0906564	0.999535	chr12
ABCD1	-0.0966143	0.77677	0.999535	chrX
ABCD3	-0.487511	0.396215	0.999535	chr1
ABCD4	0.0304475	0.9132	0.999535	chr14
ABCE1	0.306651	0.241661	0.999535	chr4
ABCF1	0.00802613	0.977514	0.999535	chr6
ABCF2	-0.0282958	0.886692	0.999535	chr7
ABCF3	0.14329	0.615373	0.999535	chr3
ABCG1	-0.252668	0.520174	0.999535	chr21
ABCG2	-0.599047	0.491518	0.999535	chr4
ABHD1	0.00395834	0.995743	0.999535	chr2
ABHD10	0.119667	0.693444	0.999535	chr3
ABHD11	0.00680744	0.990569	0.999535	chr7
ABHD12	-0.189305	0.471969	0.999535	chr20
ABHD12B	-1.41745	0.0483239	0.999535	chr14
ABHD13	0.086883	0.799419	0.999535	chr13
ABHD14A	-0.171857	0.795067	0.999535	chr3
ABHD14B	-0.193202	0.513602	0.999535	chr3
ABHD15	-0.226023	0.398796	0.999535	chr17
ABHD16A	0.110402	0.672018	0.999535	chr6
ABHD17A	-0.316123	0.581791	0.999535	chr19
ABHD17B	0.661577	0.083864	0.999535	chr9
ABHD18	0.509079	0.0739398	0.999535	chr4
ABHD2	-0.490493	0.107086	0.999535	chr15
ABHD3	-0.373239	0.161132	0.999535	chr18
ABHD4	-0.197859	0.564394	0.999535	chr14
ABHD5	-0.120786	0.772518	0.999535	chr3
ABHD6	0.187155	0.512654	0.999535	chr3
ABHD8	-0.329645	0.65612	0.999535	chr19
ABI1	0.209818	0.144801	0.999535	chr10
ABI2	-0.145929	0.552967	0.999535	chr2
ABI3	0.0902367	0.794463	0.999535	chr17
ABL1	-0.455304	0.106032	0.999535	chr9
ABL2	-0.0970925	0.768205	0.999535	chr1
ABLIM3	-2.58594	0.011765	0.999535	chr5
ABR	-0.140908	0.596081	0.999535	chr17
ABRACL	0.248716	0.638925	0.999535	chr6
ABT1	0.0452196	0.855937	0.999535	chr6
ABTB1	-0.202511	0.454297	0.999535	chr3
AC004076.7	-1.0566	0.0608544	0.999535	chr19
AC004381.6	-1.58159	0.01281	0.999535	chr16
AC004813.1	-1.3159	0.077748	0.999535	chr12
AC004824.2	0.810023	0.589327	0.999535	chr1
AC004953.1	-0.273203	0.811059	0.999535	chr7
AC005779.2	-2.51483	0.111931	0.999535	chr19
AC006449.2	-0.625518	0.434084	0.999535	chr17
AC007040.11	-0.165273	0.724728	0.999535	chr2
AC007906.1	0.313128	0.841331	0.999535	chr16
AC008074.1	1.33143	0.148409	0.999535	chr2
AC008522.1	-1.19211	0.164298	0.999535	chr5
AC008686.1	1.40435	0.0575967	0.999535	chr19
AC008810.1	-0.528414	0.659754	0.999535	chr5
AC009060.2	-0.634621	0.484774	0.999535	chr16
AC009060.3	1.77431	0.498003	0.999535	chr16
AC009065.4	0.244286	0.879345	0.999535	chr16
AC010287.1	-0.670421	0.407093	0.999535	chr16
AC010412.1	-0.251107	0.810738	0.999535	chr19
AC010547.9	0.0400964	0.962156	0.999535	chr16
AC013461.1	-0.211557	0.677517	0.999535	chr2
AC017081.1	0.133975	0.832964	0.999535	chr2
AC018755.18	1.30576	0.0667821	0.999535	chr19
AC021106.1	-0.241824	0.757301	0.999535	chr4
AC022405.1	-0.251107	0.810738	0.999535	chr15
AC069368.3	-1.19067	0.335244	0.999535	chr15
AC073333.1	-0.839187	0.308679	0.999535	chr7
AC090498.1	0.875316	0.268482	0.999535	chr7
AC092835.2	0.441619	0.492297	0.999535	chr2
AC092881.1	-0.187588	0.766468	0.999535	chr12
AC105052.2	-0.729477	0.61456	0.999535	chr7
AC109486.1	-0.181033	0.844473	0.999535	chr5
AC110615.1	-2.60801	0.334837	0.999535	chr4
AC129492.1	-0.223131	0.842352	0.999535	chr17
AC138969.4	0.0535889	0.952931	0.999535	chr16
AC234582.1	-1.76872	0.200801	0.999535	chr1
AC234582.2	-2.14653	0.238725	0.999535	chr1
AC241377.2	0.868985	0.274241	0.999535	chr1
AC241585.2	-0.483409	0.661431	0.999535	chr1
AC245100.1	0.0445884	0.950929	0.999535	chr1
AC253572.1	0.302327	0.742423	0.999535	chr1
ACAA1	-0.120091	0.832701	0.999535	chr3
ACAA2	0.120967	0.740236	0.999535	chr18
ACACA	-0.814857	0.0960666	0.999535	chr17
ACACB	-0.184867	0.646465	0.999535	chr12
ACAD10	-0.279533	0.176661	0.999535	chr12
ACAD11	-0.0612288	0.828921	0.999535	chr3
ACAD8	-0.0596773	0.77176	0.999535	chr11
ACAD9	-0.104853	0.81486	0.999535	chr3
ACADM	0.119364	0.665841	0.999535	chr1
ACADS	-0.253086	0.730651	0.999535	chr12
ACADSB	0.189364	0.62775	0.999535	chr10
ACADVL	0.0117277	0.969899	0.999535	chr17
ACAP1	-0.730888	0.164556	0.999535	chr17
ACAP2	-0.0380329	0.835199	0.999535	chr3
ACAP3	-0.222938	0.413819	0.999535	chr1
ACAT1	0.316662	0.337655	0.999535	chr11
ACAT2	0.0830562	0.838541	0.999535	chr6
ACBD3	0.143269	0.467121	0.999535	chr1
ACBD4	0.00133762	0.995943	0.999535	chr17
ACBD5	0.211522	0.197998	0.999535	chr10
ACBD6	-0.135595	0.842943	0.999535	chr1
ACBD7	0.0829559	0.875172	0.999535	chr10
ACCS	0.217136	0.465163	0.999535	chr11
ACD	0.677216	0.105668	0.999535	chr16
ACE	-1.13229	0.186577	0.999535	chr17
ACER2	0.491935	0.526494	0.999535	chr9
ACER3	0.380096	0.271867	0.999535	chr11
ACIN1	-0.09532	0.675648	0.999535	chr14
ACKR2	0.0653471	0.906972	0.999535	chr3
ACKR3	-0.264023	0.76872	0.999535	chr2
ACLY	-0.147834	0.468353	0.999535	chr17
ACO1	-0.103098	0.704356	0.999535	chr9
ACO2	-0.429582	0.420149	0.999535	chr22
ACOT1	0.886352	0.34275	0.999535	chr14
ACOT11	-0.351567	0.494743	0.999535	chr1
ACOT13	0.158815	0.582134	0.999535	chr6
ACOT2	-0.217414	0.757499	0.999535	chr14
ACOT4	0.0169484	0.982769	0.999535	chr14
ACOT7	-0.407152	0.544706	0.999535	chr1
ACOT8	-0.276021	0.675792	0.999535	chr20
ACOT9	-0.244052	0.571829	0.999535	chrX
ACOX1	-0.25302	0.478645	0.999535	chr17
ACOX3	-0.101778	0.723467	0.999535	chr4
ACOXL	-0.554447	0.283841	0.999535	chr2
ACP1	0.354978	0.0568811	0.999535	chr2
ACP5	-0.639566	0.390057	0.999535	chr19
ACP6	-0.394804	0.581216	0.999535	chr1
ACPP	-0.0308779	0.927199	0.999535	chr3
ACRBP	-0.672605	0.172422	0.999535	chr12
ACRC	-0.783516	0.316624	0.999535	chrX
ACSBG1	0.0271449	0.971152	0.999535	chr15
ACSF2	-0.215226	0.596593	0.999535	chr17
ACSF3	-0.343311	0.547992	0.999535	chr16
ACSL1	0.025729	0.925742	0.999535	chr4
ACSL3	0.293141	0.160596	0.999535	chr2
ACSL4	0.293063	0.20177	0.999535	chrX
ACSL5	0.108775	0.59272	0.999535	chr10
ACSM3	0.0860421	0.915253	0.999535	chr16
ACSM5	-0.0311374	0.929618	0.999535	chr16
ACSS1	-0.238635	0.555581	0.999535	chr20
ACSS2	-0.408105	0.273108	0.999535	chr20
ACTA2	0.921949	0.172852	0.999535	chr10
ACTB	-0.16907	0.525652	0.999535	chr7
ACTG1	0.0300552	0.909815	0.999535	chr17
ACTL6A	-0.103196	0.841467	0.999535	chr3
ACTN1	0.255305	0.68031	0.999535	chr14
ACTN4	-0.151788	0.647078	0.999535	chr19
ACTR10	-0.0140912	0.948241	0.999535	chr14
ACTR1A	0.217755	0.295402	0.999535	chr10
ACTR1B	0.110192	0.599192	0.999535	chr2
ACTR2	0.121058	0.632664	0.999535	chr2
ACTR3	0.255072	0.34364	0.999535	chr2
ACTR3B	0.366028	0.508379	0.999535	chr7
ACTR3C	-0.473764	0.529703	0.999535	chr7
ACTR5	-0.274226	0.573422	0.999535	chr20
ACTR6	0.220604	0.692865	0.999535	chr12
ACTR8	0.285104	0.0408779	0.999535	chr3
ACVR1	0.248868	0.435051	0.999535	chr2
ACVR1B	-0.15653	0.482465	0.999535	chr12
ACVR2A	0.226829	0.421787	0.999535	chr2
ACVR2B	0.0935513	0.783964	0.999535	chr3
ACVRL1	1.09097	0.261897	0.999535	chr12
ACY1	-0.30639	0.632317	0.999535	chr3
ACY3	0.922214	0.346708	0.999535	chr11
ACYP1	-0.983333	0.050496	0.999535	chr14
ACYP2	0.15928	0.712046	0.999535	chr2
AD000671.6	-0.290602	0.669098	0.999535	chr19
ADA	0.0121807	0.987699	0.999535	chr20
ADAL	-0.518089	0.286371	0.999535	chr15
ADAM10	0.48997	0.11381	0.999535	chr15
ADAM15	-0.215158	0.429769	0.999535	chr1
ADAM17	0.0126154	0.948224	0.999535	chr2
ADAM28	0.123936	0.671032	0.999535	chr8
ADAM8	-0.183232	0.827527	0.999535	chr10
ADAM9	-0.0176074	0.948058	0.999535	chr8
ADAMDEC1	0.744381	0.390305	0.999535	chr8
ADAMTS10	-0.190342	0.59742	0.999535	chr19
ADAMTS13	-0.0186503	0.978625	0.999535	chr9
ADAMTS17	-0.565405	0.507076	0.999535	chr15
ADAMTS2	-1.35772	0.122955	0.999535	chr5
ADAMTS4	0.951379	0.110074	0.999535	chr1
ADAMTSL2	-0.0542886	0.930219	0.999535	chr9
ADAMTSL4	-0.409584	0.305766	0.999535	chr1
ADAP1	-0.134784	0.786337	0.999535	chr7
ADAP2	-0.389564	0.178945	0.999535	chr17
ADAR	-0.0375974	0.868937	0.999535	chr1
ADARB1	-0.151989	0.797504	0.999535	chr21
ADAT1	0.20337	0.299444	0.999535	chr16
ADAT2	0.144815	0.810344	0.999535	chr6
ADAT3	0.173783	0.780732	0.999535	chr19
ADCK1	-0.134627	0.554507	0.999535	chr14
ADCK2	-0.168094	0.522506	0.999535	chr7
ADCK3	-0.211657	0.68781	0.999535	chr1
ADCK4	-0.206847	0.614284	0.999535	chr19
ADCK5	-0.0261498	0.965265	0.999535	chr8
ADCY3	0.323939	0.580924	0.999535	chr2
ADCY4	-0.248573	0.702958	0.999535	chr14
ADCY6	-0.957757	0.0289661	0.999535	chr12
ADCY7	-0.363699	0.194323	0.999535	chr16
ADCY9	0.848344	0.254217	0.999535	chr16
ADD1	-0.101765	0.540306	0.999535	chr4
ADD3	-0.144076	0.605	0.999535	chr10
ADGRA3	-0.806583	0.317317	0.999535	chr4
ADGRD1	-0.271306	0.726918	0.999535	chr12
ADGRE1	-0.588947	0.414604	0.999535	chr19
ADGRE2	-0.516802	0.204886	0.999535	chr19
ADGRE3	-0.308514	0.747494	0.999535	chr19
ADGRE5	0.025311	0.961955	0.999535	chr19
ADGRG1	-0.0419438	0.941789	0.999535	chr16
ADGRG5	0.0898633	0.862275	0.999535	chr16
ADGRG6	-0.442139	0.515446	0.999535	chr6
ADGRL1	-0.586108	0.315654	0.999535	chr19
ADH5	0.191358	0.492082	0.999535	chr4
ADHFE1	0.31397	0.496965	0.999535	chr8
ADI1	-0.101189	0.718299	0.999535	chr2
ADIPOR1	-0.0846442	0.77345	0.999535	chr1
ADIPOR2	0.0600676	0.624275	0.999535	chr12
ADK	0.150938	0.736345	0.999535	chr10
ADM	-1.10993	0.244867	0.999535	chr11
ADM5	0.0635413	0.929075	0.999535	chr19
ADNP	-0.207124	0.288756	0.999535	chr20
ADNP2	-0.241352	0.265636	0.999535	chr18
ADO	0.225019	0.485414	0.999535	chr10
ADORA1	-0.540239	0.60448	0.999535	chr1
ADORA3	0.00907296	0.965508	0.999535	chr1
ADPGK	0.0539816	0.73678	0.999535	chr15
ADPRH	-0.326085	0.475633	0.999535	chr3
ADPRHL2	-0.187146	0.714169	0.999535	chr1
ADPRM	-0.459485	0.449809	0.999535	chr17
ADRA2C	2.41622	0.236425	0.999535	chr4
ADRB1	0.129199	0.863555	0.999535	chr10
ADRB2	-0.143518	0.750251	0.999535	chr5
ADRBK1	-0.301361	0.222989	0.999535	chr11
ADRBK2	0.0935586	0.622703	0.999535	chr22
ADRM1	-0.11074	0.836859	0.999535	chr20
ADSL	0.179785	0.598678	0.999535	chr22
ADSS	0.130117	0.787043	0.999535	chr1
ADSSL1	-0.754619	0.0559742	0.999535	chr14
AEBP2	-0.237611	0.347613	0.999535	chr12
AEN	0.489361	0.195213	0.999535	chr15
AES	-0.722595	0.0879895	0.999535	chr19
AF011889.5	0.121634	0.875171	0.999535	chrX
AF111168.2	-0.508794	0.387446	0.999535	chr14
AFAP1	-0.982739	0.123457	0.999535	chr4
AFF1	-0.14851	0.558872	0.999535	chr4
AFF3	0.126638	0.812629	0.999535	chr2
AFF4	0.00374441	0.987113	0.999535	chr5
AFG3L2	0.0108335	0.963313	0.999535	chr18
AFMID	0.517874	0.213482	0.999535	chr17
AFTPH	0.117433	0.606739	0.999535	chr2
AGA	0.0491923	0.924294	0.999535	chr4
AGAP1	-0.605893	0.392593	0.999535	chr2
AGAP2	-0.172992	0.652005	0.999535	chr12
AGAP3	-0.18783	0.568162	0.999535	chr7
AGAP4	-0.148456	0.839371	0.999535	chr10
AGAP5	0.0693341	0.849539	0.999535	chr10
AGAP6	0.101296	0.737598	0.999535	chr10
AGAP9	-0.583529	0.0608673	0.999535	chr10
AGBL5	-0.259893	0.483292	0.999535	chr2
AGER	0.315583	0.592689	0.999535	chr6
AGFG1	-0.429105	0.231226	0.999535	chr2
AGFG2	-0.0921993	0.823925	0.999535	chr7
AGGF1	0.242693	0.300192	0.999535	chr5
AGK	0.128156	0.490557	0.999535	chr7
AGL	0.0379776	0.859624	0.999535	chr1
AGMAT	-0.0137974	0.970955	0.999535	chr1
AGO1	-0.0256588	0.889279	0.999535	chr1
AGO2	-0.0477678	0.864744	0.999535	chr8
AGO3	0.144079	0.683644	0.999535	chr1
AGO4	-0.197583	0.254825	0.999535	chr1
AGPAT1	0.303664	0.267635	0.999535	chr6
AGPAT2	-0.322244	0.340889	0.999535	chr9
AGPAT3	-0.367029	0.202377	0.999535	chr21
AGPAT4	0.331932	0.348259	0.999535	chr6
AGPAT5	-0.053585	0.85564	0.999535	chr8
AGPS	0.094942	0.690288	0.999535	chr2
AGRN	-0.178053	0.810214	0.999535	chr1
AGRP	-0.666744	0.547884	0.999535	chr16
AGTPBP1	-0.0719786	0.810819	0.999535	chr9
AGTRAP	-0.729252	0.142922	0.999535	chr1
AHCTF1	0.0882385	0.660251	0.999535	chr1
AHCY	0.0939059	0.764114	0.999535	chr20
AHCYL1	0.0181723	0.909949	0.999535	chr1
AHCYL2	-0.0330661	0.880635	0.999535	chr7
AHDC1	-0.333967	0.582401	0.999535	chr1
AHI1	-0.0158329	0.972437	0.999535	chr6
AHNAK	-0.433796	0.565665	0.999535	chr11
AHNAK2	0.58722	0.264317	0.999535	chr14
AHR	-0.907046	0.144545	0.999535	chr7
AHSA1	0.116837	0.754424	0.999535	chr14
AHSA2	-0.0284908	0.902533	0.999535	chr2
AICDA	-0.152115	0.71123	0.999535	chr12
AIDA	0.141006	0.497989	0.999535	chr1
AIF1	0.208658	0.630168	0.999535	chr6
AIFM1	0.260626	0.623475	0.999535	chrX
AIFM2	-0.214245	0.657109	0.999535	chr10
AIFM3	0.508284	0.377729	0.999535	chr22
AIG1	0.0738944	0.666518	0.999535	chr6
AIM1	-0.362163	0.422006	0.999535	chr6
AIM2	-0.4402	0.555416	0.999535	chr1
AIMP1	-0.0159802	0.949035	0.999535	chr4
AIMP2	-0.167512	0.739181	0.999535	chr7
AIP	0.1679	0.761802	0.999535	chr11
AK1	1.00814	0.0630786	0.999535	chr9
AK2	0.343031	0.142072	0.999535	chr1
AK3	0.100118	0.721734	0.999535	chr9
AK4	0.933639	0.455092	0.999535	chr1
AK6	0.195441	0.68343	0.999535	chr5
AK7	-0.505753	0.519889	0.999535	chr14
AK9	0.180281	0.590256	0.999535	chr6
AKAP1	0.127601	0.607921	0.999535	chr17
AKAP10	-0.278537	0.207345	0.999535	chr17
AKAP11	-0.168674	0.437514	0.999535	chr13
AKAP13	-0.030725	0.8363	0.999535	chr15
AKAP17A	-0.243635	0.445904	0.999535	chrX
AKAP2	0.821169	0.0222479	0.999535	chr9
AKAP7	0.285706	0.278115	0.999535	chr6
AKAP8	0.0291027	0.898856	0.999535	chr19
AKAP8L	0.150405	0.432107	0.999535	chr19
AKAP9	-0.082556	0.767977	0.999535	chr7
AKIP1	-0.397489	0.319633	0.999535	chr11
AKIRIN1	0.083991	0.654861	0.999535	chr1
AKIRIN2	-0.0011547	0.995117	0.999535	chr6
AKNA	-0.446863	0.146218	0.999535	chr9
AKR1A1	-0.193259	0.471933	0.999535	chr1
AKR1B1	-0.115595	0.738611	0.999535	chr7
AKR1B15	0.470245	0.601873	0.999535	chr7
AKR1E2	-0.337346	0.74022	0.999535	chr10
AKR7A2	0.0173736	0.972366	0.999535	chr1
AKT1	-0.209076	0.446179	0.999535	chr14
AKT1S1	0.017285	0.913385	0.999535	chr19
AKT2	-0.052136	0.83481	0.999535	chr19
AKT3	0.191068	0.717554	0.999535	chr1
AKTIP	-0.294202	0.57078	0.999535	chr16
AL023806.1	-0.900671	0.119829	0.999535	chr6
AL023875.1	-1.94896	0.151572	0.999535	chrX
AL049794.1	0.0261457	0.97363	0.999535	chr20
AL135745.1	-0.528414	0.659754	0.999535	chr14
AL136097.1	-0.337928	0.601265	0.999535	chr9
AL354828.1	-1.26126	0.135913	0.999535	chr13
AL354828.2	0.992663	0.252531	0.999535	chr13
AL365181.2	-0.452225	0.510753	0.999535	chr1
AL365202.1	-0.056943	0.954196	0.999535	chr9
AL365273.1	-0.12138	0.85035	0.999535	chr10
AL513523.2	-0.0241605	0.975016	0.999535	chr1
AL589743.1	-1.09342	0.305732	0.999535	chr14
AL590235.1	-0.514055	0.424387	0.999535	chr4
AL645728.1	-1.48801	0.151243	0.999535	chr1
ALAD	-0.13086	0.540175	0.999535	chr9
ALAS1	-0.348477	0.295071	0.999535	chr3
ALCAM	0.861902	0.0194376	0.999535	chr3
ALDH16A1	-0.18972	0.532933	0.999535	chr19
ALDH18A1	-0.0559151	0.908552	0.999535	chr10
ALDH1A1	0.725236	0.397178	0.999535	chr9
ALDH1A2	0.289844	0.785952	0.999535	chr15
ALDH1B1	-0.639434	0.191978	0.999535	chr9
ALDH1L2	0.227706	0.630187	0.999535	chr12
ALDH2	-0.136969	0.780113	0.999535	chr12
ALDH3A2	0.0647156	0.903395	0.999535	chr17
ALDH3B1	-0.326801	0.36716	0.999535	chr11
ALDH4A1	-0.166051	0.630675	0.999535	chr1
ALDH5A1	-0.0339258	0.963427	0.999535	chr6
ALDH6A1	0.0947474	0.694156	0.999535	chr14
ALDH7A1	0.246149	0.600116	0.999535	chr5
ALDH8A1	-0.5514	0.481359	0.999535	chr6
ALDH9A1	-0.14437	0.441253	0.999535	chr1
ALDOA	-0.21845	0.617598	0.999535	chr16
ALDOC	-0.49318	0.494353	0.999535	chr17
ALG1	-0.106506	0.646621	0.999535	chr16
ALG10	-0.138766	0.804074	0.999535	chr12
ALG10B	0.15024	0.611662	0.999535	chr12
ALG11	-0.299378	0.348668	0.999535	chr13
ALG12	-0.374828	0.488856	0.999535	chr22
ALG13	0.311826	0.418117	0.999535	chrX
ALG14	-0.148863	0.582834	0.999535	chr1
ALG2	0.24285	0.437223	0.999535	chr9
ALG3	-0.409164	0.339826	0.999535	chr3
ALG5	0.128324	0.552854	0.999535	chr13
ALG6	0.177153	0.749659	0.999535	chr1
ALG8	0.219059	0.362127	0.999535	chr11
ALG9	0.182881	0.712892	0.999535	chr11
ALKBH1	0.553772	0.125765	0.999535	chr14
ALKBH2	0.34578	0.532584	0.999535	chr12
ALKBH3	0.0869619	0.862736	0.999535	chr11
ALKBH4	0.0326237	0.954047	0.999535	chr7
ALKBH5	0.0882506	0.674489	0.999535	chr17
ALKBH6	0.424938	0.612225	0.999535	chr19
ALKBH7	-0.101536	0.861424	0.999535	chr19
ALKBH8	0.0740744	0.786165	0.999535	chr11
ALMS1	0.18418	0.450303	0.999535	chr2
ALOX12	-0.370859	0.527161	0.999535	chr17
ALOX15B	-0.225089	0.733733	0.999535	chr17
ALOX5	-0.160533	0.47403	0.999535	chr10
ALOX5AP	0.00361286	0.991979	0.999535	chr13
ALPK1	-0.164949	0.324869	0.999535	chr4
ALPK3	-0.0412626	0.942989	0.999535	chr15
ALS2	0.0092372	0.972149	0.999535	chr2
ALS2CL	-1.79245	0.0244308	0.999535	chr3
ALS2CR12	0.124687	0.876076	0.999535	chr2
ALYREF	0.0767625	0.876741	0.999535	chr17
AMACR	-0.315753	0.52376	0.999535	chr5
AMBRA1	-0.0132138	0.948397	0.999535	chr11
AMD1	0.333581	0.13254	0.999535	chr6
AMDHD1	-0.602778	0.357201	0.999535	chr12
AMDHD2	-0.12675	0.852344	0.999535	chr16
AMER1	0.186736	0.745611	0.999535	chrX
AMFR	-0.24981	0.416492	0.999535	chr16
AMICA1	-1.83833	0.0582393	0.999535	chr11
AMMECR1	0.416917	0.493156	0.999535	chrX
AMMECR1L	-0.213202	0.302149	0.999535	chr2
AMN1	-0.0607824	0.903473	0.999535	chr12
AMOT	-0.083827	0.879257	0.999535	chrX
AMOTL1	-0.0677016	0.841404	0.999535	chr11
AMPD2	-0.293806	0.318381	0.999535	chr1
AMPD3	-0.487313	0.0377601	0.999535	chr11
AMT	-0.121634	0.741809	0.999535	chr3
AMY2B	0.108568	0.85903	0.999535	chr1
AMZ2	0.0334198	0.900699	0.999535	chr17
ANAPC1	0.162832	0.590801	0.999535	chr2
ANAPC10	0.139311	0.77245	0.999535	chr4
ANAPC11	0.292316	0.562859	0.999535	chr17
ANAPC13	0.304316	0.389193	0.999535	chr3
ANAPC15	0.00817532	0.968077	0.999535	chr11
ANAPC16	0.0601955	0.806949	0.999535	chr10
ANAPC2	-0.351247	0.201933	0.999535	chr9
ANAPC4	0.0855593	0.747064	0.999535	chr4
ANAPC5	-0.116795	0.576153	0.999535	chr12
ANAPC7	-0.204068	0.72563	0.999535	chr12
ANG	-0.10501	0.840192	0.999535	chr14
ANGEL1	0.216357	0.458037	0.999535	chr14
ANGEL2	-0.00212247	0.993992	0.999535	chr1
ANGPT2	-0.155545	0.758257	0.999535	chr8
ANGPTL4	0.295118	0.768475	0.999535	chr19
ANGPTL6	0.40464	0.635178	0.999535	chr19
ANK1	0.93893	0.250529	0.999535	chr8
ANK2	0.154426	0.776891	0.999535	chr4
ANKAR	-0.603365	0.326694	0.999535	chr2
ANKDD1A	-0.367114	0.173947	0.999535	chr15
ANKEF1	0.839643	0.340251	0.999535	chr20
ANKFY1	-0.2763	0.230012	0.999535	chr17
ANKH	-0.486575	0.21848	0.999535	chr5
ANKHD1	-0.373705	0.233583	0.999535	chr5
ANKHD1-EIF4EBP3	1.2103	0.019263	0.999535	chr5
ANKIB1	0.0565822	0.724685	0.999535	chr7
ANKLE1	0.611937	0.325968	0.999535	chr19
ANKLE2	-0.104475	0.664676	0.999535	chr12
ANKMY1	-0.423436	0.144841	0.999535	chr2
ANKMY2	-0.22803	0.733469	0.999535	chr7
ANKRA2	0.292022	0.136177	0.999535	chr5
ANKRD10	0.162655	0.44754	0.999535	chr13
ANKRD11	0.0918265	0.738793	0.999535	chr16
ANKRD12	0.140305	0.58887	0.999535	chr18
ANKRD13A	-0.112181	0.412319	0.999535	chr12
ANKRD13C	-0.00461694	0.988521	0.999535	chr1
ANKRD13D	0.0184511	0.942573	0.999535	chr11
ANKRD16	-0.206805	0.716133	0.999535	chr10
ANKRD17	-0.0426373	0.774801	0.999535	chr4
ANKRD22	0.971956	0.0320408	0.999535	chr10
ANKRD23	0.446444	0.537583	0.999535	chr2
ANKRD24	-0.709856	0.289426	0.999535	chr19
ANKRD26	-0.569267	0.213563	0.999535	chr10
ANKRD27	0.00529163	0.981537	0.999535	chr19
ANKRD28	-0.546381	0.463571	0.999535	chr3
ANKRD29	-2.0149	0.0290924	0.999535	chr18
ANKRD36	-0.479096	0.290165	0.999535	chr2
ANKRD36B	-0.585369	0.275895	0.999535	chr2
ANKRD36C	-0.739937	0.29544	0.999535	chr2
ANKRD37	-0.19536	0.72265	0.999535	chr4
ANKRD39	0.525132	0.282868	0.999535	chr2
ANKRD40	-0.19327	0.437074	0.999535	chr17
ANKRD42	0.572595	0.15406	0.999535	chr11
ANKRD44	0.136148	0.715692	0.999535	chr2
ANKRD46	0.00895834	0.982735	0.999535	chr8
ANKRD49	0.29964	0.568059	0.999535	chr11
ANKRD50	0.0825117	0.698331	0.999535	chr4
ANKRD52	-0.337449	0.159808	0.999535	chr12
ANKRD54	0.328035	0.576359	0.999535	chr22
ANKRD6	0.615951	0.0455925	0.999535	chr6
ANKRD61	-0.285766	0.793154	0.999535	chr7
ANKRD65	1.36335	0.183083	0.999535	chr1
ANKRD9	0.135776	0.71149	0.999535	chr14
ANKS1A	-0.420727	0.11826	0.999535	chr6
ANKS3	-0.106329	0.831098	0.999535	chr16
ANKS4B	-0.640513	0.254482	0.999535	chr16
ANKS6	-0.320889	0.647013	0.999535	chr9
ANKZF1	0.192827	0.397539	0.999535	chr2
ANLN	0.1492	0.844839	0.999535	chr7
ANO10	-0.0911449	0.609377	0.999535	chr3
ANO6	-0.0350203	0.861433	0.999535	chr12
ANO8	0.235316	0.487676	0.999535	chr19
ANOS1	0.251402	0.336197	0.999535	chrX
ANP32A	0.110118	0.677094	0.999535	chr15
ANP32B	0.163795	0.593871	0.999535	chr9
ANP32E	0.213385	0.447104	0.999535	chr1
ANPEP	-1.88833	0.039825	0.999535	chr15
ANTXR1	0.456678	0.379635	0.999535	chr2
ANTXR2	-0.745339	0.38695	0.999535	chr4
ANXA1	0.0997684	0.894221	0.999535	chr9
ANXA11	-0.331891	0.239306	0.999535	chr10
ANXA2	0.294255	0.70985	0.999535	chr15
ANXA2R	0.253332	0.69063	0.999535	chr5
ANXA3	-2.56309	0.0542712	0.999535	chr4
ANXA4	0.51479	0.0302016	0.999535	chr2
ANXA5	0.0267429	0.932928	0.999535	chr4
ANXA6	-0.775661	0.305941	0.999535	chr5
ANXA7	0.117172	0.646662	0.999535	chr10
ANXA9	-0.388059	0.509992	0.999535	chr1
AOAH	-0.513324	0.0787781	0.999535	chr7
AP000275.65	-3.89071	0.0142918	0.999535	chr21
AP000295.9	0.498683	0.771886	0.999535	chr21
AP000350.10	-0.927038	0.469765	0.999535	chr22
AP000687.1	-0.918588	0.470728	0.999535	chr21
AP000769.1	1.09349	0.631188	0.999535	chr11
AP000866.1	-1.06623	0.216137	0.999535	chr11
AP002884.2	-1.88634	0.306595	0.999535	chr11
AP002962.1	-0.0719517	0.94459	0.999535	chr11
AP003419.11	0.0555381	0.834733	0.999535	chr11
AP006285.2	-0.45978	0.4981	0.999535	chr11
AP1AR	0.33187	0.231939	0.999535	chr4
AP1B1	-0.343635	0.203494	0.999535	chr22
AP1G1	0.0515089	0.801915	0.999535	chr16
AP1G2	0.00135836	0.993303	0.999535	chr14
AP1M1	-0.272062	0.537487	0.999535	chr19
AP1S1	0.274042	0.612947	0.999535	chr7
AP1S2	-0.614838	0.199079	0.999535	chrX
AP1S3	-0.53811	0.34334	0.999535	chr2
AP2A1	-0.424909	0.374352	0.999535	chr19
AP2A2	-0.636405	0.181922	0.999535	chr11
AP2B1	0.207182	0.243781	0.999535	chr17
AP2M1	0.16539	0.529017	0.999535	chr3
AP2S1	0.0635623	0.86805	0.999535	chr19
AP3B1	-0.00753526	0.972714	0.999535	chr5
AP3B2	-0.722223	0.281593	0.999535	chr15
AP3D1	-0.431145	0.0906411	0.999535	chr19
AP3M1	0.146735	0.447836	0.999535	chr10
AP3M2	0.145939	0.654915	0.999535	chr8
AP3S1	0.203663	0.652742	0.999535	chr5
AP3S2	0.182923	0.351828	0.999535	chr15
AP4B1	-0.0209049	0.95925	0.999535	chr1
AP4E1	0.146378	0.557532	0.999535	chr15
AP4M1	0.390431	0.227092	0.999535	chr7
AP4S1	-0.4377	0.279968	0.999535	chr14
AP5B1	-0.0773924	0.780326	0.999535	chr11
AP5M1	0.046549	0.851131	0.999535	chr14
AP5S1	-0.028543	0.897545	0.999535	chr20
AP5Z1	-0.285391	0.285645	0.999535	chr7
APAF1	-0.179036	0.442695	0.999535	chr12
APBA1	-0.546273	0.337622	0.999535	chr9
APBA2	0.622161	0.595914	0.999535	chr15
APBA3	-0.568152	0.408672	0.999535	chr19
APBB1	0.492796	0.371777	0.999535	chr11
APBB1IP	-0.0674133	0.814826	0.999535	chr10
APBB3	0.531371	0.165855	0.999535	chr5
APC	0.193511	0.38911	0.999535	chr5
APCDD1	1.30675	0.125092	0.999535	chr18
APEH	-0.154094	0.646028	0.999535	chr3
APELA	-2.14357	0.040098	0.999535	chr4
APEX1	0.283515	0.334273	0.999535	chr14
APEX2	-0.196445	0.47471	0.999535	chrX
APH1A	-0.039122	0.89108	0.999535	chr1
APH1B	0.432956	0.137631	0.999535	chr15
API5	0.0331429	0.857331	0.999535	chr11
APIP	0.165848	0.56276	0.999535	chr11
APITD1	0.414119	0.772268	0.999535	chr1
APITD1-CORT	-0.536122	0.505306	0.999535	chr1
APLF	0.752263	0.104398	0.999535	chr2
APLP2	-0.20861	0.405981	0.999535	chr11
APMAP	0.162781	0.601656	0.999535	chr20
APOA1BP	0.100795	0.783442	0.999535	chr1
APOA2	-1.0537	0.346249	0.999535	chr1
APOBEC2	-1.15617	0.285147	0.999535	chr6
APOBEC3A	-1.78202	0.0220406	0.999535	chr22
APOBEC3B	-1.33552	0.0511444	0.999535	chr22
APOBEC3C	0.489325	0.0626403	0.999535	chr22
APOBEC3D	-0.534168	0.32078	0.999535	chr22
APOBEC3F	0.263286	0.281783	0.999535	chr22
APOBEC3G	0.270386	0.43391	0.999535	chr22
APOBEC3H	0.394427	0.625345	0.999535	chr22
APOBR	-0.173055	0.760959	0.999535	chr16
APOC1	0.260914	0.675401	0.999535	chr19
APOC4-APOC2	0.0791539	0.879765	0.999535	chr19
APOD	-0.729909	0.492247	0.999535	chr3
APOE	0.181195	0.760932	0.999535	chr19
APOL1	0.07061	0.802116	0.999535	chr22
APOL2	0.279865	0.374863	0.999535	chr22
APOL3	-0.605161	0.243884	0.999535	chr22
APOL4	0.0115062	0.98224	0.999535	chr22
APOL6	-0.179585	0.439073	0.999535	chr22
APOLD1	-0.764771	0.249724	0.999535	chr12
APOM	0.423207	0.481092	0.999535	chr6
APOO	-0.39884	0.512075	0.999535	chrX
APOOL	0.490015	0.104464	0.999535	chrX
APOPT1	0.0689101	0.85644	0.999535	chr14
APP	-0.291988	0.285894	0.999535	chr21
APPBP2	0.227582	0.132072	0.999535	chr17
APPL1	0.171532	0.436326	0.999535	chr3
APPL2	-0.251166	0.336167	0.999535	chr12
APRT	0.495532	0.302207	0.999535	chr16
APTX	0.188578	0.675697	0.999535	chr9
AQP11	0.0757821	0.947069	0.999535	chr11
AQP6	-0.354161	0.540879	0.999535	chr12
AQP9	-0.938617	0.476362	0.999535	chr15
AQR	0.0614252	0.762709	0.999535	chr15
ARAF	-0.180097	0.230981	0.999535	chrX
ARAP1	-0.310787	0.340808	0.999535	chr11
ARAP2	0.20532	0.478217	0.999535	chr4
ARAP3	-0.625013	0.203018	0.999535	chr5
ARCN1	0.295164	0.170523	0.999535	chr11
AREG	-0.219321	0.849366	0.999535	chr4
AREL1	-0.230414	0.230093	0.999535	chr14
ARF1	-0.0134687	0.958984	0.999535	chr1
ARF3	0.115281	0.647475	0.999535	chr12
ARF4	0.193514	0.387956	0.999535	chr3
ARF5	-0.22624	0.666926	0.999535	chr7
ARF6	-0.331615	0.0748694	0.999535	chr14
ARFGAP1	-0.292128	0.174925	0.999535	chr20
ARFGAP2	0.0315018	0.886235	0.999535	chr11
ARFGAP3	0.0149344	0.933704	0.999535	chr22
ARFGEF1	-0.279351	0.282025	0.999535	chr8
ARFGEF2	0.293301	0.156437	0.999535	chr20
ARFIP1	0.285987	0.334587	0.999535	chr4
ARFIP2	-0.0579793	0.89178	0.999535	chr11
ARFRP1	0.0670547	0.878192	0.999535	chr20
ARG2	-0.754946	0.155524	0.999535	chr14
ARGLU1	0.28224	0.297005	0.999535	chr13
ARHGAP1	-0.371428	0.196377	0.999535	chr11
ARHGAP10	-0.438761	0.620514	0.999535	chr4
ARHGAP11A	0.00433293	0.990816	0.999535	chr15
ARHGAP11B	0.608744	0.332201	0.999535	chr15
ARHGAP12	-0.112453	0.723215	0.999535	chr10
ARHGAP15	0.179776	0.599318	0.999535	chr2
ARHGAP17	-0.367403	0.296258	0.999535	chr16
ARHGAP18	-0.0548768	0.909257	0.999535	chr6
ARHGAP19	-0.153199	0.755231	0.999535	chr10
ARHGAP20	-0.103815	0.868568	0.999535	chr11
ARHGAP21	-0.207247	0.253772	0.999535	chr10
ARHGAP24	0.296079	0.325516	0.999535	chr4
ARHGAP25	-0.23224	0.423354	0.999535	chr2
ARHGAP26	0.0552801	0.829451	0.999535	chr5
ARHGAP27	-0.0130372	0.96166	0.999535	chr17
ARHGAP28	0.146164	0.765331	0.999535	chr18
ARHGAP30	-0.0718188	0.680805	0.999535	chr1
ARHGAP31	-0.121547	0.581255	0.999535	chr3
ARHGAP32	0.281703	0.538835	0.999535	chr11
ARHGAP33	-0.71917	0.202307	0.999535	chr19
ARHGAP35	-0.148087	0.560323	0.999535	chr19
ARHGAP4	-0.419588	0.0963012	0.999535	chrX
ARHGAP5	0.0920717	0.719766	0.999535	chr14
ARHGAP6	0.403853	0.405622	0.999535	chrX
ARHGAP8	-1.50336	0.128187	0.999535	chr22
ARHGAP9	-0.0844628	0.742065	0.999535	chr12
ARHGDIA	-0.117329	0.6412	0.999535	chr17
ARHGDIB	0.0441577	0.880547	0.999535	chr12
ARHGEF1	-0.242287	0.276453	0.999535	chr19
ARHGEF10	-0.247103	0.73672	0.999535	chr8
ARHGEF10L	-0.38128	0.32337	0.999535	chr1
ARHGEF11	-0.271564	0.21174	0.999535	chr1
ARHGEF12	-0.15381	0.567394	0.999535	chr11
ARHGEF18	-0.506207	0.405516	0.999535	chr19
ARHGEF19	-0.484134	0.258159	0.999535	chr1
ARHGEF2	-0.099722	0.723522	0.999535	chr1
ARHGEF26	-0.213172	0.571819	0.999535	chr3
ARHGEF3	0.227242	0.553181	0.999535	chr3
ARHGEF37	-0.0410896	0.957692	0.999535	chr5
ARHGEF39	-0.995317	0.0499893	0.999535	chr9
ARHGEF40	-0.225794	0.466031	0.999535	chr14
ARHGEF5	0.511507	0.295124	0.999535	chr7
ARHGEF6	0.255125	0.311242	0.999535	chrX
ARHGEF7	0.174425	0.329439	0.999535	chr13
ARHGEF9	0.208956	0.581534	0.999535	chrX
ARID1A	-0.304053	0.279958	0.999535	chr1
ARID1B	0.0693979	0.706495	0.999535	chr6
ARID2	0.204629	0.450418	0.999535	chr12
ARID3A	-0.236243	0.469692	0.999535	chr19
ARID3B	-0.542745	0.104692	0.999535	chr15
ARID4A	0.348296	0.0611205	0.999535	chr14
ARID4B	0.123671	0.325984	0.999535	chr1
ARID5A	-0.194749	0.538469	0.999535	chr2
ARID5B	0.305092	0.253037	0.999535	chr10
ARIH1	-0.0749275	0.665904	0.999535	chr15
ARIH2	0.293624	0.10356	0.999535	chr3
ARIH2OS	-0.564202	0.249234	0.999535	chr3
ARL1	-0.231302	0.433168	0.999535	chr12
ARL10	-0.0568116	0.906513	0.999535	chr5
ARL11	-0.278599	0.330271	0.999535	chr13
ARL13B	-0.0726636	0.762618	0.999535	chr3
ARL14EP	0.30539	0.229257	0.999535	chr11
ARL15	0.454076	0.111512	0.999535	chr5
ARL16	0.135277	0.794536	0.999535	chr17
ARL17A	-0.330961	0.375241	0.999535	chr17
ARL17B	-0.240762	0.563772	0.999535	chr17
ARL2	-0.660766	0.361988	0.999535	chr11
ARL2BP	0.36999	0.124474	0.999535	chr16
ARL3	0.271282	0.542456	0.999535	chr10
ARL4A	-0.0183136	0.97196	0.999535	chr7
ARL4C	-0.795747	0.332852	0.999535	chr2
ARL4D	-0.568246	0.424313	0.999535	chr17
ARL5A	0.215199	0.5117	0.999535	chr2
ARL5B	0.242465	0.485772	0.999535	chr10
ARL6	0.123516	0.834416	0.999535	chr3
ARL6IP1	0.202169	0.322814	0.999535	chr16
ARL6IP4	0.277837	0.547087	0.999535	chr12
ARL6IP5	0.0703894	0.698295	0.999535	chr3
ARL6IP6	-0.115807	0.493625	0.999535	chr2
ARL8A	0.107709	0.583348	0.999535	chr1
ARL8B	0.238328	0.243402	0.999535	chr3
ARMC1	0.0859891	0.748456	0.999535	chr8
ARMC10	0.161534	0.388451	0.999535	chr7
ARMC12	-0.781234	0.376764	0.999535	chr6
ARMC2	-0.105959	0.854864	0.999535	chr6
ARMC5	-0.225102	0.526704	0.999535	chr16
ARMC6	-0.206443	0.692685	0.999535	chr19
ARMC7	0.207974	0.694327	0.999535	chr17
ARMC8	0.173297	0.38781	0.999535	chr3
ARMC9	-0.830148	0.113215	0.999535	chr2
ARMCX1	-0.101905	0.835667	0.999535	chrX
ARMCX2	0.0422222	0.855424	0.999535	chrX
ARMCX3	0.036161	0.864829	0.999535	chrX
ARMCX4	-0.674245	0.334012	0.999535	chrX
ARMCX5	0.0190348	0.963248	0.999535	chrX
ARMCX6	0.35568	0.335437	0.999535	chrX
ARMT1	-0.226426	0.657353	0.999535	chr6
ARNT	0.00859883	0.946635	0.999535	chr1
ARNTL	-0.22007	0.315635	0.999535	chr11
ARNTL2	-0.491745	0.291016	0.999535	chr12
ARPC1A	-0.298872	0.453571	0.999535	chr7
ARPC1B	-0.158919	0.694417	0.999535	chr7
ARPC2	0.20546	0.426596	0.999535	chr2
ARPC3	0.187892	0.590785	0.999535	chr12
ARPC4	-0.331587	0.339663	0.999535	chr3
ARPC4-TTLL3	0.138576	0.771165	0.999535	chr3
ARPC5	0.0591271	0.828086	0.999535	chr1
ARPC5L	-0.669893	0.297049	0.999535	chr9
ARPIN	-0.0368604	0.89756	0.999535	chr15
ARPP19	0.193781	0.31684	0.999535	chr15
ARRB1	0.121004	0.598784	0.999535	chr11
ARRB2	-0.145308	0.453586	0.999535	chr17
ARRDC1	-0.231096	0.292437	0.999535	chr9
ARRDC2	0.142835	0.639951	0.999535	chr19
ARRDC3	0.0951057	0.77847	0.999535	chr5
ARRDC4	0.11382	0.859267	0.999535	chr15
ARRDC5	-0.121197	0.738572	0.999535	chr19
ARSA	-0.175145	0.487644	0.999535	chr22
ARSB	-0.437944	0.0115916	0.999535	chr5
ARSD	-0.170992	0.390208	0.999535	chrX
ARSG	-0.270409	0.376658	0.999535	chr17
ARSK	0.0281347	0.937933	0.999535	chr5
ARV1	0.232073	0.579984	0.999535	chr1
ARVCF	-1.27165	0.0684861	0.999535	chr22
AS3MT	-1.0346	0.257613	0.999535	chr10
ASAH1	-0.0830067	0.676372	0.999535	chr8
ASAH2B	-0.599887	0.489791	0.999535	chr10
ASAP1	-0.213816	0.400911	0.999535	chr8
ASB1	0.237797	0.350929	0.999535	chr2
ASB13	-0.398252	0.368676	0.999535	chr10
ASB14	-0.148194	0.756813	0.999535	chr3
ASB16	-0.393604	0.54855	0.999535	chr17
ASB2	0.0355619	0.960913	0.999535	chr14
ASB3	0.365296	0.188083	0.999535	chr2
ASB4	0.25156	0.565038	0.999535	chr7
ASB6	-0.384444	0.44067	0.999535	chr9
ASB7	0.0881967	0.689301	0.999535	chr15
ASB8	0.0221528	0.932061	0.999535	chr12
ASB9	-0.141821	0.899245	0.999535	chrX
ASCC1	-0.116754	0.638096	0.999535	chr10
ASCC2	-0.0695262	0.817627	0.999535	chr22
ASCC3	0.6376	0.0921276	0.999535	chr6
ASCL2	0.304783	0.61815	0.999535	chr11
ASF1A	0.228334	0.423181	0.999535	chr6
ASF1B	-0.646619	0.231535	0.999535	chr19
ASGR1	-1.32792	0.0309267	0.999535	chr17
ASGR2	0.0230178	0.96861	0.999535	chr17
ASH1L	-0.254105	0.345124	0.999535	chr1
ASH2L	-0.0923978	0.765692	0.999535	chr8
ASIC3	0.509694	0.482681	0.999535	chr7
ASIP	0.0661814	0.957194	0.999535	chr20
ASL	-0.389251	0.574421	0.999535	chr7
ASMTL	-0.479688	0.286753	0.999535	chrX
ASNA1	-0.121698	0.770397	0.999535	chr19
ASNS	0.160803	0.696835	0.999535	chr7
ASNSD1	0.278491	0.280658	0.999535	chr2
ASPA	-0.86929	0.144257	0.999535	chr17
ASPDH	-0.162279	0.844215	0.999535	chr19
ASPH	-0.498425	0.271347	0.999535	chr8
ASPHD2	-0.490884	0.216969	0.999535	chr22
ASPM	-1.08571	0.175077	0.999535	chr1
ASPRV1	-0.701943	0.186662	0.999535	chr2
ASPSCR1	-0.184903	0.567656	0.999535	chr17
ASRGL1	0.136682	0.875533	0.999535	chr11
ASTE1	-0.00347978	0.996051	0.999535	chr3
ASTN2	-0.016917	0.973362	0.999535	chr9
ASUN	0.21205	0.451759	0.999535	chr12
ASXL1	0.102614	0.693457	0.999535	chr20
ASXL2	0.0180059	0.937717	0.999535	chr2
ATAD1	0.267659	0.155641	0.999535	chr10
ATAD2	-0.293264	0.531695	0.999535	chr8
ATAD2B	-0.0367535	0.850253	0.999535	chr2
ATAD3A	0.0227868	0.949295	0.999535	chr1
ATAD3B	-0.257429	0.719975	0.999535	chr1
ATAD3C	-0.223392	0.559372	0.999535	chr1
ATAD5	-0.129132	0.719602	0.999535	chr17
ATAT1	-0.140087	0.716684	0.999535	chr6
ATCAY	-0.88682	0.159389	0.999535	chr19
ATE1	0.013179	0.964814	0.999535	chr10
ATF1	0.264733	0.328267	0.999535	chr12
ATF2	0.128203	0.547525	0.999535	chr2
ATF3	-0.0634613	0.906852	0.999535	chr1
ATF4	0.251032	0.191706	0.999535	chr22
ATF5	-0.56977	0.158638	0.999535	chr19
ATF6	-0.173782	0.442736	0.999535	chr1
ATF6B	-0.374404	0.037868	0.999535	chr6
ATF7	-0.234978	0.405505	0.999535	chr12
ATF7IP	0.0838809	0.6075	0.999535	chr12
ATF7IP2	0.405585	0.532522	0.999535	chr16
ATG10	-0.223283	0.6093	0.999535	chr5
ATG101	-0.445439	0.551378	0.999535	chr12
ATG12	0.217806	0.227032	0.999535	chr5
ATG13	-0.00595432	0.979256	0.999535	chr11
ATG14	0.15356	0.497396	0.999535	chr14
ATG16L1	0.205704	0.657937	0.999535	chr2
ATG16L2	-0.227853	0.458749	0.999535	chr11
ATG2A	-0.0698238	0.898416	0.999535	chr11
ATG2B	-0.145619	0.490486	0.999535	chr14
ATG3	0.164669	0.649005	0.999535	chr3
ATG4A	-0.275091	0.677508	0.999535	chrX
ATG4B	-0.126755	0.654612	0.999535	chr2
ATG4C	0.364558	0.0970309	0.999535	chr1
ATG4D	0.502128	0.248714	0.999535	chr19
ATG5	0.149287	0.671276	0.999535	chr6
ATG7	-0.342347	0.156688	0.999535	chr3
ATG9A	-0.366228	0.468888	0.999535	chr2
ATHL1	-0.669111	0.0779423	0.999535	chr11
ATIC	0.158676	0.611199	0.999535	chr2
ATL1	0.088252	0.908092	0.999535	chr14
ATL2	0.247801	0.240535	0.999535	chr2
ATL3	0.0343547	0.845878	0.999535	chr11
ATM	-0.0364954	0.86738	0.999535	chr11
ATMIN	0.101752	0.571715	0.999535	chr16
ATN1	-0.025263	0.94422	0.999535	chr12
ATOH8	-0.389061	0.63245	0.999535	chr2
ATOX1	-0.0691624	0.879129	0.999535	chr5
ATP10D	-0.0502692	0.818392	0.999535	chr4
ATP11A	-0.27964	0.203145	0.999535	chr13
ATP11B	0.284327	0.0756398	0.999535	chr3
ATP11C	-0.371678	0.341591	0.999535	chrX
ATP13A1	-0.154005	0.580319	0.999535	chr19
ATP13A2	-0.608668	0.211817	0.999535	chr1
ATP13A3	0.132279	0.666798	0.999535	chr3
ATP1A1	-0.069902	0.784508	0.999535	chr1
ATP1B1	-0.0133641	0.964151	0.999535	chr1
ATP1B3	-0.296083	0.384657	0.999535	chr3
ATP2A2	-0.180685	0.384831	0.999535	chr12
ATP2A3	-0.571741	0.448447	0.999535	chr17
ATP2B1	0.163266	0.510429	0.999535	chr12
ATP2B4	0.271968	0.344507	0.999535	chr1
ATP2C1	0.238837	0.253925	0.999535	chr3
ATP5A1	0.0360675	0.907388	0.999535	chr18
ATP5B	0.0785158	0.788467	0.999535	chr12
ATP5C1	-0.106295	0.789357	0.999535	chr10
ATP5D	0.0549959	0.924501	0.999535	chr19
ATP5E	0.180421	0.608569	0.999535	chr20
ATP5F1	0.0953453	0.755477	0.999535	chr1
ATP5G1	0.213147	0.65737	0.999535	chr17
ATP5G2	0.117075	0.763119	0.999535	chr12
ATP5G3	0.0633143	0.908161	0.999535	chr2
ATP5H	0.156018	0.775164	0.999535	chr17
ATP5I	0.14644	0.819338	0.999535	chr4
ATP5J	-0.0660025	0.89577	0.999535	chr21
ATP5J2	0.202839	0.587438	0.999535	chr7
ATP5L	0.113697	0.758068	0.999535	chr11
ATP5L2	-0.0343518	0.967774	0.999535	chr22
ATP5O	0.00686439	0.990992	0.999535	chr21
ATP5S	0.20084	0.468575	0.999535	chr14
ATP5SL	-0.189747	0.454304	0.999535	chr19
ATP6AP1	-0.127012	0.491767	0.999535	chrX
ATP6AP1L	-0.365412	0.699167	0.999535	chr5
ATP6AP2	0.019353	0.941859	0.999535	chrX
ATP6V0A1	-0.367022	0.112075	0.999535	chr17
ATP6V0A2	0.053715	0.85925	0.999535	chr12
ATP6V0B	-0.221904	0.471688	0.999535	chr1
ATP6V0C	-0.292514	0.172326	0.999535	chr16
ATP6V0D1	-0.284055	0.519781	0.999535	chr16
ATP6V0D2	0.434011	0.540545	0.999535	chr8
ATP6V0E1	0.259965	0.324277	0.999535	chr5
ATP6V0E2	-0.193053	0.692858	0.999535	chr7
ATP6V1A	0.363417	0.229276	0.999535	chr3
ATP6V1B2	-0.0532188	0.83698	0.999535	chr8
ATP6V1C1	-0.0415841	0.876393	0.999535	chr8
ATP6V1C2	-0.140163	0.862631	0.999535	chr2
ATP6V1D	0.264803	0.333628	0.999535	chr14
ATP6V1F	0.214133	0.581131	0.999535	chr7
ATP6V1G1	-0.0913256	0.859572	0.999535	chr9
ATP6V1G2	1.25456	0.155537	0.999535	chr6
ATP6V1G2-DDX39B	-0.388459	0.568667	0.999535	chr6
ATP6V1H	0.094406	0.790083	0.999535	chr8
ATP7A	0.034216	0.861783	0.999535	chrX
ATP8A1	0.356303	0.197275	0.999535	chr4
ATP8B1	-0.432912	0.346375	0.999535	chr18
ATP8B2	-0.0832341	0.866529	0.999535	chr1
ATP8B4	-0.0502367	0.831671	0.999535	chr15
ATP9B	-0.0436448	0.893663	0.999535	chr18
ATPAF1	0.358558	0.132645	0.999535	chr1
ATPAF2	-0.291123	0.599988	0.999535	chr17
ATR	0.061784	0.840019	0.999535	chr3
ATRAID	-0.0159021	0.951522	0.999535	chr2
ATRIP	-0.494003	0.396862	0.999535	chr3
ATRN	-0.694922	0.0179369	0.999535	chr20
ATRX	0.221351	0.325982	0.999535	chrX
ATXN1	0.00866163	0.98731	0.999535	chr6
ATXN10	0.0565963	0.827215	0.999535	chr22
ATXN1L	-0.229883	0.377772	0.999535	chr16
ATXN2	0.0490629	0.777604	0.999535	chr12
ATXN2L	-0.254653	0.247931	0.999535	chr16
ATXN3	0.205912	0.244933	0.999535	chr14
ATXN7	-0.0777553	0.719551	0.999535	chr3
ATXN7L1	-0.138318	0.708751	0.999535	chr7
ATXN7L2	-0.0978245	0.825128	0.999535	chr1
ATXN7L3	0.0390228	0.790221	0.999535	chr17
ATXN7L3B	-0.0987967	0.722514	0.999535	chr12
AUH	0.279532	0.325494	0.999535	chr9
AUNIP	-0.191344	0.776102	0.999535	chr1
AUP1	0.0990768	0.666338	0.999535	chr2
AURKA	-0.500974	0.423113	0.999535	chr20
AURKAIP1	0.241585	0.693737	0.999535	chr1
AURKB	0.226732	0.83937	0.999535	chr17
AURKC	0.973608	0.26771	0.999535	chr19
AUTS2	1.28939	0.153864	0.999535	chr7
AVEN	0.673663	0.1928	0.999535	chr15
AVIL	-0.202831	0.741094	0.999535	chr12
AVL9	-0.0590109	0.761731	0.999535	chr7
AVPI1	-0.0491679	0.932905	0.999535	chr10
AXIN1	0.0106781	0.974284	0.999535	chr16
AXL	0.221375	0.412546	0.999535	chr19
AZI2	-0.0413733	0.93186	0.999535	chr3
AZIN1	0.355809	0.10868	0.999535	chr8
AZIN2	0.408271	0.524603	0.999535	chr1
AZU1	-0.486098	0.556719	0.999535	chr19
B2M	0.0328698	0.912479	0.999535	chr15
B3GALNT1	0.158946	0.666744	0.999535	chr3
B3GALNT2	-0.240217	0.70984	0.999535	chr1
B3GALT4	-0.0975854	0.827041	0.999535	chr6
B3GALT6	-0.0390959	0.901998	0.999535	chr1
B3GAT2	0.131921	0.851575	0.999535	chr6
B3GAT3	-0.00824932	0.974941	0.999535	chr11
B3GLCT	-0.00881185	0.987123	0.999535	chr13
B3GNT2	-0.0337529	0.896991	0.999535	chr2
B3GNT4	-0.645	0.222994	0.999535	chr12
B3GNT5	0.370422	0.451293	0.999535	chr3
B3GNT7	-0.955097	0.21527	0.999535	chr2
B3GNT8	0.386285	0.614638	0.999535	chr19
B3GNTL1	-0.442081	0.384708	0.999535	chr17
B4GALNT2	-0.472877	0.165094	0.999535	chr17
B4GALT1	-0.294415	0.366332	0.999535	chr9
B4GALT2	-0.239271	0.680771	0.999535	chr1
B4GALT3	0.0317341	0.913083	0.999535	chr1
B4GALT4	0.269754	0.474874	0.999535	chr3
B4GALT5	-0.381358	0.108363	0.999535	chr20
B4GALT7	-0.212871	0.631703	0.999535	chr5
B4GAT1	-0.354581	0.483126	0.999535	chr11
B9D1	-2.21974	0.0171288	0.999535	chr17
B9D2	0.0191807	0.977633	0.999535	chr19
BAALC	0.785776	0.546496	0.999535	chr8
BABAM1	-0.246816	0.616402	0.999535	chr19
BACE1	0.244151	0.470667	0.999535	chr11
BACE2	-0.529929	0.598126	0.999535	chr21
BACH1	-0.029127	0.896539	0.999535	chr21
BAD	-0.188994	0.712748	0.999535	chr11
BAG1	0.44524	0.24998	0.999535	chr9
BAG2	0.513385	0.384378	0.999535	chr6
BAG3	0.945705	0.217253	0.999535	chr10
BAG4	0.155089	0.432864	0.999535	chr8
BAG5	0.0793536	0.69055	0.999535	chr14
BAG6	-0.322746	0.121312	0.999535	chr6
BAHD1	-0.266007	0.338217	0.999535	chr15
BAIAP2	-0.400795	0.429742	0.999535	chr17
BAIAP2L1	-0.665956	0.285955	0.999535	chr7
BAK1	-0.063504	0.859809	0.999535	chr6
BANF1	0.233374	0.439906	0.999535	chr11
BANP	0.273232	0.53159	0.999535	chr16
BAP1	-0.374829	0.235155	0.999535	chr3
BARD1	0.315812	0.378614	0.999535	chr2
BASP1	0.0687164	0.840322	0.999535	chr5
BATF	-0.0879404	0.917368	0.999535	chr14
BATF2	0.183406	0.77169	0.999535	chr11
BATF3	0.808067	0.212133	0.999535	chr1
BAX	0.804889	0.0113731	0.999535	chr19
BAZ1A	-0.0834578	0.738093	0.999535	chr14
BAZ1B	0.08233	0.656379	0.999535	chr7
BAZ2A	-0.117486	0.520589	0.999535	chr12
BAZ2B	0.0255283	0.900382	0.999535	chr2
BBC3	1.18467	0.0769247	0.999535	chr19
BBIP1	-0.00293392	0.994219	0.999535	chr10
BBOF1	0.372179	0.455582	0.999535	chr14
BBS1	0.324929	0.641741	0.999535	chr11
BBS10	0.523573	0.244548	0.999535	chr12
BBS12	-0.105258	0.784038	0.999535	chr4
BBS2	0.173716	0.363184	0.999535	chr16
BBS4	-0.396345	0.521018	0.999535	chr15
BBS5	-0.259152	0.337699	0.999535	chr2
BBS7	-0.244858	0.509011	0.999535	chr4
BBS9	0.514713	0.202075	0.999535	chr7
BBX	0.159619	0.347939	0.999535	chr3
BCAM	-0.511753	0.524566	0.999535	chr19
BCAP29	0.0523672	0.814262	0.999535	chr7
BCAP31	0.184843	0.464463	0.999535	chrX
BCAR3	-0.264432	0.697015	0.999535	chr1
BCAS2	0.117773	0.694634	0.999535	chr1
BCAS3	-0.177405	0.432765	0.999535	chr17
BCAS4	-1.03811	0.0458126	0.999535	chr20
BCAT1	0.262825	0.642552	0.999535	chr12
BCAT2	0.12852	0.799812	0.999535	chr19
BCCIP	0.115243	0.724091	0.999535	chr10
BCDIN3D	0.533312	0.259391	0.999535	chr12
BCKDHA	-0.166597	0.774284	0.999535	chr19
BCKDHB	-0.0267932	0.936099	0.999535	chr6
BCKDK	-0.164709	0.618319	0.999535	chr16
BCL10	-0.156719	0.65618	0.999535	chr1
BCL2	-0.249606	0.359313	0.999535	chr18
BCL2A1	0.211753	0.688699	0.999535	chr15
BCL2L1	-0.00110576	0.996619	0.999535	chr20
BCL2L11	-0.419496	0.166789	0.999535	chr2
BCL2L12	-0.168677	0.728452	0.999535	chr19
BCL2L13	0.0906559	0.723662	0.999535	chr22
BCL2L2	-0.0223768	0.932756	0.999535	chr14
BCL2L2-PABPN1	-0.108604	0.910603	0.999535	chr14
BCL3	-1.28881	0.0345782	0.999535	chr19
BCL6	-0.550716	0.132678	0.999535	chr3
BCL7A	-0.0787788	0.869882	0.999535	chr12
BCL7B	0.106774	0.639575	0.999535	chr7
BCL7C	0.0252579	0.958064	0.999535	chr16
BCL9	-0.43759	0.397837	0.999535	chr1
BCL9L	0.29893	0.339922	0.999535	chr11
BCLAF1	0.189325	0.448942	0.999535	chr6
BCO2	0.847637	0.206915	0.999535	chr11
BCOR	0.206244	0.467561	0.999535	chrX
BCORL1	-0.10441	0.836446	0.999535	chrX
BCR	0.399982	0.383363	0.999535	chr22
BCS1L	-0.257075	0.699695	0.999535	chr2
BDH1	0.10334	0.747902	0.999535	chr3
BDH2	-0.101305	0.881818	0.999535	chr4
BDP1	0.151311	0.464719	0.999535	chr5
BEAN1	-0.838789	0.0606367	0.999535	chr16
BECN1	0.14713	0.424134	0.999535	chr17
BEND3	-0.87331	0.146575	0.999535	chr6
BEND6	0.695174	0.373433	0.999535	chr6
BEST1	-0.539853	0.0561262	0.999535	chr11
BEST3	-1.11657	0.335277	0.999535	chr12
BET1	0.322964	0.34788	0.999535	chr7
BET1L	0.104906	0.757909	0.999535	chr11
BEX4	0.234652	0.367315	0.999535	chrX
BEX5	0.505909	0.621122	0.999535	chrX
BFAR	0.344162	0.123145	0.999535	chr16
BHLHB9	-0.0303923	0.959821	0.999535	chrX
BHLHE40	-0.320881	0.329848	0.999535	chr3
BHLHE41	0.0244447	0.96319	0.999535	chr12
BICD1	-0.330485	0.550481	0.999535	chr12
BICD2	-0.0205318	0.924051	0.999535	chr9
BID	0.345062	0.24329	0.999535	chr22
BIK	-0.694276	0.577289	0.999535	chr22
BIN1	0.0789339	0.838529	0.999535	chr2
BIN2	0.358366	0.162309	0.999535	chr12
BIN3	0.206351	0.44813	0.999535	chr8
BIRC2	0.497677	0.0285096	0.999535	chr11
BIRC3	-0.59704	0.418277	0.999535	chr11
BIRC5	-0.0497391	0.951606	0.999535	chr17
BIRC6	-0.00218213	0.988516	0.999535	chr2
BIVM	-0.200832	0.426641	0.999535	chr13
BIVM-ERCC5	-0.0333209	0.972704	0.999535	chr13
BLCAP	0.357855	0.205461	0.999535	chr20
BLM	0.00575023	0.990574	0.999535	chr15
BLMH	0.0646183	0.768949	0.999535	chr17
BLNK	0.194791	0.524677	0.999535	chr10
BLOC1S1	-0.101657	0.845497	0.999535	chr12
BLOC1S2	0.434783	0.089234	0.999535	chr10
BLOC1S3	-0.210234	0.607512	0.999535	chr19
BLOC1S4	-0.0517693	0.920063	0.999535	chr4
BLOC1S5	0.0625316	0.83716	0.999535	chr6
BLOC1S6	-0.244974	0.382657	0.999535	chr15
BLVRA	-0.768764	0.443854	0.999535	chr7
BLVRB	-0.196728	0.67861	0.999535	chr19
BLZF1	0.115532	0.634134	0.999535	chr1
BMF	0.00853576	0.98314	0.999535	chr15
BMI1	0.350928	0.113684	0.999535	chr10
BMP1	-0.654789	0.128585	0.999535	chr8
BMP2K	-0.0531155	0.790089	0.999535	chr4
BMP8B	-0.358417	0.566763	0.999535	chr1
BMPR1A	-0.221291	0.558875	0.999535	chr10
BMPR1B	0.0410788	0.932149	0.999535	chr4
BMPR2	0.154648	0.480387	0.999535	chr2
BMS1	0.0207757	0.959723	0.999535	chr10
BNC2	-0.238456	0.607746	0.999535	chr9
BNIP1	0.420328	0.183572	0.999535	chr5
BNIP2	-0.119063	0.535536	0.999535	chr15
BNIP3	-0.233083	0.759203	0.999535	chr10
BNIP3L	0.00271826	0.99393	0.999535	chr8
BNIPL	-1.24397	0.110546	0.999535	chr1
BOD1L1	0.0881605	0.569329	0.999535	chr4
BOLA1	-0.143812	0.827648	0.999535	chr1
BOLA2	0.221434	0.540144	0.999535	chr16
BOLA2B	0.575684	0.209122	0.999535	chr16
BOLA3	0.0504005	0.933218	0.999535	chr2
BOP1	0.302171	0.568659	0.999535	chr8
BORA	0.265196	0.494649	0.999535	chr13
BORCS5	0.376468	0.482276	0.999535	chr12
BORCS6	0.0340017	0.943114	0.999535	chr17
BORCS7	0.317168	0.191248	0.999535	chr10
BORCS8	-0.277602	0.592815	0.999535	chr19
BORCS8-MEF2B	0.202856	0.865996	0.999535	chr19
BPGM	0.360491	0.206376	0.999535	chr7
BPHL	0.744547	0.0298269	0.999535	chr6
BPNT1	0.441408	0.159082	0.999535	chr1
BPTF	-0.162321	0.417341	0.999535	chr17
BRAF	0.0469665	0.930893	0.999535	chr7
BRAP	0.222483	0.658297	0.999535	chr12
BRAT1	-0.0969348	0.648539	0.999535	chr7
BRCA1	-0.16997	0.694265	0.999535	chr17
BRCA2	-0.0166813	0.959625	0.999535	chr13
BRCC3	0.134549	0.663071	0.999535	chrX
BRD1	-0.0112198	0.965354	0.999535	chr22
BRD2	-0.133863	0.407892	0.999535	chr6
BRD3	-0.14792	0.587128	0.999535	chr9
BRD4	-0.0271203	0.944969	0.999535	chr19
BRD7	0.400175	0.0534201	0.999535	chr16
BRD8	-0.0568519	0.794645	0.999535	chr5
BRD9	-0.099663	0.852336	0.999535	chr5
BRE	-0.0831918	0.617231	0.999535	chr2
BRF1	-0.0534754	0.851762	0.999535	chr14
BRF2	0.381017	0.508537	0.999535	chr8
BRI3	-0.412259	0.298612	0.999535	chr7
BRI3BP	-0.215186	0.417886	0.999535	chr12
BRICD5	0.503502	0.309918	0.999535	chr16
BRINP2	-0.0295861	0.987471	0.999535	chr1
BRIP1	-0.549572	0.279012	0.999535	chr17
BRIX1	0.194963	0.456402	0.999535	chr5
BRK1	0.148186	0.695894	0.999535	chr3
BRMS1	0.00203581	0.996656	0.999535	chr11
BRMS1L	-0.0274328	0.939803	0.999535	chr14
BROX	0.0124591	0.95152	0.999535	chr1
BRPF1	-0.312042	0.370179	0.999535	chr3
BRPF3	-0.443389	0.13594	0.999535	chr6
BRWD1	0.169689	0.419542	0.999535	chr21
BRWD3	-0.155262	0.438311	0.999535	chrX
BSCL2	0.149942	0.700852	0.999535	chr11
BSDC1	0.170117	0.312404	0.999535	chr1
BSG	-0.313055	0.221971	0.999535	chr19
BST1	-0.922675	0.134363	0.999535	chr4
BST2	0.246717	0.720125	0.999535	chr19
BTAF1	0.32247	0.307584	0.999535	chr10
BTBD1	0.385912	0.150453	0.999535	chr15
BTBD10	0.108707	0.657947	0.999535	chr11
BTBD19	-0.0665111	0.931769	0.999535	chr1
BTBD2	-0.4221	0.402074	0.999535	chr19
BTBD3	0.0290079	0.901351	0.999535	chr20
BTBD6	-0.186534	0.672234	0.999535	chr14
BTBD7	-0.0281047	0.884966	0.999535	chr14
BTBD8	-0.809213	0.310633	0.999535	chr1
BTBD9	-0.0102891	0.975641	0.999535	chr6
BTD	-0.00489391	0.982339	0.999535	chr3
BTF3	0.117091	0.669253	0.999535	chr5
BTF3L4	0.0589697	0.766193	0.999535	chr1
BTG1	0.190085	0.646197	0.999535	chr12
BTG2	-0.273694	0.436197	0.999535	chr1
BTG3	0.641931	0.127423	0.999535	chr21
BTK	0.224115	0.232727	0.999535	chrX
BTN2A1	-0.156223	0.537431	0.999535	chr6
BTN2A2	-0.00563592	0.981963	0.999535	chr6
BTN3A1	-0.216306	0.382712	0.999535	chr6
BTN3A2	-0.231002	0.359088	0.999535	chr6
BTN3A3	-0.167016	0.61491	0.999535	chr6
BTRC	-0.066927	0.813349	0.999535	chr10
BUB1	-0.250942	0.658193	0.999535	chr2
BUB1B	0.174858	0.757576	0.999535	chr15
BUB3	0.39143	0.11476	0.999535	chr10
BUD13	0.444508	0.109993	0.999535	chr11
BUD31	-0.182542	0.801422	0.999535	chr7
BVES	0.397615	0.253887	0.999535	chr6
BYSL	-0.548577	0.405764	0.999535	chr6
BZW1	0.204938	0.415804	0.999535	chr2
BZW2	0.224394	0.683286	0.999535	chr7
C10orf10	-0.719983	0.136347	0.999535	chr10
C10orf11	0.321599	0.523566	0.999535	chr10
C10orf12	0.0110787	0.977261	0.999535	chr10
C10orf128	-0.157032	0.812499	0.999535	chr10
C10orf131	-1.702	0.0121018	0.999535	chr10
C10orf2	-0.164942	0.636416	0.999535	chr10
C10orf35	-2.16474	0.118808	0.999535	chr10
C10orf54	-0.262705	0.334756	0.999535	chr10
C10orf55	-0.462552	0.530004	0.999535	chr10
C10orf76	0.0992678	0.688053	0.999535	chr10
C10orf88	0.220467	0.422923	0.999535	chr10
C11orf1	0.383765	0.528684	0.999535	chr11
C11orf21	0.771069	0.428198	0.999535	chr11
C11orf24	-0.0289011	0.925262	0.999535	chr11
C11orf30	0.38308	0.190439	0.999535	chr11
C11orf31	0.337568	0.397134	0.999535	chr11
C11orf45	-0.481295	0.0953547	0.999535	chr11
C11orf49	-0.317228	0.370626	0.999535	chr11
C11orf54	0.278078	0.126317	0.999535	chr11
C11orf57	0.18854	0.680104	0.999535	chr11
C11orf58	0.115538	0.626893	0.999535	chr11
C11orf63	-0.61235	0.296104	0.999535	chr11
C11orf65	-0.163228	0.850576	0.999535	chr11
C11orf68	0.0253585	0.942974	0.999535	chr11
C11orf71	0.340127	0.583685	0.999535	chr11
C11orf73	-0.235314	0.696242	0.999535	chr11
C11orf74	-0.0281448	0.965748	0.999535	chr11
C11orf80	0.183258	0.761296	0.999535	chr11
C11orf84	0.198776	0.664782	0.999535	chr11
C11orf95	-0.353788	0.402009	0.999535	chr11
C11orf98	0.0272069	0.971571	0.999535	chr11
C12orf10	-0.247591	0.741881	0.999535	chr12
C12orf29	-0.033011	0.940569	0.999535	chr12
C12orf4	0.100352	0.641434	0.999535	chr12
C12orf43	-0.264849	0.676243	0.999535	chr12
C12orf45	-0.0910302	0.865265	0.999535	chr12
C12orf49	-0.429309	0.258728	0.999535	chr12
C12orf57	0.236333	0.678133	0.999535	chr12
C12orf65	-0.345486	0.520126	0.999535	chr12
C12orf66	0.605256	0.0359551	0.999535	chr12
C12orf73	0.151846	0.796279	0.999535	chr12
C12orf75	0.651096	0.263518	0.999535	chr12
C12orf76	-0.229318	0.331155	0.999535	chr12
C14orf1	0.403089	0.285979	0.999535	chr14
C14orf105	0.67774	0.227695	0.999535	chr14
C14orf119	-0.0893361	0.872975	0.999535	chr14
C14orf142	0.281621	0.36986	0.999535	chr14
C14orf159	0.0458022	0.834723	0.999535	chr14
C14orf166	0.348779	0.242179	0.999535	chr14
C14orf169	0.1569	0.761202	0.999535	chr14
C14orf178	0.470887	0.489467	0.999535	chr14
C14orf2	-0.367149	0.360317	0.999535	chr14
C14orf28	-0.0563862	0.927155	0.999535	chr14
C14orf37	0.368557	0.661647	0.999535	chr14
C14orf79	-0.664865	0.260637	0.999535	chr14
C14orf80	-0.35355	0.51052	0.999535	chr14
C14orf93	-0.196537	0.714653	0.999535	chr14
C15orf38-AP3S2	-0.349426	0.637181	0.999535	chr15
C15orf39	-0.36999	0.446034	0.999535	chr15
C15orf40	-0.389752	0.213526	0.999535	chr15
C15orf41	1.09668	0.0160295	0.999535	chr15
C15orf48	-0.444273	0.547092	0.999535	chr15
C15orf52	-0.0607714	0.918866	0.999535	chr15
C15orf57	-0.54529	0.165175	0.999535	chr15
C15orf61	1.08224	0.0470204	0.999535	chr15
C15orf62	-0.368549	0.530707	0.999535	chr15
C16orf13	0.202816	0.65257	0.999535	chr16
C16orf45	1.63459	0.105089	0.999535	chr16
C16orf52	-0.502545	0.347054	0.999535	chr16
C16orf54	0.176826	0.548999	0.999535	chr16
C16orf58	-0.28901	0.288751	0.999535	chr16
C16orf59	-0.450281	0.56547	0.999535	chr16
C16orf62	0.168484	0.437833	0.999535	chr16
C16orf70	-0.0457571	0.838464	0.999535	chr16
C16orf72	0.255569	0.250004	0.999535	chr16
C16orf74	0.725089	0.398407	0.999535	chr16
C16orf86	-0.0665705	0.917558	0.999535	chr16
C16orf87	0.414211	0.134004	0.999535	chr16
C16orf89	-0.932581	0.242106	0.999535	chr16
C16orf91	0.496078	0.475725	0.999535	chr16
C17orf104	-0.216325	0.635523	0.999535	chr17
C17orf105	-1.22273	0.0168118	0.999535	chr17
C17orf107	0.61041	0.51376	0.999535	chr17
C17orf49	0.0712672	0.895974	0.999535	chr17
C17orf51	-0.377648	0.38644	0.999535	chr17
C17orf53	-0.727445	0.19458	0.999535	chr17
C17orf58	-0.497189	0.279602	0.999535	chr17
C17orf62	-0.265957	0.35528	0.999535	chr17
C17orf67	-0.846596	0.329901	0.999535	chr17
C17orf75	-0.0273713	0.935426	0.999535	chr17
C17orf80	0.496243	0.345098	0.999535	chr17
C17orf89	0.314743	0.683037	0.999535	chr17
C17orf96	-0.654927	0.442095	0.999535	chr17
C18orf21	-0.0432409	0.930651	0.999535	chr18
C18orf25	0.432743	0.0996648	0.999535	chr18
C18orf32	0.0941716	0.802927	0.999535	chr18
C18orf54	0.272234	0.655428	0.999535	chr18
C18orf8	-0.0653045	0.781156	0.999535	chr18
C19orf12	-0.28439	0.477021	0.999535	chr19
C19orf24	0.0700816	0.892672	0.999535	chr19
C19orf25	-0.0558031	0.858356	0.999535	chr19
C19orf35	-0.505188	0.19086	0.999535	chr19
C19orf38	0.201619	0.433725	0.999535	chr19
C19orf43	0.252531	0.283275	0.999535	chr19
C19orf44	0.28644	0.461923	0.999535	chr19
C19orf47	-0.00528089	0.984371	0.999535	chr19
C19orf48	-0.106933	0.810699	0.999535	chr19
C19orf52	0.334716	0.501767	0.999535	chr19
C19orf53	0.209226	0.678043	0.999535	chr19
C19orf54	-0.0167353	0.929662	0.999535	chr19
C19orf57	-0.147552	0.839434	0.999535	chr19
C19orf60	0.0876607	0.88178	0.999535	chr19
C19orf66	0.245839	0.346047	0.999535	chr19
C19orf68	-0.662331	0.210004	0.999535	chr19
C19orf70	0.198016	0.759629	0.999535	chr19
C19orf71	-0.169498	0.853814	0.999535	chr19
C19orf84	0.809365	0.394186	0.999535	chr19
C1D	-0.0608811	0.830615	0.999535	chr2
C1GALT1	0.360632	0.118049	0.999535	chr7
C1GALT1C1	-0.476045	0.202903	0.999535	chrX
C1orf109	0.685286	0.0166691	0.999535	chr1
C1orf112	0.0244808	0.890929	0.999535	chr1
C1orf122	0.191945	0.787634	0.999535	chr1
C1orf123	0.374932	0.162711	0.999535	chr1
C1orf131	0.955241	0.0228911	0.999535	chr1
C1orf158	-0.294002	0.604833	0.999535	chr1
C1orf159	-0.302058	0.627291	0.999535	chr1
C1orf162	0.23742	0.481464	0.999535	chr1
C1orf174	0.318091	0.198183	0.999535	chr1
C1orf198	1.11983	0.0170052	0.999535	chr1
C1orf204	-0.885569	0.36373	0.999535	chr1
C1orf210	-1.01434	0.289463	0.999535	chr1
C1orf216	0.132824	0.811868	0.999535	chr1
C1orf228	0.554356	0.309229	0.999535	chr1
C1orf233	-0.0897693	0.889811	0.999535	chr1
C1orf27	0.101536	0.755966	0.999535	chr1
C1orf35	0.442664	0.404328	0.999535	chr1
C1orf43	0.0744045	0.777193	0.999535	chr1
C1orf50	-0.270503	0.640406	0.999535	chr1
C1orf52	-0.0866624	0.758478	0.999535	chr1
C1orf54	0.172201	0.831061	0.999535	chr1
C1orf56	0.104487	0.880719	0.999535	chr1
C1orf61	0.556826	0.643846	0.999535	chr1
C1orf74	0.29081	0.552391	0.999535	chr1
C1QA	-0.541432	0.217895	0.999535	chr1
C1QB	-0.513014	0.173446	0.999535	chr1
C1QBP	0.20759	0.716102	0.999535	chr17
C1QC	-0.392563	0.291099	0.999535	chr1
C1QL3	-1.36737	0.083026	0.999535	chr10
C1QTNF6	0.50494	0.088878	0.999535	chr22
C1R	1.2738	0.268444	0.999535	chr12
C1RL	-0.500978	0.176926	0.999535	chr12
C2	-0.672862	0.0506887	0.999535	chr6
C20orf194	-0.215686	0.377539	0.999535	chr20
C20orf196	0.202086	0.692706	0.999535	chr20
C20orf24	0.377144	0.134577	0.999535	chr20
C20orf27	0.364346	0.279981	0.999535	chr20
C20orf96	-0.192179	0.581042	0.999535	chr20
C21orf2	0.256433	0.501317	0.999535	chr21
C21orf33	-0.0169026	0.984154	0.999535	chr21
C21orf58	-0.933395	0.0752983	0.999535	chr21
C21orf59	0.242073	0.683275	0.999535	chr21
C21orf62	0.456133	0.34115	0.999535	chr21
C21orf91	0.207194	0.340864	0.999535	chr21
C22orf23	1.38248	0.297189	0.999535	chr22
C22orf29	-0.260969	0.63401	0.999535	chr22
C22orf39	0.371891	0.138299	0.999535	chr22
C22orf46	-0.514137	0.410451	0.999535	chr22
C2CD2	-0.0697355	0.856268	0.999535	chr21
C2CD2L	-0.089212	0.768264	0.999535	chr11
C2CD3	-0.06331	0.814131	0.999535	chr11
C2CD5	0.365896	0.131308	0.999535	chr12
C2orf42	-0.226878	0.489448	0.999535	chr2
C2orf44	0.146665	0.727112	0.999535	chr2
C2orf47	0.418849	0.187345	0.999535	chr2
C2orf49	-0.217962	0.431356	0.999535	chr2
C2orf68	0.0121045	0.952541	0.999535	chr2
C2orf69	0.187052	0.338741	0.999535	chr2
C2orf74	-0.119036	0.856701	0.999535	chr2
C2orf76	-0.174081	0.776367	0.999535	chr2
C2orf81	-0.361913	0.560716	0.999535	chr2
C2orf83	-1.67871	0.0339946	0.999535	chr2
C2orf88	-0.441019	0.544858	0.999535	chr2
C2orf91	0.798641	0.324778	0.999535	chr2
C3	-0.204771	0.476178	0.999535	chr19
C3AR1	-0.0751862	0.738398	0.999535	chr12
C3orf17	0.256155	0.14212	0.999535	chr3
C3orf18	0.0470292	0.94501	0.999535	chr3
C3orf33	-0.11627	0.818139	0.999535	chr3
C3orf38	-0.0137699	0.967567	0.999535	chr3
C3orf58	0.155359	0.546144	0.999535	chr3
C3orf62	0.0376151	0.891645	0.999535	chr3
C3orf70	-0.0248248	0.97363	0.999535	chr3
C4A	-0.763828	0.632241	0.999535	chr6
C4B	-1.06821	0.148615	0.999535	chr6
C4orf19	-0.211946	0.663467	0.999535	chr4
C4orf27	-0.0404624	0.947837	0.999535	chr4
C4orf3	0.0922362	0.731903	0.999535	chr4
C4orf32	-0.171201	0.588635	0.999535	chr4
C4orf33	0.460682	0.175245	0.999535	chr4
C4orf36	-0.136244	0.697579	0.999535	chr4
C4orf46	0.39034	0.207044	0.999535	chr4
C4orf48	-0.0446238	0.96129	0.999535	chr4
C5	-0.0241564	0.94672	0.999535	chr9
C5AR1	-0.270754	0.594234	0.999535	chr19
C5AR2	-0.20307	0.633427	0.999535	chr19
C5orf15	0.16598	0.452904	0.999535	chr5
C5orf22	0.0733713	0.759765	0.999535	chr5
C5orf24	0.362524	0.10394	0.999535	chr5
C5orf28	0.0467868	0.929454	0.999535	chr5
C5orf30	-0.262122	0.550947	0.999535	chr5
C5orf34	-0.387407	0.41343	0.999535	chr5
C5orf42	0.103042	0.647616	0.999535	chr5
C5orf45	0.0388431	0.921692	0.999535	chr5
C5orf51	0.267044	0.388672	0.999535	chr5
C5orf56	-0.318026	0.666224	0.999535	chr5
C5orf63	0.720131	0.349356	0.999535	chr5
C6orf1	0.0299709	0.957688	0.999535	chr6
C6orf106	0.277187	0.334816	0.999535	chr6
C6orf120	-0.0222142	0.911663	0.999535	chr6
C6orf132	-0.046807	0.933442	0.999535	chr6
C6orf136	-0.929263	0.0899941	0.999535	chr6
C6orf141	-0.356477	0.561896	0.999535	chr6
C6orf163	-0.362883	0.579989	0.999535	chr6
C6orf203	-0.0349673	0.953898	0.999535	chr6
C6orf226	-0.119506	0.852829	0.999535	chr6
C6orf25	-1.03414	0.121199	0.999535	chr6
C6orf47	0.271308	0.314656	0.999535	chr6
C6orf48	0.0731607	0.838963	0.999535	chr6
C6orf62	-0.0132531	0.928836	0.999535	chr6
C6orf89	0.00258286	0.988298	0.999535	chr6
C7orf25	1.60506	0.113085	0.999535	chr7
C7orf26	-0.0195809	0.916608	0.999535	chr7
C7orf31	0.372442	0.22348	0.999535	chr7
C7orf43	-0.202701	0.448287	0.999535	chr7
C7orf49	0.135183	0.748257	0.999535	chr7
C7orf50	0.37732	0.413243	0.999535	chr7
C7orf55	0.230467	0.664616	0.999535	chr7
C7orf60	0.0679013	0.752003	0.999535	chr7
C7orf61	-0.242739	0.775999	0.999535	chr7
C7orf73	0.017879	0.954587	0.999535	chr7
C8orf33	-0.226017	0.255128	0.999535	chr8
C8orf37	-0.235963	0.557995	0.999535	chr8
C8orf44	0.604458	0.462542	0.999535	chr8
C8orf44-SGK3	1.48356	0.242201	0.999535	chr8
C8orf58	-0.445048	0.321735	0.999535	chr8
C8orf59	-0.177505	0.643226	0.999535	chr8
C8orf76	-0.635592	0.330307	0.999535	chr8
C8orf82	-0.534848	0.279604	0.999535	chr8
C8orf86	-1.20129	0.0236587	0.999535	chr8
C9orf114	-0.127754	0.547004	0.999535	chr9
C9orf142	-0.0129182	0.98467	0.999535	chr9
C9orf16	0.001918	0.995516	0.999535	chr9
C9orf172	0.801578	0.08823	0.999535	chr9
C9orf3	-0.212864	0.721517	0.999535	chr9
C9orf40	0.0286722	0.954317	0.999535	chr9
C9orf64	0.396253	0.415561	0.999535	chr9
C9orf66	-0.227899	0.645874	0.999535	chr9
C9orf69	-0.0428532	0.929645	0.999535	chr9
C9orf72	0.153171	0.597621	0.999535	chr9
C9orf78	0.309625	0.143445	0.999535	chr9
C9orf85	0.0823578	0.737253	0.999535	chr9
C9orf9	-0.852275	0.0802759	0.999535	chr9
C9orf91	-0.128521	0.636355	0.999535	chr9
CA11	0.141921	0.786207	0.999535	chr19
CA13	-0.0651822	0.910587	0.999535	chr8
CA2	0.111779	0.895385	0.999535	chr8
CA5A	-0.454436	0.223129	0.999535	chr16
CA5B	-0.0480494	0.890837	0.999535	chrX
CA6	0.330057	0.547492	0.999535	chr1
CAAP1	0.99061	0.0248925	0.999535	chr9
CAB39	0.241435	0.265267	0.999535	chr2
CAB39L	0.422509	0.24912	0.999535	chr13
CABIN1	0.154337	0.60779	0.999535	chr22
CABLES1	-0.370924	0.594677	0.999535	chr18
CABLES2	0.0741652	0.841913	0.999535	chr20
CABP4	0.47997	0.34452	0.999535	chr11
CABYR	0.157715	0.816579	0.999535	chr18
CACFD1	-1.04623	0.158572	0.999535	chr9
CACNA1A	0.798992	0.349104	0.999535	chr19
CACNA1D	0.512617	0.382079	0.999535	chr3
CACNA1F	-0.738977	0.138071	0.999535	chrX
CACNA2D3	-0.400202	0.667002	0.999535	chr3
CACNA2D4	-0.921379	0.0627927	0.999535	chr12
CACNB1	0.0533884	0.898203	0.999535	chr17
CACNB2	-0.215425	0.817007	0.999535	chr10
CACNB3	-0.813916	0.379182	0.999535	chr12
CACNB4	0.772173	0.126384	0.999535	chr2
CACTIN	-0.229022	0.650372	0.999535	chr19
CACUL1	0.0491279	0.812063	0.999535	chr10
CACYBP	0.256992	0.533471	0.999535	chr1
CAD	-0.347889	0.30476	0.999535	chr2
CADM1	0.431368	0.516425	0.999535	chr11
CADM4	-0.0548686	0.946872	0.999535	chr19
CALCOCO1	-0.148384	0.352847	0.999535	chr12
CALCOCO2	0.0188905	0.94585	0.999535	chr17
CALCR	-0.64244	0.348538	0.999535	chr7
CALHM2	-0.167038	0.717621	0.999535	chr10
CALM1	0.417086	0.120527	0.999535	chr14
CALM2	0.025816	0.924684	0.999535	chr2
CALM3	0.217598	0.585257	0.999535	chr19
CALML4	0.209166	0.723994	0.999535	chr15
CALR	0.337069	0.279357	0.999535	chr19
CALU	-0.126659	0.587425	0.999535	chr7
CAMK1	0.628185	0.231546	0.999535	chr3
CAMK1D	0.00151003	0.994419	0.999535	chr10
CAMK2D	0.56236	0.0256344	0.999535	chr4
CAMK2G	-0.270687	0.352332	0.999535	chr10
CAMK2N1	0.21833	0.846027	0.999535	chr1
CAMKK1	-0.480895	0.400794	0.999535	chr17
CAMKK2	-0.017527	0.933342	0.999535	chr12
CAMKMT	-0.238281	0.604822	0.999535	chr2
CAMLG	0.254112	0.393412	0.999535	chr5
CAMSAP1	-0.118604	0.640577	0.999535	chr9
CAMSAP2	0.316956	0.0895649	0.999535	chr1
CAMTA1	-0.654964	0.221447	0.999535	chr1
CAMTA2	-0.382479	0.167065	0.999535	chr17
CAND1	-0.032027	0.871912	0.999535	chr12
CANT1	0.159494	0.569185	0.999535	chr17
CANX	0.119781	0.648	0.999535	chr5
CAP1	0.314977	0.158655	0.999535	chr1
CAPG	0.36371	0.464458	0.999535	chr2
CAPN1	-0.288205	0.387833	0.999535	chr11
CAPN10	-0.352264	0.466057	0.999535	chr2
CAPN15	-0.207491	0.513031	0.999535	chr16
CAPN2	-0.492062	0.31315	0.999535	chr1
CAPN3	0.375195	0.191462	0.999535	chr15
CAPN5	-0.471548	0.276668	0.999535	chr11
CAPN7	0.00442959	0.981007	0.999535	chr3
CAPNS1	0.214454	0.411539	0.999535	chr19
CAPNS2	-0.759828	0.362882	0.999535	chr16
CAPRIN1	0.23545	0.273564	0.999535	chr11
CAPRIN2	-0.0271248	0.893166	0.999535	chr12
CAPS	0.0882744	0.784329	0.999535	chr19
CAPS2	0.00698334	0.987543	0.999535	chr12
CAPZA1	0.140322	0.534311	0.999535	chr1
CAPZA2	-0.105226	0.746409	0.999535	chr7
CAPZB	-0.132129	0.565634	0.999535	chr1
CARD11	-0.313889	0.401777	0.999535	chr7
CARD16	0.141581	0.825875	0.999535	chr11
CARD19	-0.125082	0.691673	0.999535	chr9
CARD6	-0.0694351	0.680111	0.999535	chr5
CARD8	-0.0599804	0.75389	0.999535	chr19
CARD9	-0.00540191	0.983944	0.999535	chr9
CARF	0.0663675	0.909564	0.999535	chr2
CARHSP1	-0.331976	0.669264	0.999535	chr16
CARKD	-0.156561	0.726396	0.999535	chr13
CARNMT1	-0.212736	0.647149	0.999535	chr9
CARS	-0.107174	0.663313	0.999535	chr11
CARS2	0.0678871	0.716291	0.999535	chr13
CASC3	-0.126544	0.429975	0.999535	chr17
CASC4	0.137177	0.415827	0.999535	chr15
CASC5	-0.740411	0.225555	0.999535	chr15
CASD1	0.401244	0.202919	0.999535	chr7
CASK	-0.107386	0.824254	0.999535	chrX
CASP1	-0.058176	0.877221	0.999535	chr11
CASP10	0.0771142	0.590055	0.999535	chr2
CASP2	0.405327	0.264901	0.999535	chr7
CASP3	0.21299	0.462744	0.999535	chr4
CASP4	-0.166006	0.601443	0.999535	chr11
CASP5	-0.086164	0.897903	0.999535	chr11
CASP6	0.658992	0.235641	0.999535	chr4
CASP7	-0.0506401	0.884567	0.999535	chr10
CASP8	0.0571194	0.762184	0.999535	chr2
CASP8AP2	-0.422729	0.134418	0.999535	chr6
CASP9	0.752561	0.0194461	0.999535	chr1
CASQ1	-0.468094	0.677467	0.999535	chr1
CASS4	-0.333517	0.364942	0.999535	chr20
CAST	0.0392338	0.861671	0.999535	chr5
CASZ1	-0.244735	0.671753	0.999535	chr1
CAT	-0.0603142	0.844473	0.999535	chr11
CATIP	-0.638395	0.396136	0.999535	chr2
CATSPER1	-1.38441	0.26774	0.999535	chr11
CATSPER2	-0.722595	0.219546	0.999535	chr15
CATSPERG	-0.559859	0.384987	0.999535	chr19
CBFA2T2	0.439084	0.234111	0.999535	chr20
CBFA2T3	-0.517951	0.52132	0.999535	chr16
CBFB	0.0457367	0.802923	0.999535	chr16
CBL	-0.077313	0.758102	0.999535	chr11
CBLB	0.196701	0.633908	0.999535	chr3
CBLL1	0.173036	0.620607	0.999535	chr7
CBLN3	1.30726	0.148729	0.999535	chr14
CBR1	0.0391536	0.940757	0.999535	chr21
CBR3	-0.768035	0.387211	0.999535	chr21
CBR4	0.325794	0.253284	0.999535	chr4
CBWD1	0.205606	0.358606	0.999535	chr9
CBWD2	0.0138784	0.979813	0.999535	chr2
CBWD3	0.19355	0.779772	0.999535	chr9
CBWD5	0.0336675	0.949582	0.999535	chr9
CBWD7	0.840995	0.0656149	0.999535	chr9
CBX1	-0.333516	0.252083	0.999535	chr17
CBX3	0.323273	0.157125	0.999535	chr7
CBX4	0.074667	0.796045	0.999535	chr17
CBX5	0.197401	0.517153	0.999535	chr12
CBX6	-0.445083	0.139263	0.999535	chr22
CBX7	-0.0470704	0.881597	0.999535	chr22
CBX8	-0.630384	0.330428	0.999535	chr17
CBY1	-0.580777	0.280142	0.999535	chr22
CC2D1A	-0.143416	0.796601	0.999535	chr19
CC2D1B	-0.0570498	0.806863	0.999535	chr1
CC2D2A	-0.339962	0.2905	0.999535	chr4
CC2D2B	-0.706559	0.261085	0.999535	chr10
CCAR1	0.0521508	0.754395	0.999535	chr10
CCAR2	-0.233926	0.442815	0.999535	chr8
CCBE1	0.121234	0.850626	0.999535	chr18
CCBL1	0.237368	0.479757	0.999535	chr9
CCBL2	0.0948627	0.706249	0.999535	chr1
CCDC102A	-0.633339	0.499021	0.999535	chr16
CCDC102B	1.24775	0.127343	0.999535	chr18
CCDC106	-0.0473116	0.92894	0.999535	chr19
CCDC107	0.923286	0.0981379	0.999535	chr9
CCDC109B	0.146326	0.543206	0.999535	chr4
CCDC112	0.229215	0.576959	0.999535	chr5
CCDC113	-1.19371	0.0518224	0.999535	chr16
CCDC115	0.0943127	0.755976	0.999535	chr2
CCDC117	0.0230276	0.900022	0.999535	chr22
CCDC12	0.0883326	0.864372	0.999535	chr3
CCDC120	-0.117437	0.663907	0.999535	chrX
CCDC121	0.105669	0.876132	0.999535	chr2
CCDC122	-0.348047	0.443835	0.999535	chr13
CCDC124	0.0837934	0.88754	0.999535	chr19
CCDC125	0.438701	0.187893	0.999535	chr5
CCDC126	0.611391	0.374508	0.999535	chr7
CCDC127	-0.155204	0.764162	0.999535	chr5
CCDC130	0.164726	0.535016	0.999535	chr19
CCDC134	0.732496	0.0430826	0.999535	chr22
CCDC136	0.244351	0.642324	0.999535	chr7
CCDC137	-0.113515	0.809359	0.999535	chr17
CCDC138	0.832586	0.154025	0.999535	chr2
CCDC14	0.160891	0.595907	0.999535	chr3
CCDC142	-0.26207	0.509677	0.999535	chr2
CCDC144A	-0.494938	0.444653	0.999535	chr17
CCDC146	-0.0492929	0.908129	0.999535	chr7
CCDC149	0.689799	0.188579	0.999535	chr4
CCDC15	-0.891573	0.0679861	0.999535	chr11
CCDC151	-0.572111	0.414973	0.999535	chr19
CCDC152	-1.18269	0.121476	0.999535	chr5
CCDC153	0.492108	0.546604	0.999535	chr11
CCDC154	-0.709766	0.179921	0.999535	chr16
CCDC157	0.18888	0.786483	0.999535	chr22
CCDC159	-0.578203	0.359914	0.999535	chr19
CCDC163P	-0.141932	0.782323	0.999535	chr1
CCDC167	0.773331	0.256595	0.999535	chr6
CCDC169	-0.28708	0.623604	0.999535	chr13
CCDC17	0.78897	0.313644	0.999535	chr1
CCDC170	-1.49126	0.0610483	0.999535	chr6
CCDC171	-0.354918	0.531316	0.999535	chr9
CCDC174	0.263536	0.375601	0.999535	chr3
CCDC18	0.34212	0.381004	0.999535	chr1
CCDC180	-0.070925	0.966261	0.999535	chr9
CCDC182	1.22796	0.30374	0.999535	chr17
CCDC186	-0.0440299	0.863294	0.999535	chr10
CCDC189	0.906933	0.331674	0.999535	chr16
CCDC191	-0.0160055	0.974134	0.999535	chr3
CCDC22	-0.139523	0.777556	0.999535	chrX
CCDC24	-0.802517	0.146025	0.999535	chr1
CCDC25	0.615138	0.178348	0.999535	chr8
CCDC28A	0.431215	0.20253	0.999535	chr6
CCDC28B	-0.599358	0.268055	0.999535	chr1
CCDC30	-0.582514	0.293292	0.999535	chr1
CCDC34	1.08668	0.0920881	0.999535	chr11
CCDC36	-0.6782	0.478924	0.999535	chr3
CCDC38	-0.705069	0.126138	0.999535	chr12
CCDC39	0.44875	0.450114	0.999535	chr3
CCDC40	-0.499387	0.398419	0.999535	chr17
CCDC43	-0.156559	0.7359	0.999535	chr17
CCDC47	0.0734689	0.595552	0.999535	chr17
CCDC50	0.328582	0.0509962	0.999535	chr3
CCDC51	-0.282714	0.727678	0.999535	chr3
CCDC53	0.0567137	0.841188	0.999535	chr12
CCDC57	0.506215	0.103606	0.999535	chr17
CCDC58	0.547905	0.375778	0.999535	chr3
CCDC59	0.0755821	0.718374	0.999535	chr12
CCDC6	0.194258	0.43944	0.999535	chr10
CCDC61	-0.322205	0.10284	0.999535	chr19
CCDC62	0.341486	0.639791	0.999535	chr12
CCDC65	-0.677557	0.309707	0.999535	chr12
CCDC66	0.17318	0.512145	0.999535	chr3
CCDC69	0.696555	0.0192722	0.999535	chr5
CCDC7	-0.207518	0.734162	0.999535	chr10
CCDC71	0.097755	0.781435	0.999535	chr3
CCDC71L	0.191621	0.547444	0.999535	chr7
CCDC77	-0.446657	0.467251	0.999535	chr12
CCDC78	-1.06378	0.171636	0.999535	chr16
CCDC8	-0.585692	0.241348	0.999535	chr19
CCDC82	0.0570382	0.811872	0.999535	chr11
CCDC84	-0.285935	0.508772	0.999535	chr11
CCDC85B	0.253445	0.673435	0.999535	chr11
CCDC85C	0.317154	0.293866	0.999535	chr14
CCDC86	0.320319	0.456935	0.999535	chr11
CCDC88A	0.117823	0.641933	0.999535	chr2
CCDC88B	0.0131169	0.975195	0.999535	chr11
CCDC9	-0.447381	0.470774	0.999535	chr19
CCDC90B	0.743661	0.0146726	0.999535	chr11
CCDC91	0.170689	0.516049	0.999535	chr12
CCDC92	0.203634	0.603931	0.999535	chr12
CCDC93	0.157592	0.554156	0.999535	chr2
CCDC94	0.0531939	0.8641	0.999535	chr19
CCDC97	-0.027134	0.889896	0.999535	chr19
CCHCR1	-0.683162	0.225081	0.999535	chr6
CCL16	-1.52334	0.0215565	0.999535	chr17
CCL17	-0.0908468	0.930849	0.999535	chr16
CCL2	0.322841	0.642429	0.999535	chr17
CCL20	-1.2827	0.112623	0.999535	chr2
CCL22	-0.700779	0.266889	0.999535	chr16
CCL28	-0.214761	0.712696	0.999535	chr5
CCL3	0.0157496	0.981643	0.999535	chr17
CCL3L3	-0.849383	0.310762	0.999535	chr17
CCL4	-0.973995	0.0319362	0.999535	chr17
CCL4L2	-1.37024	0.0723907	0.999535	chr17
CCL5	-0.116255	0.781407	0.999535	chr17
CCL8	-0.193014	0.785495	0.999535	chr17
CCM2	-0.0809564	0.811297	0.999535	chr7
CCNA2	-1.05154	0.131337	0.999535	chr4
CCNB1	-1.30055	0.0960054	0.999535	chr5
CCNB1IP1	0.498444	0.333431	0.999535	chr14
CCNB2	-0.85608	0.152987	0.999535	chr15
CCNC	0.197098	0.452811	0.999535	chr6
CCND1	-0.454728	0.1713	0.999535	chr11
CCND2	0.0626757	0.87295	0.999535	chr12
CCND3	0.138917	0.740925	0.999535	chr6
CCNDBP1	0.0880514	0.718433	0.999535	chr15
CCNE1	0.3751	0.661142	0.999535	chr19
CCNE2	-0.176479	0.852652	0.999535	chr8
CCNF	0.112659	0.804503	0.999535	chr16
CCNG2	0.37557	0.0617206	0.999535	chr4
CCNH	0.141413	0.627862	0.999535	chr5
CCNI	0.119857	0.445236	0.999535	chr4
CCNJ	-0.122456	0.788357	0.999535	chr10
CCNK	-0.202028	0.395075	0.999535	chr14
CCNL1	-0.0250011	0.927681	0.999535	chr3
CCNL2	-0.0538476	0.771233	0.999535	chr1
CCNT1	0.591527	0.0683081	0.999535	chr12
CCNT2	-0.162571	0.62041	0.999535	chr2
CCNY	0.0438647	0.853865	0.999535	chr10
CCNYL1	-0.00580967	0.990911	0.999535	chr2
CCP110	0.187105	0.333452	0.999535	chr16
CCPG1	-0.0439439	0.868052	0.999535	chr15
CCR1	0.149212	0.642133	0.999535	chr3
CCR2	-0.357736	0.656028	0.999535	chr3
CCR3	0.569994	0.565745	0.999535	chr3
CCR4	0.185918	0.779296	0.999535	chr3
CCR5	0.221555	0.622961	0.999535	chr3
CCRL2	-0.328696	0.447361	0.999535	chr3
CCS	-0.281385	0.557723	0.999535	chr11
CCSAP	0.0529749	0.845196	0.999535	chr1
CCSER2	0.0319594	0.875665	0.999535	chr10
CCT2	0.2663	0.272539	0.999535	chr12
CCT3	0.353761	0.306354	0.999535	chr1
CCT4	0.201998	0.380449	0.999535	chr2
CCT5	0.172845	0.530126	0.999535	chr5
CCT6A	0.139567	0.58891	0.999535	chr7
CCT6B	-0.793268	0.403317	0.999535	chr17
CCT7	0.0240382	0.945343	0.999535	chr2
CCT8	0.170566	0.571459	0.999535	chr21
CCZ1	0.195323	0.336886	0.999535	chr7
CCZ1B	-0.0375543	0.932093	0.999535	chr7
CD101	0.0968997	0.826562	0.999535	chr1
CD109	-0.677964	0.409517	0.999535	chr6
CD14	-0.958973	0.0227174	0.999535	chr5
CD151	-0.134556	0.782015	0.999535	chr11
CD160	0.0616315	0.916723	0.999535	chr1
CD163	-1.40722	0.0260547	0.999535	chr12
CD163L1	-1.92198	0.0393169	0.999535	chr12
CD164	-0.0736481	0.730691	0.999535	chr6
CD180	0.0256425	0.920982	0.999535	chr5
CD1C	-0.065753	0.93445	0.999535	chr1
CD1D	-0.172664	0.725449	0.999535	chr1
CD200R1	-0.29485	0.759004	0.999535	chr3
CD209	0.679415	0.305967	0.999535	chr19
CD22	-0.0754022	0.937384	0.999535	chr19
CD226	-0.016791	0.962	0.999535	chr18
CD24	-1.5022	0.0656352	0.999535	chr6
CD244	-0.579056	0.354345	0.999535	chr1
CD27	0.943342	0.232085	0.999535	chr12
CD274	0.424185	0.595731	0.999535	chr9
CD276	-0.453575	0.127642	0.999535	chr15
CD28	-0.00899869	0.990729	0.999535	chr2
CD2AP	0.199599	0.429657	0.999535	chr6
CD2BP2	0.133849	0.696385	0.999535	chr16
CD300A	0.0556418	0.873374	0.999535	chr17
CD300C	-0.449692	0.27595	0.999535	chr17
CD300E	-0.992392	0.15355	0.999535	chr17
CD300LB	-0.258221	0.586732	0.999535	chr17
CD300LD	1.05842	0.168401	0.999535	chr17
CD300LF	0.309933	0.447606	0.999535	chr17
CD302	-0.236323	0.417118	0.999535	chr2
CD320	1.20017	0.0518595	0.999535	chr19
CD33	-0.167875	0.544322	0.999535	chr19
CD36	-1.99619	0.0434182	0.999535	chr7
CD37	0.0323554	0.86589	0.999535	chr19
CD38	-1.5865	0.075456	0.999535	chr4
CD3EAP	-0.624806	0.286318	0.999535	chr19
CD3G	0.600223	0.470102	0.999535	chr11
CD4	-0.220017	0.238125	0.999535	chr12
CD40	-0.137489	0.797743	0.999535	chr20
CD44	-0.344683	0.613242	0.999535	chr11
CD46	-0.0868585	0.681253	0.999535	chr1
CD47	-0.28021	0.196087	0.999535	chr3
CD48	0.464	0.4565	0.999535	chr1
CD52	-1.07507	0.389338	0.999535	chr1
CD53	0.0478369	0.708399	0.999535	chr1
CD55	-0.234543	0.520505	0.999535	chr1
CD58	0.339671	0.133791	0.999535	chr1
CD59	-0.478031	0.131877	0.999535	chr11
CD5L	0.804198	0.5293	0.999535	chr1
CD6	1.19716	0.0953879	0.999535	chr11
CD63	-0.266109	0.518265	0.999535	chr12
CD68	-0.225237	0.428714	0.999535	chr17
CD69	-0.0402621	0.904782	0.999535	chr12
CD7	0.282563	0.697277	0.999535	chr17
CD72	-1.00206	0.224508	0.999535	chr9
CD74	-0.190752	0.556684	0.999535	chr5
CD79A	-0.606019	0.560899	0.999535	chr19
CD80	0.463171	0.476505	0.999535	chr3
CD81	-0.179056	0.384038	0.999535	chr11
CD82	-0.29813	0.471654	0.999535	chr11
CD83	-0.077524	0.892081	0.999535	chr6
CD84	-0.0821516	0.736127	0.999535	chr1
CD86	0.284469	0.15122	0.999535	chr3
CD9	1.10349	0.0367394	0.999535	chr12
CD93	-1.2774	0.0458228	0.999535	chr20
CD99	-0.561451	0.0247575	0.999535	chrX
CD99L2	-0.0852028	0.872821	0.999535	chrX
CDADC1	-0.0185186	0.948164	0.999535	chr13
CDAN1	-0.384093	0.413468	0.999535	chr15
CDC123	0.150042	0.611159	0.999535	chr10
CDC14A	0.171309	0.50504	0.999535	chr1
CDC14B	0.122545	0.814539	0.999535	chr9
CDC16	0.0859312	0.65917	0.999535	chr13
CDC20	-0.726213	0.507884	0.999535	chr1
CDC23	0.370999	0.114516	0.999535	chr5
CDC25B	-0.112995	0.678486	0.999535	chr20
CDC26	0.291999	0.586987	0.999535	chr9
CDC27	-0.0284776	0.886182	0.999535	chr17
CDC34	0.373837	0.312661	0.999535	chr19
CDC37	0.113731	0.618769	0.999535	chr19
CDC37L1	-0.0132144	0.97126	0.999535	chr9
CDC40	0.419502	0.0201803	0.999535	chr6
CDC42	0.1853	0.466632	0.999535	chr1
CDC42BPB	-0.330896	0.181358	0.999535	chr14
CDC42EP2	-0.141672	0.839487	0.999535	chr11
CDC42EP3	0.46313	0.216352	0.999535	chr2
CDC42EP4	-0.691468	0.354238	0.999535	chr17
[truncated: 10,529 more rows]
